# Supplementary material for: The Hyperproliferation Mechanism of Cholesteatoma Based on Proteomics: SNCA Promotes Autophagy-Mediated Cell Proliferation Through the PI3K/AKT/CyclinD1 Signaling Pathway
Source: Mol Cell Proteomics. 2023 Aug 1;22(9):100628. doi: 10.1016/j.mcpro.2023.100628 (PMC10495652; doi:10.1016/j.mcpro.2023.100628)
Supplement: Supplemental data [file mmc1.xlsx]

## Sheet: Protein Quant
Protein accession	Protein description	Gene name	MW [kDa]	Coverage [%]	Peptides	PSM	Unique Peptides	c1	s1	c2	s2	c3	s3	c4	s4	c5	s5	c6	s6	c7	s7	c8	s8	c/s Ratio	c/s P value
O95825	Quinone oxidoreductase-like protein 1 OS=Homo sapiens OX=9606 GN=CRYZL1 PE=1 SV=2	CRYZL1	38.7	11	3	3	3	0.872	1.178	1.134	1.418	1.068	1.036	0.581	1.259	0.902	1.377	0.801	1.045	0.638	1.196	1.097	0.968	0.748	0.00850145
Q13905	Rap guanine nucleotide exchange factor 1 OS=Homo sapiens OX=9606 GN=RAPGEF1 PE=1 SV=3	RAPGEF1	120.5	1	1	1	1	1.632	0.653	1.241	0.685	1.333	0.846	2.025	0.955	0.821	1.088	1.929	0.886	2.088	0.687	0.748	1.114	1.709	0.00823501
Q14160	Protein scribble homolog OS=Homo sapiens OX=9606 GN=SCRIB PE=1 SV=4	SCRIB	174.8	7	9	9	8	0.944	1.281	1.148	0.976	1.072	0.969	0.885	1.098	1.061	0.986	1.117	1.039	0.912	1.125	1.165	0.953	0.985	0.776578
Q12981	Vesicle transport protein SEC20 OS=Homo sapiens OX=9606 GN=BNIP1 PE=1 SV=3	BNIP1	26.1	8	2	2	2	1.313	0.856	0.918	0.784	1.256	1.092	1.727	1.17	0.822	0.874	1.592	0.97	1.844	0.936	1.047	0.944	1.379	0.0301926
Q15436	Protein transport protein Sec23A OS=Homo sapiens OX=9606 GN=SEC23A PE=1 SV=2	SEC23A	86.1	23	15	25	13	0.808	0.844	1.064	0.929	1.067	1.198	1.051	1.567	0.955	1.026	0.872	1.101	1.008	1.215	0.775	0.871	0.868	0.154161
O43236	Septin-4 OS=Homo sapiens OX=9606 GN=SEPTIN4 PE=1 SV=1	SEPTIN4	55.1	6	3	5	2	1.418	0.956	1.264	1.081	1.089	0.823	0.828	1.029	1.222	0.994	0.844	1.09	0.816	1.14	1.202	1.102	1.057	0.65115
A0MZ66	Shootin-1 OS=Homo sapiens OX=9606 GN=SHTN1 PE=1 SV=4	SHTN1	71.6	16	10	13	10	0.906	1.117	0.889	0.725	1.014	1.374	1.1	0.898	1.196	0.968	1.363	0.849	0.845	1.217	1.432	0.838	1.095	0.380354
Q96I15	Selenocysteine lyase OS=Homo sapiens OX=9606 GN=SCLY PE=1 SV=4	SCLY	48.1	13	3	3	3	1.389	1.074	1.24	1.106	1.399	0.904	1.33	1.085	1.285	1.053	1.005	0.929	1.076	0.965	0.589	1.028	1.144	0.334739
Q13228	Methanethiol oxidase OS=Homo sapiens OX=9606 GN=SELENBP1 PE=1 SV=2	SELENBP1	52.4	38	16	26	16	1.86	1.241	1.122	1.648	1.522	0.652	0.822	0.935	0.6	0.686	0.573	1.046	2.058	0.788	0.472	1.516	1.061	0.915751
P04179	Superoxide dismutase [Mn], mitochondrial OS=Homo sapiens OX=9606 GN=SOD2 PE=1 SV=3	SOD2	24.7	41	8	20	8	1.261	0.89	0.69	0.938	1.102	2.001	0.619	0.982	0.79	1.703	0.576	1.704	0.907	0.815	0.637	0.845	0.666	0.0373199
O15400	Syntaxin-7 OS=Homo sapiens OX=9606 GN=STX7 PE=1 SV=4	STX7	29.8	15	4	6	4	1.478	0.918	1.16	1.328	1.526	1.208	0.72	1.412	0.878	0.664	0.792	1.204	0.768	1.022	0.792	1.136	0.913	0.434391
Q9BQ70	Transcription factor 25 OS=Homo sapiens OX=9606 GN=TCF25 PE=1 SV=1	TCF25	76.6	1	1	1	1	1.021	1.187	0.996	0.852	1.088	0.964	0.911	1.287	1.033	0.887	1.101	1.109	0.962	1.235	1.246	1.048	0.975	0.772393
Q9BQE3	Tubulin alpha-1C chain OS=Homo sapiens OX=9606 GN=TUBA1C PE=1 SV=1	TUBA1C	49.9	47	17	71	5	1.047	1.151	1.11	1.011	1.194	1.096	1.048	1.006	0.959	1.114	0.887	1.024	0.865	1.129	1.322	0.864	1.004	0.985166
P09493	Tropomyosin alpha-1 chain OS=Homo sapiens OX=9606 GN=TPM1 PE=1 SV=2	TPM1	32.7	48	17	30	8	1.039	1.841	0.816	1.13	1.072	0.991	0.683	1.271	0.434	0.321	0.361	2.258	0.324	1.048	0.262	2.218	0.451	0.0186282
Q9H0E2	Toll-interacting protein OS=Homo sapiens OX=9606 GN=TOLLIP PE=1 SV=1	TOLLIP	30.3	14	3	4	3	1.646	0.935	1.058	1.07	1.221	0.733	0.846	1.02	1.119	0.592	1.007	0.667	1.109	1.068	1.155	1.064	1.281	0.0328824
Q6PHR2	Serine/threonine-protein kinase ULK3 OS=Homo sapiens OX=9606 GN=ULK3 PE=1 SV=2	ULK3	53.4	3	1	1	1
O75191	Xylulose kinase OS=Homo sapiens OX=9606 GN=XYLB PE=1 SV=3	XYLB	58.3	3	1	1	1	1.089	0.982	1.019	0.775	1.191	0.978	2.686	0.962	0.923	0.952	1.681	0.809	1.832	0.88	0.847	1.007	1.534	0.0394013
P12956	X-ray repair cross-complementing protein 6 OS=Homo sapiens OX=9606 GN=XRCC6 PE=1 SV=2	XRCC6	69.8	42	25	51	25	0.696	1.107	1.012	1.11	0.974	0.942	0.624	1.19	1.229	1.066	1.042	1.015	0.605	1.262	1.426	1.039	0.871	0.167208
Q8IZQ1	WD repeat and FYVE domain-containing protein 3 OS=Homo sapiens OX=9606 GN=WDFY3 PE=1 SV=2	WDFY3	395	0	1	1	1	1.333	1.045	1.103	1.141	1.022	1.1	1.076	1.126	0.819	1.409	0.827	1.192	1.125	1.001	0.934	0.895	0.925	0.290186
Q9UID3	Vacuolar protein sorting-associated protein 51 homolog OS=Homo sapiens OX=9606 GN=VPS51 PE=1 SV=2	VPS51	86	4	3	3	3	0.876	1.114	1.112	0.84	0.959	1.064	1.202	1.144	1.142	1.183	1.089	1.158	0.604	1.243	1.203	0.875	0.95	0.516117
Q8IUH4	Palmitoyltransferase ZDHHC13 OS=Homo sapiens OX=9606 GN=ZDHHC13 PE=1 SV=3	ZDHHC13	70.8	2	1	1	1
Q6ZRP7	Sulfhydryl oxidase 2 OS=Homo sapiens OX=9606 GN=QSOX2 PE=1 SV=3	QSOX2	77.5	2	1	1	1	1.518	0.92	1.237	1.099	0.946	1.014	1.134	1.244	0.926	1.091	1.111	1.015	0.993	1.051	0.9	1.142	1.022	0.876927
Q9BZG1	Ras-related protein Rab-34 OS=Homo sapiens OX=9606 GN=RAB34 PE=1 SV=1	RAB34	29	9	2	2	2	1.256	0.852	0.954	1.103	1.052	1.016	2.769	1.169	0.909	0.85	1.704	1.178	1.635	0.755	0.616	0.882	1.396	0.175477
Q13884	Beta-1-syntrophin OS=Homo sapiens OX=9606 GN=SNTB1 PE=1 SV=3	SNTB1	58	10	6	9	4	1.395	1.016	1.08	0.977	1.407	1.369	1.169	1.167	0.777	1.013	0.889	1.15	1.253	0.928	0.759	1.189	0.991	0.780338
Q9Y365	START domain-containing protein 10 OS=Homo sapiens OX=9606 GN=STARD10 PE=1 SV=2	STARD10	33	8	2	2	2	1.144	1.3	0.875	0.991	0.85	0.665	1.541	0.841	1.141	0.839	1.156	0.723	1.919	0.928	1.401	1.518	1.285	0.09061
Q15796	Mothers against decapentaplegic homolog 2 OS=Homo sapiens OX=9606 GN=SMAD2 PE=1 SV=1	SMAD2	52.3	7	3	3	2	1.108	1.065	1.015	0.828	0.847	1.151	1.118	1.152	0.922	1.414	1.028	1.023	1.036	1.127	1.022	1.245	0.899	0.140538
O75347	Tubulin-specific chaperone A OS=Homo sapiens OX=9606 GN=TBCA PE=1 SV=3	TBCA	12.8	49	6	8	6	0.923	1.524	1.082	1.262	0.94	0.649	0.657	0.723	1.259	0.548	0.94	0.636	0.746	1.063	2.192	1.248	1.142	0.497836
Q5JRA6	Transport and Golgi organization protein 1 homolog OS=Homo sapiens OX=9606 GN=MIA3 PE=1 SV=1	MIA3	213.6	5	11	12	11	1.104	1.039	1.081	0.959	1.182	1.28	0.92	1.089	1.035	0.952	1.032	1.117	1.041	1.06	1.142	1.036	1.001	0.963582
Q68CZ2	Tensin-3 OS=Homo sapiens OX=9606 GN=TNS3 PE=1 SV=2	TNS3	155.2	5	6	6	4	1.408	0.774	1.247	0.75	1.617	2.094	2.292	0.61	0.773	0.68	1.554	0.869	1.81	0.641	0.611	0.77	1.574	0.0443368
Q9H5Q4	Dimethyladenosine transferase 2, mitochondrial OS=Homo sapiens OX=9606 GN=TFB2M PE=1 SV=1	TFB2M	45.3	4	1	1	1
Q92544	Transmembrane 9 superfamily member 4 OS=Homo sapiens OX=9606 GN=TM9SF4 PE=1 SV=2	TM9SF4	74.5	11	5	6	5	0.788	0.886	1.153	0.841	0.958	1.142	1.33	1.004	1.054	0.958	1.193	1.004	0.811	1.1	1.684	1.008	1.129	0.338653
Q9H3M7	Thioredoxin-interacting protein OS=Homo sapiens OX=9606 GN=TXNIP PE=1 SV=1	TXNIP	43.6	3	1	2	1	1.47	1.547	1.118	1.151	1.17	1.474	0.909	0.9	0.902	0.731	1.202	0.779	0.991	1.056	0.902	0.851	1.021	0.724766
Q05086	Ubiquitin-protein ligase E3A OS=Homo sapiens OX=9606 GN=UBE3A PE=1 SV=4	UBE3A	100.6	3	2	2	2	0.99	1.096	1.18	1.042	1.094	1.136	1.424	0.944	0.894	0.958	1.138	0.96	1.101	1.072	1.16	1.141	1.076	0.241939
Q9NZ09	Ubiquitin-associated protein 1 OS=Homo sapiens OX=9606 GN=UBAP1 PE=1 SV=1	UBAP1	55	4	1	1	1	1.889	0.914	1.093	1.333	1.44	0.958	1.097	0.979	0.937	0.917	0.861	0.871	1.662	0.815	0.849	1.159	1.237	0.156219
P51784	Ubiquitin carboxyl-terminal hydrolase 11 OS=Homo sapiens OX=9606 GN=USP11 PE=1 SV=3	USP11	109.7	1	1	1	1
Q6UXN9	WD repeat-containing protein 82 OS=Homo sapiens OX=9606 GN=WDR82 PE=1 SV=1	WDR82	35.1	12	4	5	4	1.033	1.062	1.079	1.212	1.11	0.899	0.968	1.151	1.23	1.126	0.907	1.026	0.963	1.174	1.126	0.994	0.974	0.598562
O14972	Vacuolar protein sorting-associated protein 26C OS=Homo sapiens OX=9606 GN=VPS26C PE=1 SV=1	VPS26C	33	10	2	3	2	0.774	0.96	0.878	1.157	1.05	1.147	1.586	1.136	1.093	1.136	1.306	1.01	1.306	0.971	0.816	1.304	0.999	0.802737
Q13488	V-type proton ATPase 116 kDa subunit a3 OS=Homo sapiens OX=9606 GN=TCIRG1 PE=1 SV=3	TCIRG1	92.9	3	3	4	3	1.684	0.71	0.864	0.757	1.725	2.254	1.348	0.782	0.739	0.846	1.072	0.887	1.478	0.734	0.663	0.697	1.249	0.216002
Q8N3U4	Cohesin subunit SA-2 OS=Homo sapiens OX=9606 GN=STAG2 PE=1 SV=3	STAG2	141.2	5	7	8	3	1.01	1.004	1.27	1.015	1.116	0.983	0.957	1.315	0.854	0.983	1.014	1.239	0.94	1.272	0.93	1.084	0.91	0.146571
P42226	Signal transducer and activator of transcription 6 OS=Homo sapiens OX=9606 GN=STAT6 PE=1 SV=1	STAT6	94.1	9	7	7	6	1.184	0.975	0.996	0.97	0.934	1.077	0.958	0.862	0.95	1.074	0.97	1.148	0.913	1.349	1.27	0.918	0.976	0.746659
P08842	Steryl-sulfatase OS=Homo sapiens OX=9606 GN=STS PE=1 SV=2	STS	65.5	12	6	8	6	0.814	0.587	0.806	0.525	1.115	0.93	4.025	0.603	0.663	0.668	3.18	0.651	3.556	0.522	0.669	0.786	2.813	0.0289301
Q15208	Serine/threonine-protein kinase 38 OS=Homo sapiens OX=9606 GN=STK38 PE=1 SV=1	STK38	54.2	6	2	3	2	1.408	0.907	1.047	1.24	1.199	0.862	1.251	1.052	1.004	0.929	1.036	0.934	1.634	0.997	0.994	1.202	1.179	0.0669029
P49842	Serine/threonine-protein kinase 19 OS=Homo sapiens OX=9606 GN=STK19 PE=1 SV=2	STK19	40.9	4	1	1	1	1.041	1.1	1.159	1.21	0.849	1.651	0.894	0.935	1.119	1.056	1.17	1.171	1.013	0.844	0.954	0.875	0.927	0.500943
O95363	Phenylalanine--tRNA ligase, mitochondrial OS=Homo sapiens OX=9606 GN=FARS2 PE=1 SV=1	FARS2	52.3	3	1	1	1
P21980	Protein-glutamine gamma-glutamyltransferase 2 OS=Homo sapiens OX=9606 GN=TGM2 PE=1 SV=2	TGM2	77.3	36	21	41	21	2.093	0.476	1.297	0.66	2.686	1.289	0.789	0.541	0.85	0.455	0.496	1.661	0.918	0.67	0.458	1.274	1.365	0.401466
P02786	Transferrin receptor protein 1 OS=Homo sapiens OX=9606 GN=TFRC PE=1 SV=2	TFRC	84.8	12	9	10	9	1.598	0.726	0.898	0.716	1.673	1.868	1.402	0.691	0.705	0.847	1.03	0.784	1.79	0.837	0.871	0.886	1.355	0.0910602
P22735	Protein-glutamine gamma-glutamyltransferase K OS=Homo sapiens OX=9606 GN=TGM1 PE=1 SV=4	TGM1	89.7	21	17	29	17	0.603	0.283	0.505	0.438	1.094	0.735	4.234	0.415	0.657	0.428	4.739	0.36	5.461	0.338	0.995	0.539	5.172	0.00915067
Q6ZVM7	TOM1-like protein 2 OS=Homo sapiens OX=9606 GN=TOM1L2 PE=1 SV=1	TOM1L2	55.5	11	7	8	7	0.834	1.309	1.146	0.991	0.908	0.891	1.087	0.934	1.316	0.968	1.275	0.945	0.862	1.047	1.228	0.983	1.073	0.429535
Q6ICL3	Transport and Golgi organization protein 2 homolog OS=Homo sapiens OX=9606 GN=TANGO2 PE=1 SV=1	TANGO2	30.9	35	7	7	7	1.681	0.838	1.092	1.367	1.454	1.032	0.87	0.925	0.719	0.883	0.777	0.99	1.663	0.89	0.731	1.237	1.101	0.731654
O94826	Mitochondrial import receptor subunit TOM70 OS=Homo sapiens OX=9606 GN=TOMM70 PE=1 SV=1	TOMM70	67.4	24	13	15	13	0.752	1.058	1.028	0.894	0.914	1.049	0.774	1.005	1.003	1.037	1.232	1.151	0.801	1.317	1.446	0.97	0.937	0.380747
Q5JTV8	Torsin-1A-interacting protein 1 OS=Homo sapiens OX=9606 GN=TOR1AIP1 PE=1 SV=2	TOR1AIP1	66.2	18	9	12	8	1.173	0.913	1.014	0.856	1.162	1.086	2.281	0.89	0.967	0.772	1.849	1.008	1.55	0.869	0.858	0.86	1.496	0.0220393
Q96RU2	Ubiquitin carboxyl-terminal hydrolase 28 OS=Homo sapiens OX=9606 GN=USP28 PE=1 SV=1	USP28	122.4	3	2	2	2	1.246	0.957	0.919	1.156	0.978	0.782	1.445	1.044	0.71	0.82	0.957	1.049	1.34	0.846	1.88	1.332	1.186	0.275151
P67809	Y-box-binding protein 1 OS=Homo sapiens OX=9606 GN=YBX1 PE=1 SV=3	YBX1	35.9	19	5	5	3	0.976	0.647	0.604	0.693	0.668	0.771	2.164	0.581	0.874	0.492	2.026	0.561	1.488	0.536	4.068	0.688	2.59	0.0134186
Q8WVY7	Ubiquitin-like domain-containing CTD phosphatase 1 OS=Homo sapiens OX=9606 GN=UBLCP1 PE=1 SV=2	UBLCP1	36.8	8	3	3	3	0.915	1.244	0.935	0.902	0.94	1.02	1.138	1.08	1.169	1.391	0.887	0.942	0.654	1.239	1.636	0.898	0.949	0.527356
Q96JH7	Deubiquitinating protein VCPIP1 OS=Homo sapiens OX=9606 GN=VCPIP1 PE=1 SV=2	VCPIP1	134.2	4	3	3	3	0.771	1.085	0.932	0.965	1.035	1.067	1.588	0.969	0.929	0.92	1.759	0.993	1.868	1.044	1.076	0.926	1.25	0.185039
Q6NZY4	Zinc finger CCHC domain-containing protein 8 OS=Homo sapiens OX=9606 GN=ZCCHC8 PE=1 SV=2	ZCCHC8	78.5	2	1	1	1	1.21	0.982	1.038	0.85	1.349	1.338	1.179	0.875	1.128	1.131	1.174	0.97	1.117	0.962	1.155	0.79	1.184	0.015504
Q9H7B2	Ribosome production factor 2 homolog OS=Homo sapiens OX=9606 GN=RPF2 PE=1 SV=2	RPF2	35.6	11	3	4	3	0.97	0.658	1.137	0.661	0.919	1.039	0.555	0.92	0.726	1.247	1.427	1.213	0.874	1.32	1.965	0.988	1.065	0.884588
P04844	Dolichyl-diphosphooligosaccharide--protein glycosyltransferase subunit 2 OS=Homo sapiens OX=9606 GN=RPN2 PE=1 SV=3	RPN2	69.2	37	17	31	17	0.916	0.827	1.086	0.98	1.098	1.398	0.966	1.258	0.984	1.038	0.867	1.26	0.934	1.122	1.032	0.996	0.888	0.123812
Q6XPR3	Repetin OS=Homo sapiens OX=9606 GN=RPTN PE=1 SV=1	RPTN	90.7	14	6	6	6	0.397	0.309	0.484	0.26	0.55	0.631	4.775	0.229	1.454	0.726	3.156	0.288	1.808	0.386	3.18	0.447	4.824	0.0062358
P06702	Protein S100-A9 OS=Homo sapiens OX=9606 GN=S100A9 PE=1 SV=1	S100A9	13.2	88	10	125	10	0.829	0.238	0.434	0.235	0.943	0.643	6.377	0.306	1.304	0.499	3.238	0.37	2.036	0.331	2.423	0.623	5.419	0.000665749
Q96ST3	Paired amphipathic helix protein Sin3a OS=Homo sapiens OX=9606 GN=SIN3A PE=1 SV=2	SIN3A	145.1	4	4	5	4	1.332	0.839	1.033	0.954	1.026	1.028	2.658	0.959	0.972	0.845	1.526	0.897	1.624	0.884	0.77	0.982	1.481	0.0505265
O60749	Sorting nexin-2 OS=Homo sapiens OX=9606 GN=SNX2 PE=1 SV=2	SNX2	58.4	29	13	18	11	1.294	1.167	0.986	1.057	1.379	1.415	0.918	0.885	1.041	0.955	0.862	0.995	0.864	1.01	0.964	0.952	0.985	0.813911
P09012	U1 small nuclear ribonucleoprotein A OS=Homo sapiens OX=9606 GN=SNRPA PE=1 SV=3	SNRPA	31.3	21	6	8	4	0.68	1.118	1.174	1.067	0.889	0.724	1.908	0.9	1.381	0.73	1.372	0.712	1.228	0.916	1.49	1.055	1.402	0.0323266
O00186	Syntaxin-binding protein 3 OS=Homo sapiens OX=9606 GN=STXBP3 PE=1 SV=2	STXBP3	67.7	12	7	9	7	1.039	1.073	1.107	1.401	1.131	1.046	0.765	1.204	0.883	0.961	0.773	1.071	0.803	1.152	1.003	1.179	0.826	0.0136177
P50991	T-complex protein 1 subunit delta OS=Homo sapiens OX=9606 GN=CCT4 PE=1 SV=4	CCT4	57.9	48	23	34	23	0.817	0.923	1.039	1.093	1.016	1.017	0.793	0.878	1.176	1.274	0.864	1.121	0.805	1.096	1.345	1.071	0.927	0.298255
Q00403	Transcription initiation factor IIB OS=Homo sapiens OX=9606 GN=GTF2B PE=1 SV=1	GTF2B	34.8	5	1	1	1	2.137	0.919	0.983	1.229	1.038	0.962	1.346	1.054	0.887	0.939	1.052	0.987	1.587	0.788	0.908	1.138	1.24	0.159537
Q07352	mRNA decay activator protein ZFP36L1 OS=Homo sapiens OX=9606 GN=ZFP36L1 PE=1 SV=1	ZFP36L1	36.3	3	1	1	1
O60235	Transmembrane protease serine 11D OS=Homo sapiens OX=9606 GN=TMPRSS11D PE=1 SV=1	TMPRSS11D	46.2	2	1	1	1	0.995	0.74	1.058	0.9	0.883	1.037	1.66	0.977	1.347	0.897	1.57	1	1.014	0.905	1.529	1.022	1.345	0.0162809
O95361	Tripartite motif-containing protein 16 OS=Homo sapiens OX=9606 GN=TRIM16 PE=1 SV=3	TRIM16	63.9	9	5	7	5	0.842	0.837	0.941	0.659	0.829	0.86	2.689	0.761	1.216	1.2	1.549	0.75	1.192	1.078	1.613	0.95	1.532	0.0337853
Q9NNW7	Thioredoxin reductase 2, mitochondrial OS=Homo sapiens OX=9606 GN=TXNRD2 PE=1 SV=3	TXNRD2	56.5	6	3	4	3	0.714	0.976	1.083	1.178	0.873	0.991	2.943	0.969	1.05	1.308	1.94	0.893	1.545	0.8	0.773	1.077	1.333	0.330097
P22314	Ubiquitin-like modifier-activating enzyme 1 OS=Homo sapiens OX=9606 GN=UBA1 PE=1 SV=3	UBA1	117.8	38	33	66	33	0.732	1.234	0.993	0.962	1.039	1.136	0.752	1.205	1.119	1.397	0.86	1.027	0.845	1.174	1.08	0.924	0.819	0.0182072
Q16864	V-type proton ATPase subunit F OS=Homo sapiens OX=9606 GN=ATP6V1F PE=1 SV=2	ATP6V1F	13.4	7	1	1	1	1.042	0.903	0.831	1.013	1.198	1.328	2.166	0.683	0.727	1.056	2.018	0.617	1.417	0.899	1.394	0.909	1.457	0.0563124
P18206	Vinculin OS=Homo sapiens OX=9606 GN=VCL PE=1 SV=4	VCL	123.7	54	60	144	60	0.767	0.999	0.92	0.756	1.011	0.922	2.929	1.183	0.886	0.881	1.611	1.352	1.359	0.831	0.642	1.066	1.267	0.469847
Q9UIA9	Exportin-7 OS=Homo sapiens OX=9606 GN=XPO7 PE=1 SV=3	XPO7	123.8	16	16	18	16	1.015	0.903	1.078	0.903	1.404	1.076	0.956	1.038	1.039	0.991	0.802	1.132	1.196	1.2	1.018	1.136	1.015	0.904032
Q9H4A3	Serine/threonine-protein kinase WNK1 OS=Homo sapiens OX=9606 GN=WNK1 PE=1 SV=2	WNK1	250.6	4	8	8	8	1.088	0.994	1.123	1.065	1.037	1.021	1.145	0.941	1.099	0.969	1.034	1.023	1.115	1.085	1.059	1.03	1.07	0.00624
O00422	Histone deacetylase complex subunit SAP18 OS=Homo sapiens OX=9606 GN=SAP18 PE=1 SV=1	SAP18	17.6	24	4	6	4	0.838	0.872	0.731	0.957	0.883	0.951	1.798	1.024	1.133	0.889	1.797	0.733	1.844	0.86	1.207	1.032	1.398	0.0765683
Q99808	Equilibrative nucleoside transporter 1 OS=Homo sapiens OX=9606 GN=SLC29A1 PE=1 SV=3	SLC29A1	50.2	7	2	2	2	1.232	0.892	0.958	1.035	1.314	0.84	1.854	1.194	0.961	0.902	1.247	0.843	1.584	0.838	0.494	2.028	1.125	0.578015
P51688	N-sulphoglucosamine sulphohydrolase OS=Homo sapiens OX=9606 GN=SGSH PE=1 SV=1	SGSH	56.7	27	10	23	10	0.424	0.476	0.513	0.535	0.81	0.731	5.833	0.546	1.153	0.589	3.677	0.464	3.923	0.563	0.452	0.503	3.809	0.0575297
Q9NRY2	SOSS complex subunit C OS=Homo sapiens OX=9606 GN=INIP PE=1 SV=1	INIP	11.4	11	1	1	1	1.172	1.054	0.984	1.161	1.26	0.848	0.826	0.882	1.199	0.812	0.91	0.788	2.298	1.077	1.4	0.865	1.342	0.0573863
O43290	U4/U6.U5 tri-snRNP-associated protein 1 OS=Homo sapiens OX=9606 GN=SART1 PE=1 SV=1	SART1	90.2	3	2	2	2	0.794	0.902	0.946	0.612	0.962	0.932	3.604	0.74	1.14	0.767	2.618	0.747	1.81	0.578	1.385	0.696	2.219	0.00864159
Q5SRH9	Tetratricopeptide repeat protein 39A OS=Homo sapiens OX=9606 GN=TTC39A PE=1 SV=1	TTC39A	69.7	3	2	2	2	0.656	0.494	0.926	0.466	0.59	0.722	3.491	0.664	1.282	0.722	2.269	0.73	1.589	1.156	2.093	0.886	2.208	0.0217175
Q13509	Tubulin beta-3 chain OS=Homo sapiens OX=9606 GN=TUBB3 PE=1 SV=2	TUBB3	50.4	36	14	64	1	1.911	0.654	0.961	1.274	1.236	0.852	2.147	0.966	0.868	0.901	0.92	1.241	1.159	1.057	0.843	1.056	1.255	0.229216
Q9UKN8	General transcription factor 3C polypeptide 4 OS=Homo sapiens OX=9606 GN=GTF3C4 PE=1 SV=2	GTF3C4	91.9	7	5	6	5	1.074	1.074	1.002	0.954	0.928	1.014	0.994	1.15	1.045	1.116	1.114	1.03	1.172	1.012	0.922	1.04	0.983	0.62413
Q12893	Transmembrane protein 115 OS=Homo sapiens OX=9606 GN=TMEM115 PE=1 SV=1	TMEM115	38.2	5	1	1	1	1.917	0.886	0.967	1.004	1.293	1.077	1.611	0.925	0.841	1.029	1.021	0.981	2.041	0.731	0.855	1.03	1.376	0.0768688
O60603	Toll-like receptor 2 OS=Homo sapiens OX=9606 GN=TLR2 PE=1 SV=1	TLR2	89.8	1	1	1	1	4.843	0.989	0.942	0.579	1.047	1.052	0.737	0.668	0.751	0.938	0.61	0.982	0.934	0.829	0.773	1.157	1.479	0.555369
Q86V81	THO complex subunit 4 OS=Homo sapiens OX=9606 GN=ALYREF PE=1 SV=3	ALYREF	26.9	7	2	2	2	1.705	0.838	0.938	1.082	1.001	1.047	1.216	1.112	1.162	0.964	1.354	0.942	1.003	1.025	1.094	1.026	1.179	0.0674317
Q7Z392	Trafficking protein particle complex subunit 11 OS=Homo sapiens OX=9606 GN=TRAPPC11 PE=1 SV=2	TRAPPC11	128.8	5	5	6	5	1.126	1.183	0.969	0.819	0.946	1.03	1.175	0.864	0.984	1.16	1.205	0.92	1.239	0.987	1.147	1.094	1.091	0.160911
Q9H3N1	Thioredoxin-related transmembrane protein 1 OS=Homo sapiens OX=9606 GN=TMX1 PE=1 SV=1	TMX1	31.8	14	4	7	4	0.762	1.175	1.245	1.006	1.172	1.259	0.777	1.067	1.063	0.862	1.007	1.041	0.674	1.068	1.041	0.954	0.918	0.277519
Q9UMX0	Ubiquilin-1 OS=Homo sapiens OX=9606 GN=UBQLN1 PE=1 SV=2	UBQLN1	62.5	11	4	6	1	1.223	0.985	0.943	1.142	1.326	0.871	1.956	0.8	1.222	0.975	1.175	0.833	1.742	0.854	0.996	1.034	1.412	0.00566779
O95292	Vesicle-associated membrane protein-associated protein B/C OS=Homo sapiens OX=9606 GN=VAPB PE=1 SV=3	VAPB	27.2	30	6	9	5	0.758	1.266	1.268	0.995	1.109	0.984	0.7	1.098	1.023	0.754	1.212	1.216	0.673	1.255	1.33	1.114	0.93	0.434172
P46937	Transcriptional coactivator YAP1 OS=Homo sapiens OX=9606 GN=YAP1 PE=1 SV=2	YAP1	54.4	4	2	2	2	0.864	1.152	1.084	1.113	0.942	0.908	1.284	1.23	0.978	0.998	1.562	1.05	1.275	1.028	1.098	0.883	1.087	0.380326
P07602	Prosaposin OS=Homo sapiens OX=9606 GN=PSAP PE=1 SV=2	PSAP	58.1	19	11	19	11	1.722	0.843	0.626	0.752	2.409	2.224	2.116	0.516	0.73	0.57	1.254	0.49	2.09	0.448	0.598	0.7	1.764	0.0552983
Q86XZ4	Spermatogenesis-associated serine-rich protein 2 OS=Homo sapiens OX=9606 GN=SPATS2 PE=1 SV=1	SPATS2	59.5	2	1	1	1
P22105	Tenascin-X OS=Homo sapiens OX=9606 GN=TNXB PE=1 SV=5	TNXB	458.1	30	83	125	83	0.941	2.14	0.986	2.007	0.902	0.678	0.743	0.689	0.492	2.466	0.579	0.902	0.734	0.524	0.342	1.139	0.542	0.0578538
Q13263	Transcription intermediary factor 1-beta OS=Homo sapiens OX=9606 GN=TRIM28 PE=1 SV=5	TRIM28	88.5	36	23	37	23	0.876	1.159	0.973	0.85	0.931	0.993	0.874	1.073	1.101	1.045	1.045	1.068	0.999	1.22	1.191	0.914	0.96	0.494542
Q9Y584	Mitochondrial import inner membrane translocase subunit Tim22 OS=Homo sapiens OX=9606 GN=TIMM22 PE=1 SV=2	TIMM22	20	8	1	1	1	1.989	0.9	0.99	1.077	1.163	0.941	1.031	0.95	0.919	1.282	0.889	0.888	2.164	0.759	0.808	1.213	1.243	0.278541
Q9Y2W1	Thyroid hormone receptor-associated protein 3 OS=Homo sapiens OX=9606 GN=THRAP3 PE=1 SV=2	THRAP3	108.6	9	8	9	8	0.882	1.339	0.966	0.704	0.79	1.122	1.077	0.705	1.417	1.064	1.571	0.792	1.204	0.857	1.563	0.871	1.27	0.0799416
P31483	Nucleolysin TIA-1 isoform p40 OS=Homo sapiens OX=9606 GN=TIA1 PE=1 SV=3	TIA1	42.9	13	5	7	2	0.97	0.778	1.066	0.776	0.9	0.876	3.004	0.709	1.13	0.939	2.576	0.83	1.544	0.738	1.116	0.948	1.866	0.00668937
P35625	Metalloproteinase inhibitor 3 OS=Homo sapiens OX=9606 GN=TIMP3 PE=1 SV=2	TIMP3	24.1	41	8	12	8	12	0.526	0.432	0.416	0.63	0.504	0.603	0.386	0.299	0.426	0.508	0.483	0.535	0.398	0.547	0.576	4.187	0.269342
Q13077	TNF receptor-associated factor 1 OS=Homo sapiens OX=9606 GN=TRAF1 PE=1 SV=1	TRAF1	46.1	3	1	1	1	1.613	0.851	1.165	0.931	1.168	0.942	1.195	0.806	0.947	0.827	0.971	0.754	1.634	0.97	1.038	1.937	1.214	0.10939
Q9HC21	Mitochondrial thiamine pyrophosphate carrier OS=Homo sapiens OX=9606 GN=SLC25A19 PE=1 SV=1	SLC25A19	35.5	3	1	1	1	1.091	0.815	1.041	1.028	1.513	1.814	1.653	1.01	1.058	1.026	1.192	0.936	1.412	0.748	0.662	0.77	1.181	0.246386
Q9BW30	Tubulin polymerization-promoting protein family member 3 OS=Homo sapiens OX=9606 GN=TPPP3 PE=1 SV=1	TPPP3	19	26	4	4	4	1.197	2.553	0.671	1.579	0.8	0.694	1.001	1.021	0.842	1.226	0.495	0.755	1.34	0.516	0.478	1.214	0.714	0.225262
P35442	Thrombospondin-2 OS=Homo sapiens OX=9606 GN=THBS2 PE=1 SV=2	THBS2	129.9	17	17	22	16	3.876	0.793	0.67	1.245	1.133	0.88	0.972	2.437	0.514	0.898	0.626	0.634	0.695	0.696	0.42	1.073	1.029	0.606495
Q5VTQ0	Tetratricopeptide repeat protein 39B OS=Homo sapiens OX=9606 GN=TTC39B PE=1 SV=4	TTC39B	76.9	7	4	5	4	0.962	1.134	1.156	0.85	0.836	0.832	1.866	0.94	0.944	0.842	1.539	0.864	1.367	1.016	1.363	1.002	1.341	0.0310939
Q5VYS8	Terminal uridylyltransferase 7 OS=Homo sapiens OX=9606 GN=TUT7 PE=1 SV=1	TUT7	171.1	3	4	4	4	1.734	0.831	1.156	0.999	1.183	0.929	1.267	0.957	0.865	1.115	1.014	0.861	1.483	0.977	1.399	1.168	1.289	0.0165506
B0FP48	Uroplakin-3b-like protein 1 OS=Homo sapiens OX=9606 GN=UPK3BL1 PE=2 SV=1	UPK3BL1	28.4	11	2	3	2	1.16	0.71	0.995	0.773	0.926	0.975	1.802	1.107	1.238	0.942	1.368	0.838	2.794	1.01	0.948	0.896	1.549	0.0195229
P17480	Nucleolar transcription factor 1 OS=Homo sapiens OX=9606 GN=UBTF PE=1 SV=1	UBTF	89.4	4	3	3	3	0.66	1.562	0.805	0.909	0.685	0.777	0.801	1.066	0.93	0.846	1.637	0.877	0.84	1.132	2.21	0.981	1.051	0.907691
P11441	Ubiquitin-like protein 4A OS=Homo sapiens OX=9606 GN=UBL4A PE=1 SV=1	UBL4A	17.8	24	3	3	3	1.527	1.261	1.066	1.199	1.331	1.095	0.787	0.959	1.044	0.807	0.936	0.911	0.984	0.992	1.191	1.118	1.063	0.579339
Q9BRR9	Rho GTPase-activating protein 9 OS=Homo sapiens OX=9606 GN=ARHGAP9 PE=1 SV=2	ARHGAP9	83.2	2	1	1	1	1.708	1.002	1.138	1.232	1.623	1.065	1.069	0.965	0.762	0.874	0.679	1.148	1.523	0.897	0.711	1.158	1.105	0.759822
Q86X27	Ras-specific guanine nucleotide-releasing factor RalGPS2 OS=Homo sapiens OX=9606 GN=RALGPS2 PE=1 SV=1	RALGPS2	65.1	5	2	3	2	0.794	1.114	1.038	0.901	0.667	0.694	0.711	0.736	1.342	1.255	1.086	0.902	0.946	1.398	2.043	0.9	1.092	0.747121
Q08945	FACT complex subunit SSRP1 OS=Homo sapiens OX=9606 GN=SSRP1 PE=1 SV=1	SSRP1	81	15	9	12	9	0.95	1.06	1.036	0.896	0.92	0.898	0.764	1.034	1.276	1.055	1.014	0.921	1.098	1.019	1.182	0.961	1.05	0.52013
Q96SI9	Spermatid perinuclear RNA-binding protein OS=Homo sapiens OX=9606 GN=STRBP PE=1 SV=1	STRBP	73.6	5	4	5	2	1.26	0.843	1.028	0.86	1.232	1.021	1.123	0.975	1.333	1.195	1.039	0.921	0.984	1.134	1.22	0.96	1.166	0.0194644
P48643	T-complex protein 1 subunit epsilon OS=Homo sapiens OX=9606 GN=CCT5 PE=1 SV=1	CCT5	59.6	40	24	51	24	0.958	0.982	0.98	1.089	1.096	1.066	0.761	0.87	1.188	1.31	0.994	1.047	0.784	1.111	1.258	1	0.946	0.418793
Q8IYJ3	Synaptotagmin-like protein 1 OS=Homo sapiens OX=9606 GN=SYTL1 PE=1 SV=1	SYTL1	61.8	9	5	6	5	0.887	0.828	1.081	0.925	0.741	0.754	1.265	0.849	1.194	0.898	2.3	0.788	1.21	0.98	1.814	0.841	1.529	0.0145926
Q8IUX1	Complex I assembly factor TMEM126B, mitochondrial OS=Homo sapiens OX=9606 GN=TMEM126B PE=1 SV=2	TMEM126B	25.9	6	1	1	1	1.13	0.85	0.957	0.687	1.478	0.828	2.375	0.915	0.984	0.893	1.755	0.969	2.024	0.758	1.035	0.951	1.713	0.00533606
Q4KMP7	TBC1 domain family member 10B OS=Homo sapiens OX=9606 GN=TBC1D10B PE=1 SV=3	TBC1D10B	87.1	4	2	2	2	0.74	0.682	0.798	0.558	1.035	1.359	4.778	0.552	1.487	0.705	3.291	0.676	1.927	0.677	0.515	0.431	2.584	0.0338226
P20061	Transcobalamin-1 OS=Homo sapiens OX=9606 GN=TCN1 PE=1 SV=2	TCN1	48.2	7	2	2	2	1.134	0.686	0.918	0.731	0.932	0.786	1.42	0.782	1.228	1.085	1.118	0.881	1.373	0.718	2.606	0.89	1.636	0.00361883
Q96AX1	Vacuolar protein sorting-associated protein 33A OS=Homo sapiens OX=9606 GN=VPS33A PE=1 SV=1	VPS33A	67.6	8	4	5	4	1.059	1.016	1.115	1.075	1.207	1.269	1.02	0.987	0.915	1.069	0.822	1.099	1.055	1.045	0.986	0.993	0.956	0.36029
P24821	Tenascin OS=Homo sapiens OX=9606 GN=TNC PE=1 SV=3	TNC	240.7	37	64	124	64	3.989	0.565	0.858	0.598	1.428	1.769	0.6	1.211	0.681	2.168	0.572	0.486	0.552	0.645	0.412	0.621	1.128	0.951594
Q13395	Probable methyltransferase TARBP1 OS=Homo sapiens OX=9606 GN=TARBP1 PE=1 SV=1	TARBP1	181.6	1	2	2	2	0.991	0.907	1.26	0.735	0.916	0.888	1.704	0.79	0.889	1.024	1.482	0.934	1.877	1.19	1.437	0.799	1.453	0.00900218
P00734	Prothrombin OS=Homo sapiens OX=9606 GN=F2 PE=1 SV=2	F2	70	43	23	45	23	2.91	0.772	0.946	1.141	1.012	0.873	1.204	1.039	0.555	0.816	0.708	1.203	0.93	0.942	0.587	1.44	1.076	0.810256
Q9H1E5	Thioredoxin-related transmembrane protein 4 OS=Homo sapiens OX=9606 GN=TMX4 PE=1 SV=1	TMX4	38.9	8	2	3	2	0.684	1.1	1.04	0.951	1.04	0.98	0.797	1.656	0.794	1.118	0.792	1.464	0.68	1.27	0.936	1.31	0.687	0.0010767
P02788	Lactotransferrin OS=Homo sapiens OX=9606 GN=LTF PE=1 SV=6	LTF	78.1	60	38	78	38	0.72	0.547	0.649	0.664	0.557	1.04	2.438	0.452	0.586	2.016	1.108	1.04	5.854	0.55	0.553	1.03	1.698	0.512923
Q8NFU3	Thiosulfate:glutathione sulfurtransferase OS=Homo sapiens OX=9606 GN=TSTD1 PE=1 SV=3	TSTD1	12.5	25	3	3	3	0.547	2.194	0.684	0.723	0.726	0.918	1.75	0.742	1.169	0.8	1.642	0.756	1.07	1.106	1.262	1.249	1.043	0.849062
P53007	Tricarboxylate transport protein, mitochondrial OS=Homo sapiens OX=9606 GN=SLC25A1 PE=1 SV=2	SLC25A1	34	22	7	12	7	0.718	1.156	1.08	1.122	1.019	1.067	0.855	1.308	0.91	1.076	0.917	1.285	0.783	1.24	0.99	1.124	0.775	0.000377494
Q7Z7E8	Ubiquitin-conjugating enzyme E2 Q1 OS=Homo sapiens OX=9606 GN=UBE2Q1 PE=1 SV=1	UBE2Q1	46.1	6	3	3	3	0.628	0.913	1.088	0.937	1.097	0.989	1.143	0.899	1.382	0.853	1.091	1.018	1.665	1.045	1.177	0.862	1.234	0.0972179
O95155	Ubiquitin conjugation factor E4 B OS=Homo sapiens OX=9606 GN=UBE4B PE=1 SV=1	UBE4B	146.1	4	4	4	4	1.52	0.899	1.042	0.936	1.221	1.151	1.374	1.038	0.931	1.006	1.038	1.049	1.107	0.974	1.033	1.041	1.145	0.0712108
O43149	Zinc finger ZZ-type and EF-hand domain-containing protein 1 OS=Homo sapiens OX=9606 GN=ZZEF1 PE=1 SV=6	ZZEF1	330.9	4	11	12	11	0.99	0.876	1.019	0.767	1.048	1.189	1.896	0.84	0.995	0.991	1.173	1.018	1.402	0.912	1.08	0.98	1.268	0.032241
Q7Z739	YTH domain-containing family protein 3 OS=Homo sapiens OX=9606 GN=YTHDF3 PE=1 SV=1	YTHDF3	63.8	6	3	3	2	1.264	0.748	1.073	1.366	1.291	0.92	1.146	0.902	0.955	0.818	1.141	0.938	2.003	0.982	0.958	1.381	1.22	0.111354
P18433	Receptor-type tyrosine-protein phosphatase alpha OS=Homo sapiens OX=9606 GN=PTPRA PE=1 SV=3	PTPRA	90.7	3	2	3	2	0.628	1.057	1.248	1.24	0.956	0.929	1.253	1.249	1.04	0.994	1.115	1.329	0.694	1.216	0.896	1.124	0.857	0.104087
P05386	60S acidic ribosomal protein P1 OS=Homo sapiens OX=9606 GN=RPLP1 PE=1 SV=1	RPLP1	11.5	52	2	5	2	0.471	0.91	1.042	1.76	0.486	1.032	0.442	0.962	1.51	1.36	1.094	1.087	0.446	0.982	1.947	0.678	0.848	0.246025
P08579	U2 small nuclear ribonucleoprotein B'' OS=Homo sapiens OX=9606 GN=SNRPB2 PE=1 SV=1	SNRPB2	25.5	15	4	4	2	1.018	1.472	0.802	1.094	0.68	0.569	1.206	1.146	1.108	0.577	1.686	0.69	0.833	0.764	2.281	1.27	1.268	0.272705
O94901	SUN domain-containing protein 1 OS=Homo sapiens OX=9606 GN=SUN1 PE=1 SV=3	SUN1	90	20	13	19	12	0.938	1.115	1.022	0.835	0.97	0.955	1.311	1.538	0.84	1.271	0.922	1.083	1.112	1.13	0.825	1.139	0.876	0.146261
O43815	Striatin OS=Homo sapiens OX=9606 GN=STRN PE=1 SV=4	STRN	86.1	16	10	11	9	0.902	1.112	1.214	1.039	1.074	1.067	1.128	0.957	1.316	1.011	1.411	0.893	1.026	0.965	1.23	0.89	1.172	0.0200195
Q12846	Syntaxin-4 OS=Homo sapiens OX=9606 GN=STX4 PE=1 SV=2	STX4	34.2	30	8	9	8	1.058	0.968	1.126	1.045	1.072	1.059	1.404	1.002	0.966	0.893	1.19	0.972	1.326	0.924	1.016	0.956	1.171	0.0091272
Q8WXH0	Nesprin-2 OS=Homo sapiens OX=9606 GN=SYNE2 PE=1 SV=3	SYNE2	795.9	8	49	54	49	1.037	1.163	1.026	0.846	0.916	0.867	1.037	1.053	0.987	1.053	1.11	1.138	0.958	1.376	1.131	1.052	0.96	0.60021
Q6P1N9	Putative deoxyribonuclease TATDN1 OS=Homo sapiens OX=9606 GN=TATDN1 PE=1 SV=2	TATDN1	33.6	14	4	5	4	1.133	0.974	1.035	1.047	1.107	1.044	1.212	1	1.07	1.088	1.362	0.965	1.528	0.893	0.971	1.014	1.174	0.0190986
P17987	T-complex protein 1 subunit alpha OS=Homo sapiens OX=9606 GN=TCP1 PE=1 SV=1	TCP1	60.3	43	20	32	20	0.946	0.958	1.132	1.124	1.212	1.062	0.771	0.778	1.267	1.256	0.885	0.975	0.815	1.043	1.337	1.03	1.017	0.952308
Q9H2K8	Serine/threonine-protein kinase TAO3 OS=Homo sapiens OX=9606 GN=TAOK3 PE=1 SV=2	TAOK3	105.3	5	4	4	2	1.707	0.931	1.224	1.263	1.513	1.016	0.865	0.98	0.856	0.814	0.769	0.956	1.058	1.028	1.084	1.14	1.117	0.46644
P40227	T-complex protein 1 subunit zeta OS=Homo sapiens OX=9606 GN=CCT6A PE=1 SV=3	CCT6A	58	28	14	24	14	1.084	0.959	1.075	1.198	1.146	1.095	0.957	0.773	1.187	1.041	1.095	0.956	0.817	1.021	1.388	1.053	1.081	0.314764
P07437	Tubulin beta chain OS=Homo sapiens OX=9606 GN=TUBB PE=1 SV=2	TUBB	49.6	63	21	105	5	1.086	1.111	1.052	0.985	1.159	1.345	0.929	1.11	0.963	1.169	0.763	1.238	0.768	1.258	0.969	0.945	0.839	0.020947
Q8WUA7	TBC1 domain family member 22A OS=Homo sapiens OX=9606 GN=TBC1D22A PE=1 SV=2	TBC1D22A	59.1	3	2	2	2	0.89	0.994	0.978	0.815	1.108	1.212	1.359	0.892	1.31	1.18	1.215	0.92	0.876	0.943	1.532	0.855	1.187	0.0897935
Q9NXF1	Testis-expressed protein 10 OS=Homo sapiens OX=9606 GN=TEX10 PE=1 SV=2	TEX10	105.6	2	1	1	1	1.371	0.622	1.113	0.81	2.296	0.889	1.308	0.809	1.472	0.99	1.105	0.864	1.093	0.883	0.974	0.906	1.585	0.00117236
Q5SNT2	Transmembrane protein 201 OS=Homo sapiens OX=9606 GN=TMEM201 PE=1 SV=1	TMEM201	72.2	2	1	1	1	1.143	0.788	0.872	0.871	1.189	0.983	1.629	1.204	0.968	0.971	1.413	1.145	1.678	1.17	0.933	0.921	1.22	0.104496
Q96A57	Transmembrane protein 230 OS=Homo sapiens OX=9606 GN=TMEM230 PE=1 SV=1	TMEM230	13.2	9	1	1	1	1.76	0.781	1.068	0.984	1.296	1.199	1.453	1.04	0.871	1.157	0.82	0.932	1.923	0.862	0.786	1.017	1.252	0.208684
Q96J01	THO complex subunit 3 OS=Homo sapiens OX=9606 GN=THOC3 PE=1 SV=1	THOC3	38.7	11	4	4	4	0.992	0.98	1.03	0.972	1.005	0.996	1.076	1.044	1.16	1.364	1.07	1.059	1.114	1.032	1.316	0.891	1.051	0.347654
Q9UI30	Multifunctional methyltransferase subunit TRM112-like protein OS=Homo sapiens OX=9606 GN=TRMT112 PE=1 SV=1	TRMT112	14.2	10	1	1	1	1.165	1.144	1.102	1.281	1.134	0.752	0.705	1.06	1.03	1.002	0.997	0.904	0.735	1.219	1.563	0.931	1.017	0.992607
Q9BSE2	Transmembrane protein 79 OS=Homo sapiens OX=9606 GN=TMEM79 PE=1 SV=1	TMEM79	43.5	10	4	4	4	0.746	1.046	1.158	0.68	0.986	0.972	1.004	0.916	1.022	0.676	1.492	0.765	0.903	1.226	2.476	0.716	1.399	0.0782138
P49755	Transmembrane emp24 domain-containing protein 10 OS=Homo sapiens OX=9606 GN=TMED10 PE=1 SV=2	TMED10	25	38	8	15	8	0.899	0.924	0.977	0.993	1.133	1.36	1.376	1.165	0.854	1.023	1.289	1.205	0.939	1.078	1.012	1.001	0.969	0.626005
Q8N0Z6	Tetratricopeptide repeat protein 5 OS=Homo sapiens OX=9606 GN=TTC5 PE=1 SV=2	TTC5	48.9	3	1	1	1
P0DN76	Splicing factor U2AF 35 kDa subunit-like protein OS=Homo sapiens OX=9606 GN=U2AF1L5 PE=1 SV=1	U2AF1L5	27.9	23	5	6	5	1.416	0.786	0.94	0.867	1.134	1.451	2.299	0.694	1.188	0.808	1.665	0.667	1.932	0.69	0.923	1.14	1.619	0.00841169
P36543	V-type proton ATPase subunit E 1 OS=Homo sapiens OX=9606 GN=ATP6V1E1 PE=1 SV=1	ATP6V1E1	26.1	29	8	12	8	1.29	0.956	0.863	1.039	1.276	1.308	1.24	0.764	1.055	0.836	1.203	0.734	1.616	0.854	1.347	0.92	1.335	0.00712561
Q96MX6	WD repeat-containing protein 92 OS=Homo sapiens OX=9606 GN=WDR92 PE=1 SV=1	WDR92	39.7	4	1	1	1	3.265	0.988	0.801	1.221	0.903	0.864	0.7	1.375	0.889	1.099	0.724	0.794	0.672	1.023	1.011	1.001	1.072	0.715471
Q9H6S0	3'-5' RNA helicase YTHDC2 OS=Homo sapiens OX=9606 GN=YTHDC2 PE=1 SV=2	YTHDC2	160.1	3	4	4	4	1.374	0.866	1.03	0.865	1.068	1.004	1.232	1	0.971	1.14	1.061	0.92	1.142	1.066	1.328	1.08	1.159	0.0237097
Q58EX7	Puratrophin-1 OS=Homo sapiens OX=9606 GN=PLEKHG4 PE=1 SV=1	PLEKHG4	130.7	1	1	1	1	1.227	0.73	1.35	1.215	0.969	0.897	1.129	0.677	0.804	0.993	1.029	0.881	1.614	1.112	1.452	1.405	1.21	0.124242
Q9HB21	Pleckstrin homology domain-containing family A member 1 OS=Homo sapiens OX=9606 GN=PLEKHA1 PE=1 SV=2	PLEKHA1	45.5	9	3	4	3	0.538	0.78	1.038	0.564	0.728	0.66	3.134	0.804	1.596	0.635	2.874	0.64	2.03	1.244	1.176	0.594	2.215	0.0219041
P10586	Receptor-type tyrosine-protein phosphatase F OS=Homo sapiens OX=9606 GN=PTPRF PE=1 SV=2	PTPRF	212.7	6	8	8	7	1.164	0.884	0.966	1.038	0.992	0.907	1.315	0.983	0.969	1.162	1.054	0.979	1.37	1.208	1.119	1.055	1.089	0.201582
P23471	Receptor-type tyrosine-protein phosphatase zeta OS=Homo sapiens OX=9606 GN=PTPRZ1 PE=1 SV=4	PTPRZ1	254.4	3	4	4	4	1.404	0.91	1.182	1.392	1.103	0.905	0.988	0.952	0.95	0.941	1.553	0.902	1.629	0.907	1.132	0.854	1.281	0.0178908
Q9UKM9	RNA-binding protein Raly OS=Homo sapiens OX=9606 GN=RALY PE=1 SV=1	RALY	32.4	20	7	9	7	0.942	1.008	0.911	0.784	1.043	0.97	1.24	0.987	1.36	0.787	1.312	0.956	1.002	1.244	1.519	0.883	1.224	0.0368249
Q9H6Z4	Ran-binding protein 3 OS=Homo sapiens OX=9606 GN=RANBP3 PE=1 SV=1	RANBP3	60.2	4	2	2	2	0.87	1.386	1.232	1.164	0.776	0.814	0.984	1.152	1.47	0.872	1.232	0.879	0.695	1.09	1.316	0.89	1.04	0.844419
Q96HN2	Adenosylhomocysteinase 3 OS=Homo sapiens OX=9606 GN=AHCYL2 PE=1 SV=1	AHCYL2	66.7	14	10	11	2	0.666	1.138	1.2	0.889	0.924	1.017	2.28	0.826	1.181	1.072	2.048	0.71	1.215	0.724	1.292	0.842	1.497	0.0392937
Q9HD40	O-phosphoseryl-tRNA(Sec) selenium transferase OS=Homo sapiens OX=9606 GN=SEPSECS PE=1 SV=2	SEPSECS	55.7	5	3	3	3	1.085	1.135	0.912	1.117	1.287	1.099	0.969	1.077	1.042	0.791	0.919	0.988	1.208	0.976	0.983	1.202	1.002	0.969792
P18583	Protein SON OS=Homo sapiens OX=9606 GN=SON PE=1 SV=4	SON	263.7	4	7	7	7	0.796	1.106	1.064	0.834	0.866	0.948	1.438	0.968	1.019	1.014	1.301	0.992	1.054	0.996	1.495	0.986	1.152	0.191017
O75886	Signal transducing adapter molecule 2 OS=Homo sapiens OX=9606 GN=STAM2 PE=1 SV=1	STAM2	58.1	6	3	5	3	1.275	1.317	0.991	0.931	0.807	0.968	0.732	0.953	0.966	0.788	0.977	1.088	0.641	1.296	1.335	1.091	0.916	0.361453
O95793	Double-stranded RNA-binding protein Staufen homolog 1 OS=Homo sapiens OX=9606 GN=STAU1 PE=1 SV=2	STAU1	63.1	8	4	4	4	1.157	1.085	1.165	1.19	1.121	1.049	0.762	0.939	1.143	0.844	0.847	1.033	1.232	1.04	1.294	0.988	1.068	0.473192
Q9UJZ1	Stomatin-like protein 2, mitochondrial OS=Homo sapiens OX=9606 GN=STOML2 PE=1 SV=1	STOML2	38.5	30	8	11	8	1.124	0.959	1.004	1.183	0.961	0.897	1.084	0.988	1.157	1.308	0.969	1.026	1.044	1.054	1.203	1.015	1.014	0.745079
Q12800	Alpha-globin transcription factor CP2 OS=Homo sapiens OX=9606 GN=TFCP2 PE=1 SV=2	TFCP2	57.2	13	5	6	3	1.432	0.872	0.998	1.115	1.147	1.168	1.107	1.022	1.109	0.929	1.136	0.929	1.448	1.036	0.971	1.116	1.142	0.0659276
Q9BVK6	Transmembrane emp24 domain-containing protein 9 OS=Homo sapiens OX=9606 GN=TMED9 PE=1 SV=2	TMED9	27.3	21	6	9	3	1.082	0.856	1.038	0.898	1.212	1.415	1.586	1.018	0.899	0.851	1.352	1.091	0.855	1.062	1.227	0.931	1.139	0.207231
A8K0Z3	WASH complex subunit 1 OS=Homo sapiens OX=9606 GN=WASHC1 PE=1 SV=2	WASHC1	50.3	6	2	2	2	1.628	1.062	1.211	1.37	1.268	1.214	0.891	0.948	0.786	0.834	0.754	1.146	1.34	0.759	0.892	1.268	1.02	0.980912
Q6IBS0	Twinfilin-2 OS=Homo sapiens OX=9606 GN=TWF2 PE=1 SV=2	TWF2	39.5	34	8	12	7	1.369	1.109	1.069	0.998	1.45	1.267	0.8	0.979	1.044	0.946	0.884	0.946	1.14	0.948	0.951	1.028	1.059	0.596966
O75298	Reticulon-2 OS=Homo sapiens OX=9606 GN=RTN2 PE=1 SV=1	RTN2	59.2	5	2	2	2	1.849	1.209	1.415	1.364	1.743	1.223	0.861	1.017	0.677	0.897	0.539	0.884	1.269	0.688	0.506	1.263	1.037	0.795099
Q8WXA3	RUN and FYVE domain-containing protein 2 OS=Homo sapiens OX=9606 GN=RUFY2 PE=1 SV=3	RUFY2	70	4	3	4	1	1.087	0.983	1.006	0.932	1.154	0.911	1.483	1.156	1.062	0.826	1.283	1.064	0.985	1.299	1.132	0.996	1.126	0.108727
P82979	SAP domain-containing ribonucleoprotein OS=Homo sapiens OX=9606 GN=SARNP PE=1 SV=3	SARNP	23.7	7	2	2	2	0.808	1.224	1.134	1.009	0.968	1.024	0.932	0.979	1.417	0.92	1.284	1.11	0.792	1.282	1.186	0.729	1.029	0.823046
Q6PI48	Aspartate--tRNA ligase, mitochondrial OS=Homo sapiens OX=9606 GN=DARS2 PE=1 SV=1	DARS2	73.5	6	3	3	3	1.278	0.758	0.905	0.838	1.105	1.005	2.544	0.694	1.268	1.062	1.858	0.895	2.015	0.696	0.934	0.888	1.742	0.00378455
Q9Y2H1	Serine/threonine-protein kinase 38-like OS=Homo sapiens OX=9606 GN=STK38L PE=1 SV=3	STK38L	54	3	1	1	1	1.296	1.184	0.99	1.03	1.062	0.931	1.33	0.8	1.01	0.931	0.967	1.051	1.022	1.279	1.262	1.039	1.084	0.258065
Q8IYB8	ATP-dependent RNA helicase SUPV3L1, mitochondrial OS=Homo sapiens OX=9606 GN=SUPV3L1 PE=1 SV=1	SUPV3L1	87.9	3	3	3	3	0.92	0.99	1.022	1.2	1.056	1.068	0.974	1.111	1.046	1.11	0.81	1.185	1.1	0.917	0.991	1.03	0.92	0.0937439
Q9NRL3	Striatin-4 OS=Homo sapiens OX=9606 GN=STRN4 PE=1 SV=2	STRN4	80.5	7	4	4	2	0.516	0.669	0.847	0.527	0.835	0.793	4.39	0.717	1.395	0.774	2.717	0.751	2.66	0.689	1.033	0.723	2.551	0.0294781
Q01995	Transgelin OS=Homo sapiens OX=9606 GN=TAGLN PE=1 SV=4	TAGLN	22.6	65	12	43	11	1.204	2.414	0.976	0.797	0.782	0.736	0.568	1.035	0.446	0.609	0.348	2.302	0.507	1.063	0.261	2.185	0.457	0.0132411
Q9Y3Q3	Transmembrane emp24 domain-containing protein 3 OS=Homo sapiens OX=9606 GN=TMED3 PE=1 SV=1	TMED3	24.8	18	4	5	4	0.972	0.885	0.92	0.942	0.849	0.986	1.944	1.053	0.923	1.128	1.718	0.918	1.334	0.972	1.29	1.063	1.252	0.145918
Q03405	Urokinase plasminogen activator surface receptor OS=Homo sapiens OX=9606 GN=PLAUR PE=1 SV=1	PLAUR	37	19	4	4	4	2.208	0.696	0.744	0.783	1.498	2.538	1.266	0.691	0.796	0.848	1.052	0.824	1.644	0.598	0.582	0.714	1.273	0.250438
Q00653	Nuclear factor NF-kappa-B p100 subunit OS=Homo sapiens OX=9606 GN=NFKB2 PE=1 SV=4	NFKB2	96.7	3	3	3	3	1.065	1.022	1.106	0.97	0.912	0.928	1.446	0.852	1.16	0.884	1.438	1.022	1.497	0.896	1.442	0.961	1.336	0.00330819
Q8WVJ2	NudC domain-containing protein 2 OS=Homo sapiens OX=9606 GN=NUDCD2 PE=1 SV=1	NUDCD2	17.7	17	2	2	2	1.609	1.196	1.14	0.939	1.209	0.892	1.069	0.657	1.163	0.959	0.981	0.689	1.181	1.088	1.499	0.932	1.34	0.00643103
P29474	Nitric oxide synthase, endothelial OS=Homo sapiens OX=9606 GN=NOS3 PE=1 SV=4	NOS3	133.2	3	1	1	1	2.173	0.671	1.236	1.025	1.662	0.828	1.201	1.005	0.792	1.119	0.806	0.971	1.348	0.999	0.746	1.139	1.285	0.204291
Q9BVL2	Nucleoporin p58/p45 OS=Homo sapiens OX=9606 GN=NUP58 PE=1 SV=1	NUP58	60.9	3	1	1	1	1.808	0.775	0.77	0.792	1.776	1.671	0.538	0.916	1.243	1.638	0.731	0.892	0.564	0.829	1.046	0.733	1.028	0.925407
P42677	40S ribosomal protein S27 OS=Homo sapiens OX=9606 GN=RPS27 PE=1 SV=3	RPS27	9.5	30	3	3	2	1.248	0.883	0.77	1.412	0.929	0.548	0.896	0.684	1.018	0.699	1.52	0.609	1.318	0.802	2.668	1.328	1.488	0.0607774
P82664	28S ribosomal protein S10, mitochondrial OS=Homo sapiens OX=9606 GN=MRPS10 PE=1 SV=2	MRPS10	23	7	1	1	1	0.994	1.183	1.102	1.245	1.171	0.877	0.892	0.965	1.04	0.893	1.153	0.917	0.857	1.24	1.374	1.006	1.031	0.699447
P80511	Protein S100-A12 OS=Homo sapiens OX=9606 GN=S100A12 PE=1 SV=2	S100A12	10.6	27	5	7	5	1.149	0.298	0.518	0.487	0.706	0.556	2.205	0.68	0.894	0.588	1.877	0.646	8.029	0.511	1.302	0.561	3.855	0.00703724
L0R6Q1	SLC35A4 upstream open reading frame protein OS=Homo sapiens OX=9606 GN=SLC35A4 PE=3 SV=1	SLC35A4	11.1	54	5	7	5	0.809	0.981	1.176	0.981	1.097	1.084	0.776	1.014	1.048	1.005	0.792	1.267	0.884	1.318	1.293	0.956	0.915	0.249099
P56192	Methionine--tRNA ligase, cytoplasmic OS=Homo sapiens OX=9606 GN=MARS1 PE=1 SV=2	MARS1	101.1	24	17	21	17	1.078	1.092	1.156	0.863	1.032	1.158	0.846	1.107	1.016	1.176	0.951	1.159	0.79	1.078	1.228	1.041	0.933	0.261323
Q9BTW9	Tubulin-specific chaperone D OS=Homo sapiens OX=9606 GN=TBCD PE=1 SV=2	TBCD	132.5	6	5	6	5	1.098	0.94	0.984	0.709	1.093	0.99	2.136	1.003	1.038	1.151	1.208	0.908	1.532	0.9	0.787	0.957	1.307	0.0687956
Q9Y3C8	Ubiquitin-fold modifier-conjugating enzyme 1 OS=Homo sapiens OX=9606 GN=UFC1 PE=1 SV=3	UFC1	19.4	16	3	3	3	0.81	1.176	1.032	0.971	0.987	1.197	0.604	0.959	1.182	1.361	0.824	0.961	0.987	1.12	1.397	1.11	0.883	0.172105
P51809	Vesicle-associated membrane protein 7 OS=Homo sapiens OX=9606 GN=VAMP7 PE=1 SV=3	VAMP7	24.9	4	1	1	1	0.919	0.907	1.079	0.914	1.084	1.385	0.766	1.026	1.154	1.131	0.94	1.226	0.852	1.23	1.177	0.906	0.914	0.283839
Q8IZL8	Proline-, glutamic acid- and leucine-rich protein 1 OS=Homo sapiens OX=9606 GN=PELP1 PE=1 SV=2	PELP1	119.6	6	5	6	5	0.872	0.978	1.112	0.821	1.035	0.906	1.103	0.978	1.171	1.191	1.079	1.181	1.032	1.211	1.322	0.972	1.059	0.372806
Q8NEB9	Phosphatidylinositol 3-kinase catalytic subunit type 3 OS=Homo sapiens OX=9606 GN=PIK3C3 PE=1 SV=1	PIK3C3	101.5	3	2	2	2	1.009	1.125	1.23	0.921	1.107	1.056	0.975	0.883	0.888	0.978	1.002	1.156	0.845	1.098	1.431	1.148	1.015	0.93717
O95456	Proteasome assembly chaperone 1 OS=Homo sapiens OX=9606 GN=PSMG1 PE=1 SV=1	PSMG1	32.8	11	3	3	3	1.449	0.862	1.237	1.239	1.4	0.848	0.779	0.898	1.2	0.992	0.799	0.881	0.901	1.007	1.326	1.16	1.153	0.247673
Q9H0U6	39S ribosomal protein L18, mitochondrial OS=Homo sapiens OX=9606 GN=MRPL18 PE=1 SV=1	MRPL18	20.6	8	1	1	1	0.908	0.78	0.647	0.762	0.81	0.761	3.646	0.738	1.266	0.863	2.547	0.615	2.066	0.654	1.323	1.078	2.114	0.0257263
P19474	E3 ubiquitin-protein ligase TRIM21 OS=Homo sapiens OX=9606 GN=TRIM21 PE=1 SV=1	TRIM21	54.1	2	1	1	1	1.157	1.03	1.059	1.106	1.302	1.266	0.877	1.082	0.973	0.912	0.708	1.156	1.174	1.095	0.939	1.202	0.925	0.266053
P62851	40S ribosomal protein S25 OS=Homo sapiens OX=9606 GN=RPS25 PE=1 SV=1	RPS25	13.7	24	4	9	4	0.947	0.861	1.026	1.675	0.573	0.599	0.721	0.917	0.648	0.637	0.708	0.768	0.749	0.736	3.01	1.119	1.146	0.88322
P23526	Adenosylhomocysteinase OS=Homo sapiens OX=9606 GN=AHCY PE=1 SV=4	AHCY	47.7	49	20	34	20	0.889	1.022	0.962	0.913	0.944	1.016	0.765	1.072	1.238	1.313	0.965	1.04	0.938	1.146	1.436	0.984	0.957	0.488064
O43819	Protein SCO2 homolog, mitochondrial OS=Homo sapiens OX=9606 GN=SCO2 PE=1 SV=3	SCO2	29.8	4	1	1	1	0.676	0.901	0.976	1.028	0.813	0.825	1.979	0.894	1.023	1.312	1.705	0.901	1.298	1.122	1.415	0.874	1.258	0.22833
Q96I25	Splicing factor 45 OS=Homo sapiens OX=9606 GN=RBM17 PE=1 SV=1	RBM17	44.9	14	6	7	6	0.996	1.062	1.123	0.783	1.06	0.946	0.866	0.95	1.283	1.21	1.086	1.037	0.856	1.168	1.304	0.904	1.064	0.43883
P22528	Cornifin-B OS=Homo sapiens OX=9606 GN=SPRR1B PE=1 SV=2	SPRR1B	9.9	71	5	14	1	0.428	0.403	0.978	0.318	0.333	0.626	2.113	0.66	1.688	0.598	1.696	0.846	1.174	1.843	3.038	0.472	1.985	0.0880053
Q8WW59	SPRY domain-containing protein 4 OS=Homo sapiens OX=9606 GN=SPRYD4 PE=1 SV=2	SPRYD4	23.1	23	4	5	4	1.149	1.112	0.865	1.258	0.891	0.911	0.941	1.058	0.708	1.399	0.952	0.894	0.774	0.911	1.215	1.156	0.862	0.102396
O60264	SWI/SNF-related matrix-associated actin-dependent regulator of chromatin subfamily A member 5 OS=Homo sapiens OX=9606 GN=SMARCA5 PE=1 SV=1	SMARCA5	121.8	7	9	10	9	0.682	0.912	1.09	0.908	0.908	1.019	1.055	0.918	1.046	0.992	1.54	0.944	1.108	1.105	1.364	0.96	1.133	0.27921
P49588	Alanine--tRNA ligase, cytoplasmic OS=Homo sapiens OX=9606 GN=AARS1 PE=1 SV=2	AARS1	106.7	27	22	28	22	0.914	1.112	1.037	1.032	0.942	1.077	0.846	1.235	1.158	1.315	0.763	1.048	0.881	1.078	1.19	0.976	0.871	0.0424407
Q6ZMZ3	Nesprin-3 OS=Homo sapiens OX=9606 GN=SYNE3 PE=1 SV=2	SYNE3	112.1	11	9	10	9	0.972	0.915	0.998	1.125	1.016	0.94	1.35	1.446	0.799	1.195	0.85	1.412	1.045	1.034	0.555	1.193	0.819	0.069497
O14795	Protein unc-13 homolog B OS=Homo sapiens OX=9606 GN=UNC13B PE=1 SV=2	UNC13B	180.6	1	1	1	1
Q9BSL1	Ubiquitin-associated domain-containing protein 1 OS=Homo sapiens OX=9606 GN=UBAC1 PE=1 SV=1	UBAC1	45.3	10	4	5	4	1.902	0.8	1.11	1.454	1.68	0.852	1.058	0.915	0.938	0.635	0.85	0.879	1.324	1.022	0.847	1.305	1.235	0.183416
Q92890	Ubiquitin recognition factor in ER-associated degradation protein 1 OS=Homo sapiens OX=9606 GN=UFD1 PE=1 SV=3	UFD1	34.5	13	4	4	4	0.978	1.03	0.94	1.022	0.931	1.016	1.349	1.024	1.203	1.17	1.434	0.87	1.156	1.039	1.186	0.95	1.13	0.102131
P45880	Voltage-dependent anion-selective channel protein 2 OS=Homo sapiens OX=9606 GN=VDAC2 PE=1 SV=2	VDAC2	31.5	41	10	25	10	0.751	0.959	0.975	0.881	0.982	1.205	1.773	0.922	0.98	1.155	1.374	1.06	0.917	1.1	1.163	0.87	1.094	0.550635
P62760	Visinin-like protein 1 OS=Homo sapiens OX=9606 GN=VSNL1 PE=1 SV=2	VSNL1	22.1	38	7	9	7	0.544	0.805	0.747	0.679	0.51	0.728	0.945	0.69	1.575	1.773	1.446	0.734	0.812	1.443	2.329	0.727	1.175	0.667216
Q9H1Z4	WD repeat-containing protein 13 OS=Homo sapiens OX=9606 GN=WDR13 PE=1 SV=2	WDR13	53.7	2	1	1	1	1.44	1.048	1.015	1.034	1.199	1.059	1.068	1.026	1.062	1.094	0.933	1.142	1.025	0.942	0.991	1.129	1.031	0.666382
P60510	Serine/threonine-protein phosphatase 4 catalytic subunit OS=Homo sapiens OX=9606 GN=PPP4C PE=1 SV=1	PPP4C	35.1	18	4	5	3	1.489	0.942	1.138	1.031	1.182	0.926	1.138	0.93	1	1.192	0.907	1.012	1.308	0.976	1.022	1.202	1.118	0.135248
P36873	Serine/threonine-protein phosphatase PP1-gamma catalytic subunit OS=Homo sapiens OX=9606 GN=PPP1CC PE=1 SV=1	PPP1CC	37	35	10	23	1	1.152	0.948	1.135	1.095	1.174	1.137	1.346	1.057	1.052	0.992	0.985	1.061	1.095	1.057	0.999	1.03	1.067	0.151779
Q9UL25	Ras-related protein Rab-21 OS=Homo sapiens OX=9606 GN=RAB21 PE=1 SV=3	RAB21	24.3	27	5	9	5	0.712	1.096	0.903	1.059	1.025	1.257	0.973	1.123	0.953	1.177	0.921	1.305	0.979	1.059	0.858	0.985	0.808	0.00105351
P61019	Ras-related protein Rab-2A OS=Homo sapiens OX=9606 GN=RAB2A PE=1 SV=1	RAB2A	23.5	53	10	20	4	0.998	1.073	1.05	1.116	1.178	1.256	0.684	1.228	0.984	1.16	0.736	1.078	0.792	1.11	1.07	1.024	0.828	0.0159045
Q9BVC6	Transmembrane protein 109 OS=Homo sapiens OX=9606 GN=TMEM109 PE=1 SV=1	TMEM109	26.2	12	3	3	3	0.88	1.012	1.177	1.069	1.09	1.293	0.867	1.388	0.898	0.723	0.891	1.365	0.874	1.235	0.851	1.147	0.815	0.0437945
P05543	Thyroxine-binding globulin OS=Homo sapiens OX=9606 GN=SERPINA7 PE=1 SV=2	SERPINA7	46.3	12	5	9	5	1.984	0.938	0.993	1.016	1.35	1.318	1.181	1.084	0.825	1.138	0.654	0.976	1.596	0.658	0.601	1.174	1.106	0.809188
Q7Z7H5	Transmembrane emp24 domain-containing protein 4 OS=Homo sapiens OX=9606 GN=TMED4 PE=1 SV=1	TMED4	25.9	30	8	12	5	0.999	0.979	0.908	0.977	1.146	1.293	1.186	1.182	0.909	1.039	1.012	1.098	0.901	0.992	0.958	0.992	0.938	0.237727
Q96B21	Transmembrane protein 45B OS=Homo sapiens OX=9606 GN=TMEM45B PE=1 SV=1	TMEM45B	31.8	3	1	1	1	1.554	0.644	0.919	0.451	0.86	0.993	3.494	0.754	0.886	1.152	1.881	0.578	1.791	0.713	1.653	0.726	2.169	0.00332999
Q13009	T-lymphoma invasion and metastasis-inducing protein 1 OS=Homo sapiens OX=9606 GN=TIAM1 PE=1 SV=2	TIAM1	177.4	1	2	2	2
P52888	Thimet oligopeptidase OS=Homo sapiens OX=9606 GN=THOP1 PE=1 SV=2	THOP1	78.8	5	3	3	3	1.277	1.191	0.804	0.855	0.642	0.644	2.08	0.82	0.979	1.138	1.9	0.607	1.551	0.576	2.003	1.445	1.544	0.0607763
Q04726	Transducin-like enhancer protein 3 OS=Homo sapiens OX=9606 GN=TLE3 PE=1 SV=2	TLE3	83.4	4	3	3	1	1.008	0.852	0.999	0.865	0.93	0.998	1.451	0.906	1.088	1.224	1.119	0.992	1.353	1.11	1.582	0.855	1.221	0.0380263
O96008	Mitochondrial import receptor subunit TOM40 homolog OS=Homo sapiens OX=9606 GN=TOMM40 PE=1 SV=1	TOMM40	37.9	13	4	7	4	1.044	0.828	1.132	0.852	1.072	1.161	1.048	0.868	1.035	1.214	1.247	0.938	1.134	1.062	1.316	0.853	1.161	0.0251692
O75962	Triple functional domain protein OS=Homo sapiens OX=9606 GN=TRIO PE=1 SV=2	TRIO	346.7	1	2	2	2	1.022	0.95	1.237	1.285	1.178	1.067	0.906	1.164	1.048	0.948	0.888	1.176	0.896	1.264	0.916	0.982	0.916	0.184292
Q15631	Translin OS=Homo sapiens OX=9606 GN=TSN PE=1 SV=1	TSN	26.2	43	10	14	10	0.515	1.314	0.988	0.994	0.852	0.988	0.76	1.249	1.277	1.377	0.794	1.139	0.695	1.192	1.191	1.012	0.763	0.0198563
Q8NG11	Tetraspanin-14 OS=Homo sapiens OX=9606 GN=TSPAN14 PE=1 SV=1	TSPAN14	30.7	10	2	2	2	1.158	0.782	1.299	1.04	1.22	0.962	1.048	0.924	1.058	1.104	1.1	1.031	1.132	1.216	1.087	1.034	1.125	0.0368932
Q5R3I4	Tetratricopeptide repeat protein 38 OS=Homo sapiens OX=9606 GN=TTC38 PE=1 SV=1	TTC38	52.8	10	3	3	3	1.168	1.216	1.077	1.25	1.167	1.06	0.87	1.152	0.95	1.205	0.624	1.034	1.007	1.115	0.897	1.114	0.848	0.0332759
P61960	Ubiquitin-fold modifier 1 OS=Homo sapiens OX=9606 GN=UFM1 PE=1 SV=1	UFM1	9.1	26	2	3	2	0.899	1.67	0.822	0.807	0.981	1.47	0.696	0.768	1.039	1.039	1.068	0.897	0.625	1.072	1.507	1.136	0.862	0.297023
Q9BQ24	Zinc finger FYVE domain-containing protein 21 OS=Homo sapiens OX=9606 GN=ZFYVE21 PE=1 SV=1	ZFYVE21	26.5	12	2	2	2	1.197	1.46	1.348	0.92	0.957	1.099	1.55	0.928	0.801	1.169	1.028	0.949	0.882	0.853	1.092	1.016	1.055	0.650547
P62699	Protein yippee-like 5 OS=Homo sapiens OX=9606 GN=YPEL5 PE=1 SV=1	YPEL5	13.8	8	1	1	1	1.138	1.042	1.006	1.49	0.961	1.028	1.04	0.997	0.772	1.341	1.224	0.981	0.93	1.003	1.187	1.03	0.927	0.351551
P15309	Prostatic acid phosphatase OS=Homo sapiens OX=9606 GN=ACP3 PE=1 SV=3	ACP3	44.5	23	8	10	8	0.611	0.627	0.914	0.619	0.78	0.607	5.154	0.588	1.265	0.732	3.33	0.486	1.81	0.712	1.301	0.915	2.869	0.0154761
Q9BXM0	Periaxin OS=Homo sapiens OX=9606 GN=PRX PE=1 SV=2	PRX	154.8	6	2	2	2	1.173	1.13	0.744	1.272	0.932	0.624	1.37	1.031	0.582	0.768	1.274	1.994	1.932	0.889	0.556	1.709	0.909	0.602388
P28065	Proteasome subunit beta type-9 OS=Homo sapiens OX=9606 GN=PSMB9 PE=1 SV=2	PSMB9	23.3	21	4	7	4	1.206	1.282	1.081	1.449	1.284	1.356	0.746	1.022	0.944	1.036	0.597	1.081	0.863	0.896	0.791	1.043	0.82	0.066917
Q5JRX3	Presequence protease, mitochondrial OS=Homo sapiens OX=9606 GN=PITRM1 PE=1 SV=3	PITRM1	117.3	18	19	20	19	1	1.021	1.047	1.119	1.02	1.062	0.961	0.944	1.015	1.273	0.945	0.978	1.062	1.06	1.038	1.012	0.955	0.249322
Q9Y2Y8	Proteoglycan 3 OS=Homo sapiens OX=9606 GN=PRG3 PE=1 SV=2	PRG3	25.4	5	1	1	1	1.594	1.211	0.906	1.192	0.887	0.944	1.171	0.905	0.836	0.851	0.95	1.122	1.161	1.001	1.369	1.214	1.051	0.719908
O75044	SLIT-ROBO Rho GTPase-activating protein 2 OS=Homo sapiens OX=9606 GN=SRGAP2 PE=1 SV=3	SRGAP2	120.8	4	3	3	3	1.359	0.897	1.109	1.049	1.318	1.144	0.794	0.911	0.922	0.883	0.989	0.845	1.512	0.932	0.859	0.991	1.158	0.191328
Q07955	Serine/arginine-rich splicing factor 1 OS=Homo sapiens OX=9606 GN=SRSF1 PE=1 SV=2	SRSF1	27.7	44	12	18	12	0.647	1.366	0.846	0.945	0.722	1.145	0.581	0.79	1.673	1.324	1.392	0.813	0.74	0.9	1.572	0.892	1	0.724218
Q5VSL9	Striatin-interacting protein 1 OS=Homo sapiens OX=9606 GN=STRIP1 PE=1 SV=1	STRIP1	95.5	6	3	3	3	1.818	0.865	1.173	0.988	1.321	1.121	1.009	0.909	0.978	0.925	0.944	1.045	1.449	0.816	0.933	1.204	1.223	0.0820459
Q86WV6	Stimulator of interferon genes protein OS=Homo sapiens OX=9606 GN=STING1 PE=1 SV=1	STING1	42.2	12	3	3	3	1.248	0.975	1.114	0.925	1.362	1	1.217	1.024	0.976	1.201	0.984	1.199	0.958	1.086	0.975	0.911	1.062	0.374222
Q8TE77	Protein phosphatase Slingshot homolog 3 OS=Homo sapiens OX=9606 GN=SSH3 PE=1 SV=2	SSH3	73	7	4	6	4	0.748	1.108	0.989	0.894	0.712	0.763	1.004	1.126	1.042	1.066	1.074	1.1	0.664	1.438	1.529	1.03	0.91	0.350318
Q5T5C0	Syntaxin-binding protein 5 OS=Homo sapiens OX=9606 GN=STXBP5 PE=1 SV=1	STXBP5	127.5	1	1	1	1
Q8TEA7	TBC domain-containing protein kinase-like protein OS=Homo sapiens OX=9606 GN=TBCK PE=1 SV=4	TBCK	100.6	2	2	2	1	0.735	0.686	0.883	0.658	0.881	0.906	4.93	0.84	1.075	0.569	2.907	0.721	2.552	0.714	0.818	0.574	2.608	0.0158464
Q9BXR0	Queuine tRNA-ribosyltransferase catalytic subunit 1 OS=Homo sapiens OX=9606 GN=QTRT1 PE=1 SV=3	QTRT1	44	6	2	2	2	0.896	1.146	0.936	1.142	0.931	1.004	0.744	1.088	1.264	1.548	0.854	1.091	0.914	1.1	1.136	0.9	0.851	0.0612014
Q9Y5L4	Mitochondrial import inner membrane translocase subunit Tim13 OS=Homo sapiens OX=9606 GN=TIMM13 PE=1 SV=1	TIMM13	10.5	26	2	3	2	1.005	1.258	1.096	2.114	0.945	0.669	0.908	1.215	0.877	0.644	0.953	0.838	0.919	1.08	1.454	1.057	0.919	0.84699
Q9H0V1	Transmembrane protein 168 OS=Homo sapiens OX=9606 GN=TMEM168 PE=2 SV=2	TMEM168	79.7	3	2	2	2	0.912	1.068	1.208	0.844	1.064	1.102	0.838	1.132	0.982	0.997	1.055	1.142	0.78	1.259	1.414	0.899	0.977	0.706064
Q96FX7	tRNA (adenine(58)-N(1))-methyltransferase catalytic subunit TRMT61A OS=Homo sapiens OX=9606 GN=TRMT61A PE=1 SV=1	TRMT61A	31.4	12	2	2	2	1.216	0.99	0.978	0.888	0.939	0.934	1.632	0.905	1.029	1.242	1.126	1.063	1.502	1.205	0.993	0.991	1.146	0.170464
Q9UPN9	E3 ubiquitin-protein ligase TRIM33 OS=Homo sapiens OX=9606 GN=TRIM33 PE=1 SV=3	TRIM33	122.5	1	1	1	1	1.093	1.037	1.075	0.914	1.253	1.074	0.743	0.994	1.1	1.278	0.774	1.029	0.962	1.153	1.193	1.096	0.955	0.472473
P19075	Tetraspanin-8 OS=Homo sapiens OX=9606 GN=TSPAN8 PE=1 SV=1	TSPAN8	26	18	4	7	4	0.442	0.546	1.362	1.796	0.919	0.849	0.914	1.477	0.917	0.448	0.643	2.294	0.567	0.988	0.299	0.669	0.669	0.212039
Q9BZV1	UBX domain-containing protein 6 OS=Homo sapiens OX=9606 GN=UBXN6 PE=1 SV=1	UBXN6	49.7	16	4	5	4	1.308	1.232	1.028	1.12	1.184	1.072	1.151	0.885	0.946	0.843	1.09	0.927	1.106	1.009	1.264	1.078	1.112	0.0877547
Q9Y5K5	Ubiquitin carboxyl-terminal hydrolase isozyme L5 OS=Homo sapiens OX=9606 GN=UCHL5 PE=1 SV=3	UCHL5	37.6	27	7	9	7	0.957	1.138	1	1.156	0.92	0.904	1.173	0.969	1.081	1.132	1.01	0.929	1.286	1.065	1.291	0.969	1.055	0.399191
P26368	Splicing factor U2AF 65 kDa subunit OS=Homo sapiens OX=9606 GN=U2AF2 PE=1 SV=4	U2AF2	53.5	24	8	14	8	0.779	0.975	0.98	0.934	0.989	0.988	0.906	1.02	1.139	1.408	1.142	1.058	0.877	1.203	1.272	0.962	0.946	0.45202
O94966	Ubiquitin carboxyl-terminal hydrolase 19 OS=Homo sapiens OX=9606 GN=USP19 PE=1 SV=2	USP19	145.6	1	1	1	1	0.722	1.463	1.06	0.726	1.128	0.878	0.939	0.807	1.19	1.154	1.037	0.985	1.583	0.998	1.124	1.333	1.053	0.637417
O95498	Vascular non-inflammatory molecule 2 OS=Homo sapiens OX=9606 GN=VNN2 PE=1 SV=3	VNN2	58.5	3	1	1	1	1.215	1.202	0.788	0.761	0.818	1.272	0.876	0.872	0.537	1.651	0.725	2.229	2.312	0.61	0.427	1.241	0.782	0.22691
P61421	V-type proton ATPase subunit d 1 OS=Homo sapiens OX=9606 GN=ATP6V0D1 PE=1 SV=1	ATP6V0D1	40.3	22	8	10	8	1.038	0.832	0.952	0.824	1.28	1.58	1.195	0.823	1.05	1.036	1.572	0.87	1.331	0.912	1.176	0.792	1.251	0.0299031
Q86UK7	E3 ubiquitin-protein ligase ZNF598 OS=Homo sapiens OX=9606 GN=ZNF598 PE=1 SV=1	ZNF598	98.6	2	2	3	2	1.294	0.883	1.047	0.886	1.145	0.965	1.424	1.046	0.995	0.94	1.316	1.03	1.266	1.054	1.242	1.02	1.243	0.000756485
Q9Y6M5	Zinc transporter 1 OS=Homo sapiens OX=9606 GN=SLC30A1 PE=1 SV=3	SLC30A1	55.3	2	1	1	1	2.063	0.804	1.429	0.712	1.208	1.305	1.359	0.679	0.742	0.876	1.144	0.946	1.19	0.905	1.394	0.82	1.494	0.00747554
Q9NRW1	Ras-related protein Rab-6B OS=Homo sapiens OX=9606 GN=RAB6B PE=1 SV=1	RAB6B	23.4	25	4	7	1	2.463	0.865	1.351	1.297	1.481	0.701	0.385	1.159	0.611	0.633	0.645	1.122	1.567	0.831	0.51	2.006	1.046	0.78734
O95602	DNA-directed RNA polymerase I subunit RPA1 OS=Homo sapiens OX=9606 GN=POLR1A PE=1 SV=2	POLR1A	194.7	1	1	1	1	0.825	0.814	0.933	0.926	1.162	0.917	2.383	0.857	0.955	0.775	1.963	0.842	2.042	1.041	1.13	1	1.589	0.0314101
Q05823	2-5A-dependent ribonuclease OS=Homo sapiens OX=9606 GN=RNASEL PE=1 SV=2	RNASEL	83.5	4	4	4	3	0.998	0.973	1.11	0.783	1.188	1.3	1.258	1.264	1.006	0.843	1.236	1.046	1.518	0.776	1.225	0.974	1.199	0.0418395
Q15404	Ras suppressor protein 1 OS=Homo sapiens OX=9606 GN=RSU1 PE=1 SV=3	RSU1	31.5	33	9	17	9	1.567	1.076	1.079	1.372	1.118	1.119	0.765	1.177	0.671	0.864	0.725	1.28	0.896	0.873	0.771	1.442	0.825	0.0985927
P49888	Sulfotransferase 1E1 OS=Homo sapiens OX=9606 GN=SULT1E1 PE=1 SV=1	SULT1E1	35.1	5	2	2	2	0.76	1.252	0.845	1.692	0.543	0.594	0.924	1.505	0.546	2.28	1.551	0.718	1.069	0.966	0.475	1.657	0.63	0.0568904
Q9NSD9	Phenylalanine--tRNA ligase beta subunit OS=Homo sapiens OX=9606 GN=FARSB PE=1 SV=3	FARSB	66.1	29	16	21	16	0.867	1.112	1.124	1.228	0.986	1.022	0.82	1.097	1.072	1.28	0.882	1.142	0.781	0.807	1.244	1.013	0.894	0.154185
Q9Y2Z4	Tyrosine--tRNA ligase, mitochondrial OS=Homo sapiens OX=9606 GN=YARS2 PE=1 SV=2	YARS2	53.2	12	3	3	3	0.828	1.138	1.056	0.915	0.988	1.097	0.75	0.983	0.982	1.408	0.902	1.026	0.728	1.115	1.378	0.988	0.878	0.123964
Q9NVG8	TBC1 domain family member 13 OS=Homo sapiens OX=9606 GN=TBC1D13 PE=1 SV=3	TBC1D13	46.5	5	2	3	2	1.045	1.138	1.297	1.084	1.338	1.266	0.602	1.088	1.018	1.089	0.59	1.341	1.037	1.029	0.765	0.996	0.852	0.115288
Q15814	Tubulin-specific chaperone C OS=Homo sapiens OX=9606 GN=TBCC PE=1 SV=2	TBCC	39.2	4	1	1	1
Q9HBL0	Tensin-1 OS=Homo sapiens OX=9606 GN=TNS1 PE=1 SV=2	TNS1	185.6	12	16	18	14	1.201	1.292	1.086	1.174	1.248	0.968	1.159	1.103	0.784	0.799	0.802	1.158	1.209	0.892	0.68	1.31	0.939	0.499768
Q00059	Transcription factor A, mitochondrial OS=Homo sapiens OX=9606 GN=TFAM PE=1 SV=1	TFAM	29.1	9	3	3	3	0.732	1.081	1.018	1.534	0.719	0.679	0.647	1.082	0.89	0.622	1.273	0.855	0.73	0.994	2.28	0.821	1.081	0.884744
Q8WY91	Peroxynitrite isomerase THAP4 OS=Homo sapiens OX=9606 GN=THAP4 PE=1 SV=2	THAP4	62.9	2	1	1	1	0.383	1.618	0.983	0.613	0.499	0.644	1.118	0.785	1.662	1.283	1.814	0.962	1.32	1.121	1.273	1.037	1.123	0.834335
Q9NPL8	Complex I assembly factor TIMMDC1, mitochondrial OS=Homo sapiens OX=9606 GN=TIMMDC1 PE=1 SV=2	TIMMDC1	32.2	8	2	2	2	1.224	0.869	0.948	0.66	1.148	1.092	2.662	0.999	1.078	0.68	2.021	0.816	1.394	0.929	0.955	1.076	1.605	0.0122504
P49746	Thrombospondin-3 OS=Homo sapiens OX=9606 GN=THBS3 PE=1 SV=1	THBS3	104.1	3	3	3	3	2.229	1.06	0.962	1.286	0.622	0.789	0.74	2.515	0.453	1.224	0.479	0.948	0.505	1.05	0.276	1.219	0.621	0.0285243
P35443	Thrombospondin-4 OS=Homo sapiens OX=9606 GN=THBS4 PE=1 SV=2	THBS4	105.8	4	3	4	1	3.3	1.005	0.816	0.967	0.63	0.629	1.265	1.359	0.922	0.881	1.123	0.906	0.926	0.775	0.516	2.081	1.104	0.997013
Q9ULJ6	Zinc finger MIZ domain-containing protein 1 OS=Homo sapiens OX=9606 GN=ZMIZ1 PE=1 SV=3	ZMIZ1	115.4	1	2	3	2	0.652	0.964	1.027	0.865	1.039	1.177	1.903	1.136	1.026	1.118	1.51	1.059	1.037	1.066	1.126	0.832	1.134	0.467983
Q96DA0	Zymogen granule protein 16 homolog B OS=Homo sapiens OX=9606 GN=ZG16B PE=1 SV=3	ZG16B	22.7	18	3	3	3	1.145	0.645	0.582	0.655	0.698	0.637	2.614	0.994	0.678	1.271	5.112	0.7	2.018	0.429	0.778	1.112	2.115	0.117025
Q9H1E1	Ribonuclease 7 OS=Homo sapiens OX=9606 GN=RNASE7 PE=1 SV=2	RNASE7	17.4	35	4	6	4	1.029	0.422	0.725	0.519	0.792	0.502	9.529	0.639	0.687	0.553	2.522	0.401	3.695	0.385	0.629	0.668	4.795	0.00949279
P19388	DNA-directed RNA polymerases I, II, and III subunit RPABC1 OS=Homo sapiens OX=9606 GN=POLR2E PE=1 SV=4	POLR2E	24.5	21	4	5	4	1.042	1.036	1.134	1.414	1.076	0.824	0.661	1.044	1.342	0.8	1.017	0.894	0.738	1.233	1.258	1.022	1	0.943237
P52435	DNA-directed RNA polymerase II subunit RPB11-a OS=Homo sapiens OX=9606 GN=POLR2J PE=1 SV=1	POLR2J	13.3	25	3	4	3	0.947	1.023	0.93	1.434	0.932	0.996	0.739	1.145	1.122	1.299	1.02	1.102	0.803	1.264	1.058	0.973	0.818	0.0119064
P51398	28S ribosomal protein S29, mitochondrial OS=Homo sapiens OX=9606 GN=DAP3 PE=1 SV=1	DAP3	45.5	12	4	5	4	0.884	0.913	1.113	1.146	1.07	0.828	1.148	0.958	1.171	0.947	0.904	0.892	0.99	1.062	1.181	0.932	1.102	0.0988328
Q9Y265	RuvB-like 1 OS=Homo sapiens OX=9606 GN=RUVBL1 PE=1 SV=1	RUVBL1	50.2	39	13	19	13	0.909	1.002	1.067	1.14	1.126	0.838	0.804	1.124	1.22	1.185	1.1	0.92	0.92	1.154	1.23	0.996	1.002	0.98446
P57772	Selenocysteine-specific elongation factor OS=Homo sapiens OX=9606 GN=EEFSEC PE=1 SV=4	EEFSEC	65.3	11	5	5	5	1.142	1.078	1.064	0.943	1.222	1.102	1.055	0.844	1.036	1.086	0.994	1.016	1.048	1.076	1.124	1.038	1.061	0.146044
Q8TAQ2	SWI/SNF complex subunit SMARCC2 OS=Homo sapiens OX=9606 GN=SMARCC2 PE=1 SV=1	SMARCC2	132.8	11	13	17	8	0.732	1.048	1.096	0.883	0.967	1.028	0.958	1.175	1.179	1.164	1.098	1.162	0.87	1.205	1.114	0.897	0.936	0.33937
P30626	Sorcin OS=Homo sapiens OX=9606 GN=SRI PE=1 SV=1	SRI	21.7	45	9	18	9	1.318	0.997	0.984	1.568	1.081	0.889	0.957	1.257	0.848	0.784	0.828	1.056	1.056	1.018	0.83	1.407	0.88	0.270178
Q14683	Structural maintenance of chromosomes protein 1A OS=Homo sapiens OX=9606 GN=SMC1A PE=1 SV=2	SMC1A	143.1	15	19	22	19	0.794	0.974	1.036	0.924	1.111	1.078	0.742	1.2	1.132	0.962	1.029	1.182	0.889	1.162	1.035	1.031	0.912	0.162631
Q15477	Helicase SKI2W OS=Homo sapiens OX=9606 GN=SKIV2L PE=1 SV=3	SKIV2L	137.7	13	11	15	11	1.443	0.909	1.092	1.05	1.183	1.026	1.278	1.079	0.952	0.941	1.03	1.052	1.28	1.071	0.945	1.097	1.119	0.109617
Q9H4B7	Tubulin beta-1 chain OS=Homo sapiens OX=9606 GN=TUBB1 PE=1 SV=1	TUBB1	50.3	28	12	18	7	1.947	0.767	1.14	1.106	1.415	0.948	1.062	0.987	0.664	0.732	0.678	1.356	1.412	0.772	0.631	1.423	1.106	0.75839
O75157	TSC22 domain family protein 2 OS=Homo sapiens OX=9606 GN=TSC22D2 PE=1 SV=3	TSC22D2	79.2	3	3	3	3	1.344	1.064	1.058	1.228	1.188	1.139	1.486	1.101	0.989	0.807	1.263	1.036	1.477	0.865	0.848	1.009	1.17	0.105694
Q12789	General transcription factor 3C polypeptide 1 OS=Homo sapiens OX=9606 GN=GTF3C1 PE=1 SV=4	GTF3C1	238.7	1	1	1	1	1.638	1.014	1.192	1.011	1.13	0.922	1.543	1.105	0.975	0.85	1.11	1.013	1.329	0.977	0.846	1.095	1.222	0.0480242
Q9P016	Thymocyte nuclear protein 1 OS=Homo sapiens OX=9606 GN=THYN1 PE=1 SV=1	THYN1	25.7	23	6	8	6	0.698	1.304	1.035	1.628	0.944	0.998	1.53	1.304	1.125	0.738	1.372	0.82	0.9	1.021	0.904	0.934	0.973	0.851699
P00750	Tissue-type plasminogen activator OS=Homo sapiens OX=9606 GN=PLAT PE=1 SV=1	PLAT	62.9	7	3	3	3	1.915	0.973	0.978	1.036	0.882	0.667	0.812	2.084	0.514	0.769	0.504	0.883	0.99	0.827	1.576	1.296	0.957	0.711268
P07204	Thrombomodulin OS=Homo sapiens OX=9606 GN=THBD PE=1 SV=2	THBD	60.3	4	3	3	3	0.698	0.746	1.1	1.174	0.507	0.624	1.136	0.79	1.11	0.802	1.794	1.109	0.786	1.374	2.328	0.883	1.261	0.447365
Q07283	Trichohyalin OS=Homo sapiens OX=9606 GN=TCHH PE=1 SV=2	TCHH	253.8	12	18	21	18	0.816	1.936	0.668	0.428	0.626	0.764	1.715	0.461	0.665	0.459	0.726	0.589	1.111	0.511	3.745	0.706	1.721	0.12077
P63027	Vesicle-associated membrane protein 2 OS=Homo sapiens OX=9606 GN=VAMP2 PE=1 SV=3	VAMP2	12.7	28	2	3	1	1.91	0.858	1.264	1.314	1.379	0.922	1.009	1.048	0.877	0.745	0.923	0.983	1.444	0.895	0.923	1.138	1.231	0.12913
Q8TCV5	WAP four-disulfide core domain protein 5 OS=Homo sapiens OX=9606 GN=WFDC5 PE=1 SV=1	WFDC5	24.2	4	1	1	1	0.894	0.548	1.102	0.919	0.787	0.738	4.546	0.793	1.202	0.655	1.409	0.611	1.482	0.702	1.845	0.939	2.247	0.00550756
Q9BV38	WD repeat-containing protein 18 OS=Homo sapiens OX=9606 GN=WDR18 PE=1 SV=2	WDR18	47.4	10	5	5	5	1.42	0.906	1.136	0.997	1.062	1.004	1.072	1.029	1.135	1.26	0.963	1.017	0.936	1.074	1.198	0.851	1.096	0.166419
Q9BZH6	WD repeat-containing protein 11 OS=Homo sapiens OX=9606 GN=WDR11 PE=1 SV=1	WDR11	136.6	3	3	4	3	0.941	0.938	1.174	1.015	1.048	1.222	0.944	1.08	1.168	1.14	0.945	1.088	0.983	1.064	1.139	0.819	0.997	0.990393
O43592	Exportin-T OS=Homo sapiens OX=9606 GN=XPOT PE=1 SV=2	XPOT	109.9	9	7	8	7	1.022	0.974	1.052	0.848	0.995	1	1.202	1.278	1.205	1.067	1.023	0.966	0.872	1.252	1.248	0.924	1.037	0.562085
Q9H6Y2	WD repeat-containing protein 55 OS=Homo sapiens OX=9606 GN=WDR55 PE=1 SV=2	WDR55	42	11	2	2	2	1.786	0.907	1.07	1.034	1.228	1.168	1.108	1.012	0.926	1.396	0.788	1.03	1.656	0.713	0.726	1.1	1.111	0.581258
Q6UX71	Plexin domain-containing protein 2 OS=Homo sapiens OX=9606 GN=PLXDC2 PE=1 SV=1	PLXDC2	59.5	11	5	6	5	1.722	0.989	1.069	0.997	1.112	1.02	1.076	1.29	0.919	0.656	1.035	0.905	1.448	0.854	0.82	0.926	1.205	0.125009
Q687X5	Metalloreductase STEAP4 OS=Homo sapiens OX=9606 GN=STEAP4 PE=1 SV=1	STEAP4	51.9	22	6	7	6	1.33	0.909	1.11	1.092	1.057	0.778	0.866	1.082	0.747	0.905	0.545	1.946	0.742	1.225	0.683	1.483	0.752	0.0756756
P27105	Stomatin OS=Homo sapiens OX=9606 GN=STOM PE=1 SV=3	STOM	31.7	40	9	26	9	1.714	0.651	1.186	1.314	1.352	0.812	1.074	0.865	0.679	0.808	0.71	1.379	1.784	0.807	0.519	1.924	1.054	0.887846
Q9NWC5	Transmembrane protein 45A OS=Homo sapiens OX=9606 GN=TMEM45A PE=1 SV=1	TMEM45A	31.7	6	2	4	2	0.59	0.774	1.594	0.588	0.516	0.85	1.061	0.617	1.172	0.514	2.413	0.837	0.692	1.18	2.663	0.92	1.704	0.129961
Q8IYQ7	Threonine synthase-like 1 OS=Homo sapiens OX=9606 GN=THNSL1 PE=1 SV=2	THNSL1	83	7	4	4	4	1.365	0.94	1.128	1.128	1.168	0.907	1.558	0.941	0.921	1.029	1.285	0.925	1.593	0.933	0.889	1.172	1.242	0.0325487
Q86UB9	Transmembrane protein 135 OS=Homo sapiens OX=9606 GN=TMEM135 PE=2 SV=2	TMEM135	52.3	3	1	1	1
P42765	3-ketoacyl-CoA thiolase, mitochondrial OS=Homo sapiens OX=9606 GN=ACAA2 PE=1 SV=2	ACAA2	41.9	51	14	18	14	0.976	1.26	0.892	1.338	1.624	1.636	0.664	1.078	0.77	1.054	0.806	1.133	0.866	1.108	0.651	0.928	0.76	0.0239914
Q16890	Tumor protein D53 OS=Homo sapiens OX=9606 GN=TPD52L1 PE=1 SV=1	TPD52L1	22.4	5	1	1	1	0.531	1.161	0.851	0.428	0.531	0.737	2.994	0.405	2.112	0.876	3.178	0.419	1.499	0.772	1.665	0.545	2.501	0.016733
Q96LD4	E3 ubiquitin-protein ligase TRIM47 OS=Homo sapiens OX=9606 GN=TRIM47 PE=1 SV=2	TRIM47	69.5	14	8	8	8	1.035	1.102	1.012	1.005	1.086	0.946	1.501	0.885	1.007	1.081	1.116	1.112	1.637	1.069	0.663	0.995	1.105	0.49858
Q9BRA2	Thioredoxin domain-containing protein 17 OS=Homo sapiens OX=9606 GN=TXNDC17 PE=1 SV=1	TXNDC17	13.9	50	6	12	6	0.758	1.164	0.876	0.84	0.761	0.922	1.322	0.672	1.054	1.894	1.1	0.74	1.1	0.982	1.844	1.012	1.072	0.622025
Q9Y5S1	Transient receptor potential cation channel subfamily V member 2 OS=Homo sapiens OX=9606 GN=TRPV2 PE=1 SV=1	TRPV2	85.9	9	6	7	6	1.576	0.828	1.003	0.938	1.613	1.65	1.229	0.942	0.74	0.892	0.884	1.056	1.299	0.764	0.702	0.94	1.129	0.474288
Q9H832	Ubiquitin-conjugating enzyme E2 Z OS=Homo sapiens OX=9606 GN=UBE2Z PE=1 SV=2	UBE2Z	38.2	7	3	3	3	0.749	1.228	0.933	0.916	0.806	1.09	1.166	1.017	1.167	1.484	1.186	0.978	1.062	1.025	1.133	0.926	0.947	0.522029
O95619	YEATS domain-containing protein 4 OS=Homo sapiens OX=9606 GN=YEATS4 PE=1 SV=1	YEATS4	26.5	4	1	1	1
P49406	39S ribosomal protein L19, mitochondrial OS=Homo sapiens OX=9606 GN=MRPL19 PE=1 SV=2	MRPL19	33.5	10	3	4	3	1.122	0.925	1.066	1.146	1.032	0.996	1.023	0.984	1.135	1.179	1.096	0.948	1.043	0.989	1.385	1.158	1.069	0.19306
Q96KG9	N-terminal kinase-like protein OS=Homo sapiens OX=9606 GN=SCYL1 PE=1 SV=1	SCYL1	89.6	10	5	5	5	1.148	1.183	1.129	1.01	1.252	0.887	0.786	1.125	1.143	0.708	0.842	0.91	0.898	0.936	1.086	1.376	1.018	0.803636
Q99719	Septin-5 OS=Homo sapiens OX=9606 GN=SEPTIN5 PE=1 SV=1	SEPTIN5	42.8	22	7	9	7	0.962	1.014	1.191	1.31	0.83	0.689	0.971	1.212	1.124	1.104	1.056	1.238	0.823	1.133	1.053	0.982	0.923	0.415858
Q92835	Phosphatidylinositol 3,4,5-trisphosphate 5-phosphatase 1 OS=Homo sapiens OX=9606 GN=INPP5D PE=1 SV=2	INPP5D	133.2	4	4	4	4	1.386	0.966	1.007	1.266	1.314	1.499	1.127	0.837	0.948	0.837	0.846	1.08	1.445	0.874	0.825	1.138	1.047	0.683639
P0DP57	Secreted Ly-6/uPAR domain-containing protein 2 OS=Homo sapiens OX=9606 GN=SLURP2 PE=1 SV=1	SLURP2	10.2	25	2	2	2	0.669	0.786	0.584	0.689	0.749	0.92	4.337	0.598	1.134	0.882	3.222	0.446	3.159	0.431	1.174	0.737	2.738	0.0307326
Q9NWH9	SAFB-like transcription modulator OS=Homo sapiens OX=9606 GN=SLTM PE=1 SV=2	SLTM	117.1	3	4	4	4	0.61	0.847	1.028	0.462	0.796	1.088	2.266	0.562	1.376	0.88	1.978	0.833	1.376	0.944	1.67	0.606	1.784	0.0142712
Q9H9C1	Spermatogenesis-defective protein 39 homolog OS=Homo sapiens OX=9606 GN=VIPAS39 PE=1 SV=1	VIPAS39	57	11	6	6	6	1.003	0.898	0.989	0.911	0.882	0.978	0.99	1.108	1.065	0.825	1.157	1.032	0.706	1.363	1.328	1.057	0.994	0.90513
Q8WU79	Stromal membrane-associated protein 2 OS=Homo sapiens OX=9606 GN=SMAP2 PE=1 SV=1	SMAP2	46.8	10	4	4	3	1.22	1.005	1.193	1.104	1.4	1.116	0.91	0.948	1.282	0.928	0.97	0.864	0.902	0.941	1.221	1.009	1.149	0.0715936
Q9NXA8	NAD-dependent protein deacylase sirtuin-5, mitochondrial OS=Homo sapiens OX=9606 GN=SIRT5 PE=1 SV=2	SIRT5	33.9	7	2	2	2	1.036	0.974	0.899	1.026	1.014	0.946	2.487	0.918	1.116	0.909	1.847	0.902	1.562	0.862	0.974	0.949	1.461	0.0438549
Q96SB8	Structural maintenance of chromosomes protein 6 OS=Homo sapiens OX=9606 GN=SMC6 PE=1 SV=2	SMC6	126.2	1	1	1	1	0.959	0.919	1.119	0.843	1.14	1.026	1.77	0.993	1.117	1.095	1.196	1.026	1.109	1.083	1.16	0.927	1.21	0.0230667
Q969T3	Sorting nexin-21 OS=Homo sapiens OX=9606 GN=SNX21 PE=1 SV=1	SNX21	41.3	4	1	1	1	2.259	0.768	1.167	1.658	1.218	0.685	0.856	0.977	0.809	0.751	0.635	0.984	1.914	0.943	0.795	1.452	1.175	0.564506
Q01130	Serine/arginine-rich splicing factor 2 OS=Homo sapiens OX=9606 GN=SRSF2 PE=1 SV=4	SRSF2	25.5	12	3	3	3	0.391	1.499	0.912	0.736	0.764	1.295	0.27	0.876	1.542	1.729	1.299	0.951	0.442	0.947	1.91	0.642	0.868	0.316077
Q5ST30	Valine--tRNA ligase, mitochondrial OS=Homo sapiens OX=9606 GN=VARS2 PE=1 SV=2	VARS2	118.4	1	1	1	1	0.925	0.981	1.06	0.826	1.226	1.204	1.116	1.123	1.1	1.224	0.942	0.96	1.041	1.017	1.142	1.169	1.006	0.872497
Q6UW68	Transmembrane protein 205 OS=Homo sapiens OX=9606 GN=TMEM205 PE=1 SV=1	TMEM205	21.2	21	3	3	3	0.766	1.239	1.062	0.832	1.074	1.222	1.551	1.046	0.932	0.826	1.247	1.082	1.043	1.084	1.138	1.158	1.038	0.753332
Q9BVV7	Mitochondrial import inner membrane translocase subunit Tim21 OS=Homo sapiens OX=9606 GN=TIMM21 PE=1 SV=1	TIMM21	28.2	7	2	2	2	1.07	0.95	0.994	0.941	1	1.094	1.752	1.031	1.032	0.992	1.554	1.006	1.6	0.882	1.011	1.039	1.262	0.0378698
Q15654	Thyroid receptor-interacting protein 6 OS=Homo sapiens OX=9606 GN=TRIP6 PE=1 SV=3	TRIP6	50.3	13	5	5	5	1.285	0.956	1.07	0.897	1.022	0.928	1.127	1.011	0.988	0.978	1.164	1.072	1.378	1.014	1.052	0.996	1.157	0.00749607
Q9Y2L5	Trafficking protein particle complex subunit 8 OS=Homo sapiens OX=9606 GN=TRAPPC8 PE=1 SV=2	TRAPPC8	160.9	6	6	6	6	1.124	0.942	1.21	0.977	1.191	1.054	1.047	0.973	1.046	1.106	0.976	0.989	1.088	1.079	1.334	0.958	1.116	0.0206219
Q03169	Tumor necrosis factor alpha-induced protein 2 OS=Homo sapiens OX=9606 GN=TNFAIP2 PE=1 SV=2	TNFAIP2	72.6	15	8	10	8	1.144	1.136	0.91	1.214	1.354	1.398	0.855	0.942	0.734	1.008	0.71	1.389	1.05	0.876	0.827	1.154	0.832	0.0715037
Q92575	UBX domain-containing protein 4 OS=Homo sapiens OX=9606 GN=UBXN4 PE=1 SV=2	UBXN4	56.7	8	4	4	4	0.906	1.239	1.069	0.903	1.001	0.999	1.228	0.909	1.219	0.779	1.475	0.959	0.96	1.096	1.496	0.889	1.203	0.0518666
Q68DK2	Zinc finger FYVE domain-containing protein 26 OS=Homo sapiens OX=9606 GN=ZFYVE26 PE=1 SV=3	ZFYVE26	284.4	0	1	1	1	0.728	1.019	1.039	0.606	1.643	1.902	1.913	0.995	0.924	0.811	1.164	0.87	0.848	1.073	1.02	0.81	1.148	0.405583
P06239	Tyrosine-protein kinase Lck OS=Homo sapiens OX=9606 GN=LCK PE=1 SV=6	LCK	58	6	3	3	1	1.339	0.731	1.09	1.777	1.593	1.27	0.856	0.827	1.083	0.757	0.505	1.171	1.754	0.877	0.514	1.396	0.992	0.803363
O75400	Pre-mRNA-processing factor 40 homolog A OS=Homo sapiens OX=9606 GN=PRPF40A PE=1 SV=2	PRPF40A	108.7	9	7	7	7	1.12	0.879	0.942	0.765	0.984	1.04	0.948	0.88	0.911	1.043	1.168	0.946	1.174	1.105	1.256	0.992	1.112	0.105468
Q12913	Receptor-type tyrosine-protein phosphatase eta OS=Homo sapiens OX=9606 GN=PTPRJ PE=1 SV=3	PTPRJ	145.9	6	6	6	6	1.746	0.749	1.006	0.873	1.518	1.241	1.146	0.807	0.868	1.066	0.799	1.155	1.757	0.761	0.725	1.096	1.235	0.246305
Q96GC5	39S ribosomal protein L48, mitochondrial OS=Homo sapiens OX=9606 GN=MRPL48 PE=1 SV=2	MRPL48	23.9	6	1	1	1
Q96L92	Sorting nexin-27 OS=Homo sapiens OX=9606 GN=SNX27 PE=1 SV=2	SNX27	61.2	10	4	4	4	1.046	1.079	1.068	0.889	1.051	1.219	0.917	1.041	1.063	1.032	1.01	1.019	1.124	1.104	0.983	0.878	1	0.935983
Q13243	Serine/arginine-rich splicing factor 5 OS=Homo sapiens OX=9606 GN=SRSF5 PE=1 SV=1	SRSF5	31.2	9	2	2	1	1.462	1.647	0.929	1.056	1.171	0.843	0.788	0.927	0.847	0.87	1.177	0.807	1.371	0.525	1.695	1.135	1.209	0.196575
O75494	Serine/arginine-rich splicing factor 10 OS=Homo sapiens OX=9606 GN=SRSF10 PE=1 SV=1	SRSF10	31.3	7	2	3	1	0.99	1.419	1.049	0.753	0.703	1.318	2.185	0.561	1.2	1.053	2.357	0.625	1.036	0.489	1.629	0.602	1.635	0.0332558
Q15643	Thyroid receptor-interacting protein 11 OS=Homo sapiens OX=9606 GN=TRIP11 PE=1 SV=3	TRIP11	227.4	3	6	6	6	1.303	0.795	0.973	0.793	1.042	1.086	1.517	0.982	0.993	1.002	1.177	0.93	1.202	0.967	0.932	1.274	1.167	0.0791598
Q9BRZ2	E3 ubiquitin-protein ligase TRIM56 OS=Homo sapiens OX=9606 GN=TRIM56 PE=1 SV=3	TRIM56	81.4	6	3	3	3	1.892	0.773	1.086	1.277	1.408	0.782	1.705	0.847	0.895	0.774	1.185	0.896	2.083	0.784	0.79	1.266	1.493	0.024399
P54578	Ubiquitin carboxyl-terminal hydrolase 14 OS=Homo sapiens OX=9606 GN=USP14 PE=1 SV=3	USP14	56	21	11	15	11	1.098	0.986	0.962	1.207	1.102	1.061	1.005	1.027	1.005	1.035	0.796	1.057	1.103	1.105	1.021	1.154	0.937	0.153409
O75379	Vesicle-associated membrane protein 4 OS=Homo sapiens OX=9606 GN=VAMP4 PE=1 SV=2	VAMP4	16.4	9	1	1	1
Q9P0L0	Vesicle-associated membrane protein-associated protein A OS=Homo sapiens OX=9606 GN=VAPA PE=1 SV=3	VAPA	27.9	28	7	11	6	1.093	1.075	1.024	1.176	1.072	0.968	0.677	0.985	1.048	0.808	1.228	1.122	0.935	1.112	1.542	1.214	1.019	0.977843
Q5JSH3	WD repeat-containing protein 44 OS=Homo sapiens OX=9606 GN=WDR44 PE=1 SV=1	WDR44	101.3	6	3	3	3	1.521	1.218	1.189	1.048	1.291	1.262	0.943	0.874	1.139	0.842	0.704	0.921	1.393	0.846	0.943	0.917	1.151	0.251825
Q6PJI9	GATOR complex protein WDR59 OS=Homo sapiens OX=9606 GN=WDR59 PE=1 SV=2	WDR59	109.7	4	3	3	3	1.136	0.85	1.381	0.986	1.061	0.8	2.594	0.947	1.081	0.693	1.866	0.746	1.586	0.748	1.086	1	1.742	0.00102276
Q5T9L3	Protein wntless homolog OS=Homo sapiens OX=9606 GN=WLS PE=1 SV=2	WLS	62.2	2	1	1	1	1.08	0.785	1.433	1.021	1.216	0.833	0.976	1.601	0.979	1.092	0.891	1.111	1.214	1.094	0.922	0.912	1.031	0.681381
Q9Y279	V-set and immunoglobulin domain-containing protein 4 OS=Homo sapiens OX=9606 GN=VSIG4 PE=1 SV=1	VSIG4	44	6	2	2	2	2.182	0.792	1.182	1.115	1.149	1.107	2.256	0.785	0.85	0.682	1.371	1.133	2.346	0.571	0.516	0.923	1.667	0.0600875
P13010	X-ray repair cross-complementing protein 5 OS=Homo sapiens OX=9606 GN=XRCC5 PE=1 SV=3	XRCC5	82.7	35	23	45	23	0.696	0.972	1.086	0.988	0.947	0.987	0.64	1.224	1.172	1.36	0.873	1.13	0.619	1.322	1.094	0.921	0.8	0.0382903
Q9Y3S2	Zinc finger protein 330 OS=Homo sapiens OX=9606 GN=ZNF330 PE=1 SV=1	ZNF330	36.2	6	2	2	2	0.622	0.726	0.676	0.57	0.786	1.037	5.347	0.652	1.156	0.72	3.627	0.624	2.415	0.52	0.812	0.532	2.87	0.0384112
Q15382	GTP-binding protein Rheb OS=Homo sapiens OX=9606 GN=RHEB PE=1 SV=1	RHEB	20.5	18	3	3	3	1.364	1.105	0.893	1.019	1.208	1.336	1.163	0.955	0.978	1	1.068	1.073	0.87	1.149	1.012	0.954	0.996	0.897
P23921	Ribonucleoside-diphosphate reductase large subunit OS=Homo sapiens OX=9606 GN=RRM1 PE=1 SV=1	RRM1	90	15	11	12	11	0.858	0.954	0.996	0.764	0.747	0.855	0.754	0.84	1.401	1.561	0.986	0.861	0.714	1.108	1.842	0.932	1.054	0.873308
Q9BYD1	39S ribosomal protein L13, mitochondrial OS=Homo sapiens OX=9606 GN=MRPL13 PE=1 SV=1	MRPL13	20.7	13	2	2	2	1.104	0.948	1.132	1.159	1.046	1.043	0.887	1.014	1.188	1.154	1.034	1.024	1.043	0.998	1.204	1.052	1.029	0.53355
P49591	Serine--tRNA ligase, cytoplasmic OS=Homo sapiens OX=9606 GN=SARS1 PE=1 SV=3	SARS1	58.7	26	13	17	13	0.835	1.115	0.898	1.05	0.788	1.011	1.038	0.958	1.29	1.16	1.342	0.916	0.635	1.046	1.641	0.944	1.033	0.939498
O95379	Tumor necrosis factor alpha-induced protein 8 OS=Homo sapiens OX=9606 GN=TNFAIP8 PE=1 SV=1	TNFAIP8	23	9	2	3	2	1.74	1.112	0.901	1.013	1.203	1.208	0.777	0.91	1.02	1.08	0.836	1.101	1.136	1.112	0.81	1.195	0.965	0.525287
P01033	Metalloproteinase inhibitor 1 OS=Homo sapiens OX=9606 GN=TIMP1 PE=1 SV=1	TIMP1	23.2	38	6	8	6	8.342	0.764	0.567	0.837	0.992	0.598	1.428	0.662	0.785	0.534	0.654	0.583	0.649	0.577	0.518	0.603	2.702	0.173935
Q9H3S4	Thiamin pyrophosphokinase 1 OS=Homo sapiens OX=9606 GN=TPK1 PE=1 SV=1	TPK1	27.2	7	1	1	1
Q9C035	Tripartite motif-containing protein 5 OS=Homo sapiens OX=9606 GN=TRIM5 PE=1 SV=1	TRIM5	56.3	2	1	1	1	1.326	0.931	1.104	1.011	1.279	0.92	0.997	1.039	0.868	0.977	0.831	1.274	1.44	1.209	1.014	1.041	1.054	0.619555
Q93009	Ubiquitin carboxyl-terminal hydrolase 7 OS=Homo sapiens OX=9606 GN=USP7 PE=1 SV=2	USP7	128.2	23	20	25	20	0.746	1.001	1.052	0.992	0.876	0.882	0.758	1.059	1.278	1.106	1.108	1.026	0.963	1.285	1.31	0.976	0.972	0.620981
Q15386	Ubiquitin-protein ligase E3C OS=Homo sapiens OX=9606 GN=UBE3C PE=1 SV=3	UBE3C	123.8	4	4	5	4	1.058	0.968	1.135	0.99	1.04	1.269	0.896	1.122	0.856	1.174	0.974	1.14	0.874	1.161	1.283	0.9	0.93	0.263535
A6NIH7	Protein unc-119 homolog B OS=Homo sapiens OX=9606 GN=UNC119B PE=1 SV=1	UNC119B	28.1	7	1	1	1	1.16	0.643	1.213	2.624	0.776	0.55	1.061	2.323	0.538	0.649	0.817	1.185	0.905	1.155	0.585	1.246	0.68	0.260015
O60763	General vesicular transport factor p115 OS=Homo sapiens OX=9606 GN=USO1 PE=1 SV=2	USO1	107.8	25	19	26	19	0.901	1.094	1.15	0.82	1.078	1.383	0.826	1.105	1.086	0.958	0.97	1.008	0.945	1.004	1.194	0.996	0.974	0.738993
P19320	Vascular cell adhesion protein 1 OS=Homo sapiens OX=9606 GN=VCAM1 PE=1 SV=1	VCAM1	81.2	2	2	2	1	1.923	0.528	1.32	0.7	1.202	0.807	3.796	0.703	0.94	0.695	2.121	1.158	2.285	0.433	0.442	0.875	2.378	0.0117185
P46939	Utrophin OS=Homo sapiens OX=9606 GN=UTRN PE=1 SV=2	UTRN	394.2	18	55	62	53	0.989	1.058	1.097	1.099	1.116	1.064	0.842	1.516	0.825	0.985	0.908	1.457	0.867	1.094	0.697	1.053	0.787	0.0096626
Q8NEY4	V-type proton ATPase subunit C 2 OS=Homo sapiens OX=9606 GN=ATP6V1C2 PE=1 SV=2	ATP6V1C2	48.7	4	2	2	1	0.839	0.616	1.123	0.617	0.786	0.973	1.909	0.597	0.668	1.12	2.27	0.72	2.115	0.74	2.332	0.824	1.94	0.0189015
Q9BQB6	Vitamin K epoxide reductase complex subunit 1 OS=Homo sapiens OX=9606 GN=VKORC1 PE=1 SV=1	VKORC1	18.2	13	3	7	3	0.82	0.764	0.936	0.861	1.185	1.415	1.355	1.476	0.722	0.94	0.994	1.266	1.453	0.969	0.715	0.854	0.957	0.717794
Q9Y4P8	WD repeat domain phosphoinositide-interacting protein 2 OS=Homo sapiens OX=9606 GN=WIPI2 PE=1 SV=1	WIPI2	49.4	4	2	2	2	1.112	1.25	0.922	0.974	1.094	1.07	1.376	1.058	1.002	1.15	0.993	0.886	1.045	1.018	1.188	1.098	1.027	0.677752
O43670	BUB3-interacting and GLEBS motif-containing protein ZNF207 OS=Homo sapiens OX=9606 GN=ZNF207 PE=1 SV=1	ZNF207	50.7	3	1	1	1	2.316	0.92	0.952	1.274	1.176	0.908	1.429	0.981	0.951	0.87	1.118	0.888	1.291	0.676	0.982	1.244	1.316	0.0704471
Q8TAE6	Protein phosphatase 1 regulatory subunit 14C OS=Homo sapiens OX=9606 GN=PPP1R14C PE=1 SV=3	PPP1R14C	17.8	10	1	1	1
Q9ULC3	Ras-related protein Rab-23 OS=Homo sapiens OX=9606 GN=RAB23 PE=1 SV=1	RAB23	26.6	11	2	2	2	1.446	1.044	1.108	1.205	1.39	0.98	0.922	1.498	0.845	0.921	0.803	1.107	0.91	1.07	0.74	1.151	0.91	0.289248
P49795	Regulator of G-protein signaling 19 OS=Homo sapiens OX=9606 GN=RGS19 PE=1 SV=1	RGS19	24.6	9	2	2	2	1.076	0.678	0.972	0.996	1.154	1.87	1.73	0.87	0.902	0.922	1.443	1.406	1.649	0.885	0.629	0.766	1.138	0.437684
Q13242	Serine/arginine-rich splicing factor 9 OS=Homo sapiens OX=9606 GN=SRSF9 PE=1 SV=1	SRSF9	25.5	22	5	6	5	0.856	1.269	0.861	0.87	0.968	1.016	0.808	0.994	1.244	0.798	1.245	0.871	1.163	0.981	1.496	0.934	1.117	0.311527
P40763	Signal transducer and activator of transcription 3 OS=Homo sapiens OX=9606 GN=STAT3 PE=1 SV=2	STAT3	88	29	18	24	18	0.915	1.149	1.048	0.833	0.862	1.072	0.784	0.992	0.859	0.985	0.997	1.115	0.781	1.171	1.723	1.04	0.954	0.459494
P54577	Tyrosine--tRNA ligase, cytoplasmic OS=Homo sapiens OX=9606 GN=YARS1 PE=1 SV=4	YARS1	59.1	27	15	22	15	0.982	0.883	1.056	1.255	1.022	1.072	0.862	0.991	1.175	1.211	0.824	0.907	0.924	1.042	1.32	0.976	0.979	0.732877
P07814	Bifunctional glutamate/proline--tRNA ligase OS=Homo sapiens OX=9606 GN=EPRS1 PE=1 SV=5	EPRS1	170.5	23	31	41	29	0.78	1.014	1.024	0.911	0.903	1.035	0.871	1.022	1.152	1.013	1.059	1.007	0.834	1.122	1.596	0.946	1.018	0.95799
O75410	Transforming acidic coiled-coil-containing protein 1 OS=Homo sapiens OX=9606 GN=TACC1 PE=1 SV=2	TACC1	87.7	3	2	2	1	1.47	1.106	1.136	1.314	1.316	1.404	0.843	1.17	0.853	0.934	0.738	1.364	1	0.895	0.582	0.976	0.866	0.195151
Q16514	Transcription initiation factor TFIID subunit 12 OS=Homo sapiens OX=9606 GN=TAF12 PE=1 SV=1	TAF12	17.9	5	1	1	1
P32780	General transcription factor IIH subunit 1 OS=Homo sapiens OX=9606 GN=GTF2H1 PE=1 SV=1	GTF2H1	62	3	2	2	2	2.169	0.959	1.337	0.988	1.128	0.853	1.037	0.838	0.821	0.787	0.863	1.042	1.356	0.936	1.2	1.207	1.302	0.0736884
Q12899	Tripartite motif-containing protein 26 OS=Homo sapiens OX=9606 GN=TRIM26 PE=1 SV=1	TRIM26	62.1	2	1	1	1	1.107	0.966	1.049	1.018	1.328	1.141	1.322	0.849	1.299	0.85	0.893	1.076	0.935	1.048	1.285	0.952	1.167	0.0485648
P62253	Ubiquitin-conjugating enzyme E2 G1 OS=Homo sapiens OX=9606 GN=UBE2G1 PE=1 SV=3	UBE2G1	19.5	18	2	3	2	1.414	0.994	1.154	0.918	1.168	0.908	0.976	0.76	1.167	1.16	1.006	0.789	1.666	0.904	1.431	0.978	1.347	0.00281852
Q9BZF9	Uveal autoantigen with coiled-coil domains and ankyrin repeats OS=Homo sapiens OX=9606 GN=UACA PE=1 SV=2	UACA	162.4	6	11	13	10	1.142	1.027	1.046	0.91	1.145	1.074	1.352	1.304	0.89	0.93	1.1	1.21	1.095	0.984	0.881	1.024	1.022	0.762954
Q70J99	Protein unc-13 homolog D OS=Homo sapiens OX=9606 GN=UNC13D PE=1 SV=1	UNC13D	123.2	4	4	4	4	1.302	0.717	1.017	0.97	1.216	1.222	1.565	0.964	0.907	1.141	0.938	1.166	1.793	0.795	0.941	1.124	1.195	0.170297
Q92995	Ubiquitin carboxyl-terminal hydrolase 13 OS=Homo sapiens OX=9606 GN=USP13 PE=1 SV=2	USP13	97.3	3	3	3	2	0.39	0.547	0.832	0.605	1.133	1.276	5.222	0.604	1.185	0.493	3.927	0.57	2.642	0.508	0.567	0.503	3.114	0.0420112
P05388	60S acidic ribosomal protein P0 OS=Homo sapiens OX=9606 GN=RPLP0 PE=1 SV=1	RPLP0	34.3	42	10	19	10	0.622	0.925	0.997	1.272	0.804	0.96	0.664	1.014	1.47	1.564	0.851	1.042	0.45	1.084	1.67	0.903	0.859	0.209558
P62266	40S ribosomal protein S23 OS=Homo sapiens OX=9606 GN=RPS23 PE=1 SV=3	RPS23	15.8	16	3	4	3	0.704	1.008	0.851	1.224	0.799	0.882	0.828	0.899	1.292	0.838	0.934	0.871	0.612	1.115	2.026	0.897	1.04	0.87291
Q9Y3Z3	Deoxynucleoside triphosphate triphosphohydrolase SAMHD1 OS=Homo sapiens OX=9606 GN=SAMHD1 PE=1 SV=2	SAMHD1	72.2	40	22	29	22	1.188	1.066	0.89	1.066	1.664	1.815	0.77	1.128	0.758	0.784	0.494	1.448	0.9	0.94	0.567	0.956	0.786	0.116688
Q9Y3I0	RNA-splicing ligase RtcB homolog OS=Homo sapiens OX=9606 GN=RTCB PE=1 SV=1	RTCB	55.2	43	19	30	19	0.834	1.118	0.952	1.242	0.942	0.978	0.591	1.098	1.246	1.196	0.99	0.98	0.662	1.204	1.232	0.97	0.848	0.079562
Q9Y6M7	Sodium bicarbonate cotransporter 3 OS=Homo sapiens OX=9606 GN=SLC4A7 PE=1 SV=2	SLC4A7	136	2	2	2	2	1.79	0.858	1.006	0.863	0.964	1.156	2.446	0.672	1.055	0.765	1.932	0.863	1.966	0.704	0.897	0.906	1.776	0.00764344
Q9UJC5	SH3 domain-binding glutamic acid-rich-like protein 2 OS=Homo sapiens OX=9606 GN=SH3BGRL2 PE=1 SV=2	SH3BGRL2	12.3	31	3	3	3	1.149	1.06	1.054	1.598	1.094	0.833	1.137	1.283	0.81	0.995	1.089	1.299	1.024	0.854	0.802	1.276	0.887	0.284328
P50453	Serpin B9 OS=Homo sapiens OX=9606 GN=SERPINB9 PE=1 SV=1	SERPINB9	42.4	29	11	13	10	0.739	0.84	0.924	1.128	1.004	1.036	1.95	1.254	1.284	0.883	1.225	1.022	1.047	0.964	0.665	0.99	1.089	0.756558
Q9NR46	Endophilin-B2 OS=Homo sapiens OX=9606 GN=SH3GLB2 PE=1 SV=1	SH3GLB2	43.9	13	6	7	5	0.871	1.298	0.834	1.086	0.887	0.92	0.747	0.929	1.355	1.031	1.166	1.004	1.088	1.322	1.545	0.906	1	0.854932
A0A1B0GTR4	Putative small proline-rich protein 5 OS=Homo sapiens OX=9606 GN=SPRR5 PE=5 SV=1	SPRR5	11.9	39	4	6	4	0.41	0.38	0.522	0.353	0.979	0.669	7.462	0.656	0.736	0.425	2.795	0.378	3.28	0.456	0.554	1.344	3.591	0.0511671
P11277	Spectrin beta chain, erythrocytic OS=Homo sapiens OX=9606 GN=SPTB PE=1 SV=5	SPTB	246.3	53	99	185	91	2.015	0.528	1.281	1.264	2.057	0.925	1.042	0.748	0.605	0.416	0.616	0.919	1.681	0.837	0.483	2.175	1.252	0.460138
Q9UBC9	Small proline-rich protein 3 OS=Homo sapiens OX=9606 GN=SPRR3 PE=1 SV=2	SPRR3	18.1	28	2	2	2	0.798	0.245	0.552	0.366	0.526	0.352	14.122	0.386	0.609	0.362	1.332	0.5	1.592	0.286	1.322	0.554	6.835	0.00795546
A1L4H1	Soluble scavenger receptor cysteine-rich domain-containing protein SSC5D OS=Homo sapiens OX=9606 GN=SSC5D PE=1 SV=3	SSC5D	165.6	5	6	6	6	1.091	3.045	0.782	1.569	0.923	0.793	0.936	0.99	0.577	1.186	0.591	0.806	1.032	0.608	0.634	1.339	0.635	0.0925487
O95630	STAM-binding protein OS=Homo sapiens OX=9606 GN=STAMBP PE=1 SV=1	STAMBP	48	5	3	3	3	1.049	1.083	0.99	1.058	1	0.996	1.17	0.944	1.228	1.168	1.065	0.922	0.877	1.103	1.267	1.002	1.045	0.454682
P84103	Serine/arginine-rich splicing factor 3 OS=Homo sapiens OX=9606 GN=SRSF3 PE=1 SV=1	SRSF3	19.3	31	5	10	4	0.737	1.341	0.814	0.935	0.774	1.094	0.71	0.85	1.619	0.879	1.564	0.809	0.823	0.915	1.846	0.897	1.151	0.623381
P61956	Small ubiquitin-related modifier 2 OS=Homo sapiens OX=9606 GN=SUMO2 PE=1 SV=3	SUMO2	10.9	29	3	8	1	0.77	0.894	1.048	1.079	0.864	0.684	0.888	1.284	1.596	0.819	1.277	0.879	0.788	1.37	1.614	0.948	1.112	0.523531
P78539	Sushi repeat-containing protein SRPX OS=Homo sapiens OX=9606 GN=SRPX PE=1 SV=1	SRPX	51.5	13	5	7	5	1.436	0.87	0.606	0.652	0.668	0.519	0.861	5.097	0.461	1.186	0.545	0.902	0.797	0.898	0.512	1.217	0.519	0.13208
P51687	Sulfite oxidase, mitochondrial OS=Homo sapiens OX=9606 GN=SUOX PE=1 SV=2	SUOX	60.2	8	5	5	5	1.525	1.28	1.096	1.124	1.17	0.964	0.965	1.136	0.856	1.096	0.841	1.07	1.07	0.88	0.972	1.129	0.979	0.683996
P31948	Stress-induced-phosphoprotein 1 OS=Homo sapiens OX=9606 GN=STIP1 PE=1 SV=1	STIP1	62.6	48	29	52	29	0.917	1.131	0.941	0.995	1.338	1.15	0.678	0.962	1.225	0.958	1.009	1.008	0.98	1.1	1.239	1.033	0.999	0.819314
P51811	Membrane transport protein XK OS=Homo sapiens OX=9606 GN=XK PE=1 SV=5	XK	50.9	4	2	2	2	1.215	0.296	1.03	0.842	1.327	0.799	4.89	0.497	0.972	0.304	2.962	0.635	2.808	0.531	0.417	1.502	2.89	0.0145896
Q9Y5R8	Trafficking protein particle complex subunit 1 OS=Homo sapiens OX=9606 GN=TRAPPC1 PE=1 SV=1	TRAPPC1	16.8	8	1	1	1	1.287	1.141	1.034	1.529	1.091	1.218	1.154	0.9	0.973	1.243	0.774	0.988	1.122	0.909	0.915	0.952	0.94	0.524101
Q9BVT8	Transmembrane and ubiquitin-like domain-containing protein 1 OS=Homo sapiens OX=9606 GN=TMUB1 PE=1 SV=1	TMUB1	26.2	9	2	2	2	0.906	0.952	1.038	0.85	1.03	1.134	1.549	0.988	0.971	0.753	1.45	1.084	1.412	1.119	1.068	1.356	1.144	0.203025
Q9Y606	tRNA pseudouridine synthase A OS=Homo sapiens OX=9606 GN=PUS1 PE=1 SV=3	PUS1	47.4	3	1	2	1	1.964	0.924	1.337	1.331	1.652	1.012	0.919	0.816	1.032	1.094	0.793	0.728	0.874	0.887	0.953	0.934	1.233	0.208548
O14530	Thioredoxin domain-containing protein 9 OS=Homo sapiens OX=9606 GN=TXNDC9 PE=1 SV=2	TXNDC9	26.5	7	2	2	2	1.462	1.066	1.148	1.146	1.134	1.006	0.969	0.866	1.093	0.942	1.102	1.012	1.031	0.782	1.361	1.088	1.176	0.0290057
Q12999	Tetraspanin-31 OS=Homo sapiens OX=9606 GN=TSPAN31 PE=1 SV=1	TSPAN31	23	3	1	1	1	1.018	0.913	0.971	0.853	1.917	1.192	1.054	1.02	1.348	1.179	0.839	0.901	0.896	1.009	0.882	1.038	1.101	0.546504
Q99536	Synaptic vesicle membrane protein VAT-1 homolog OS=Homo sapiens OX=9606 GN=VAT1 PE=1 SV=2	VAT1	41.9	36	9	19	9	1.057	1.114	0.854	1.368	1.596	1.566	0.826	1.081	0.935	1.405	0.696	1.015	0.861	0.886	0.681	0.967	0.798	0.0614951
P62753	40S ribosomal protein S6 OS=Homo sapiens OX=9606 GN=RPS6 PE=1 SV=1	RPS6	28.7	29	7	12	7	0.858	0.84	0.941	0.895	0.732	0.876	0.787	0.778	0.983	0.702	0.989	0.845	1.121	0.841	2.026	0.724	1.298	0.0852076
Q16181	Septin-7 OS=Homo sapiens OX=9606 GN=SEPTIN7 PE=1 SV=2	SEPTIN7	50.6	40	16	35	15	0.83	1.293	1.117	1.386	1.033	0.925	0.76	1.488	0.998	0.904	0.808	1.223	0.764	1.092	0.848	1.044	0.765	0.00699608
O94813	Slit homolog 2 protein OS=Homo sapiens OX=9606 GN=SLIT2 PE=1 SV=1	SLIT2	169.8	1	1	1	1
Q5JTZ9	Alanine--tRNA ligase, mitochondrial OS=Homo sapiens OX=9606 GN=AARS2 PE=1 SV=1	AARS2	107.3	4	4	5	4	1.09	0.864	1.124	0.996	1.062	1.009	1.708	0.965	0.941	1.005	1.354	1.032	1.176	1.043	1.236	1.034	1.219	0.0157455
P09758	Tumor-associated calcium signal transducer 2 OS=Homo sapiens OX=9606 GN=TACSTD2 PE=1 SV=3	TACSTD2	35.7	33	8	18	8	0.816	1.322	1.1	0.992	0.76	0.74	0.897	0.908	1.4	0.805	1.432	0.803	0.979	1.308	1.221	1.026	1.089	0.489912
Q66K14	TBC1 domain family member 9B OS=Homo sapiens OX=9606 GN=TBC1D9B PE=1 SV=3	TBC1D9B	140.4	5	5	5	5	1.219	0.941	1.118	0.916	1.245	0.98	1.05	1.048	1.076	1.037	0.9	0.893	1.485	1.015	0.773	1.157	1.11	0.261308
P04350	Tubulin beta-4A chain OS=Homo sapiens OX=9606 GN=TUBB4A PE=1 SV=2	TUBB4A	49.6	52	17	81	2	1.442	1.108	0.968	1.132	1.443	1.11	1.212	0.873	1.04	1.215	0.968	0.946	1.104	1	0.752	1.057	1.058	0.646637
Q12888	TP53-binding protein 1 OS=Homo sapiens OX=9606 GN=TP53BP1 PE=1 SV=2	TP53BP1	213.4	3	5	5	5	0.651	1.023	1.066	0.786	1.039	1.088	1.236	1.006	1.134	1.031	1.483	1.134	0.958	1.21	1.115	0.744	1.082	0.518578
Q14258	E3 ubiquitin/ISG15 ligase TRIM25 OS=Homo sapiens OX=9606 GN=TRIM25 PE=1 SV=2	TRIM25	70.9	30	16	21	16	0.742	1.028	1.038	0.88	0.915	0.994	1.064	1.11	1.035	0.873	1.152	1.119	0.751	1.324	1.522	0.874	1.002	0.901086
Q9Y296	Trafficking protein particle complex subunit 4 OS=Homo sapiens OX=9606 GN=TRAPPC4 PE=1 SV=1	TRAPPC4	24.3	5	1	1	1	1.165	0.965	0.966	1.164	0.976	0.958	1.614	0.881	1.097	1.188	1.217	0.824	1.712	1.136	0.988	0.959	1.206	0.0835991
Q9Y6I9	Testis-expressed protein 264 OS=Homo sapiens OX=9606 GN=TEX264 PE=1 SV=1	TEX264	34.2	3	1	1	1	1.11	0.89	1.056	0.633	1.083	1.2	2.194	0.733	0.977	0.964	1.569	0.899	1.064	1.032	1.513	0.861	1.465	0.00996691
O95183	Vesicle-associated membrane protein 5 OS=Homo sapiens OX=9606 GN=VAMP5 PE=1 SV=1	VAMP5	12.8	11	1	1	1
Q6EMK4	Vasorin OS=Homo sapiens OX=9606 GN=VASN PE=1 SV=1	VASN	71.7	6	4	4	4	1.617	1.008	1.145	1.315	1.159	0.942	1.528	1.218	0.69	0.729	1.217	0.899	1.495	0.867	0.676	1.107	1.178	0.350735
Q8WWY7	WAP four-disulfide core domain protein 12 OS=Homo sapiens OX=9606 GN=WFDC12 PE=1 SV=1	WFDC12	12	18	2	3	2	0.177	0.17	0.406	0.2	0.426	0.621	11.954	0.344	1.195	0.282	5.242	0.222	2.882	0.191	0.347	0.376	9.405	0.0343637
Q86UX7	Fermitin family homolog 3 OS=Homo sapiens OX=9606 GN=FERMT3 PE=1 SV=1	FERMT3	75.9	28	13	18	13	2.54	0.633	1.141	0.899	2.022	1.843	0.813	0.719	0.686	0.626	0.535	0.988	1.32	0.603	0.545	1.281	1.265	0.542288
Q9C0J8	pre-mRNA 3' end processing protein WDR33 OS=Homo sapiens OX=9606 GN=WDR33 PE=1 SV=2	WDR33	145.8	1	1	1	1	1.237	0.851	0.911	0.614	0.962	1.099	1.588	0.947	1.204	1.262	1.28	1.061	1.217	1.197	1.102	0.965	1.188	0.0968343
Q9NP79	Vacuolar protein sorting-associated protein VTA1 homolog OS=Homo sapiens OX=9606 GN=VTA1 PE=1 SV=1	VTA1	33.9	18	4	7	4	1.256	0.917	1.073	1.209	1.095	0.94	1.122	1.002	0.985	0.966	0.901	1.024	1.446	1.159	0.985	1.184	1.055	0.470685
Q5MNZ6	WD repeat domain phosphoinositide-interacting protein 3 OS=Homo sapiens OX=9606 GN=WDR45B PE=1 SV=2	WDR45B	38.1	4	1	1	1
P62841	40S ribosomal protein S15 OS=Homo sapiens OX=9606 GN=RPS15 PE=1 SV=2	RPS15	17	26	4	6	4	1.024	0.788	0.664	1.132	0.56	0.498	0.8	0.634	0.466	0.4	1.944	0.372	0.929	0.546	4.882	0.742	2.204	0.0952274
Q9Y666	Solute carrier family 12 member 7 OS=Homo sapiens OX=9606 GN=SLC12A7 PE=1 SV=3	SLC12A7	119	2	2	2	1	1.407	0.836	1.19	0.959	1.294	1.077	1.474	0.872	1.045	0.973	0.931	1.029	1.566	0.94	0.931	1.175	1.251	0.0218143
Q9Y2Z0	Protein SGT1 homolog OS=Homo sapiens OX=9606 GN=SUGT1 PE=1 SV=3	SUGT1	41	29	10	12	10	1.153	1.133	1.035	0.908	1.014	1.143	0.968	0.784	1.243	1.307	1.05	1.015	1.05	0.992	1.271	0.883	1.076	0.254832
P78330	Phosphoserine phosphatase OS=Homo sapiens OX=9606 GN=PSPH PE=1 SV=2	PSPH	25	8	2	2	2	0.778	1.096	1.096	0.802	0.736	0.704	1.137	0.774	1.503	1.045	2.101	0.582	1.246	0.999	1.836	0.946	1.502	0.0315449
Q9Y5X3	Sorting nexin-5 OS=Homo sapiens OX=9606 GN=SNX5 PE=1 SV=1	SNX5	46.8	38	15	26	14	1.32	1.098	1.001	1.085	1.36	1.334	0.958	1.069	0.994	0.859	1.05	1.019	1.084	0.968	1.084	0.958	1.055	0.425349
Q9H173	Nucleotide exchange factor SIL1 OS=Homo sapiens OX=9606 GN=SIL1 PE=1 SV=1	SIL1	52.1	3	1	1	1	1.97	0.756	0.782	0.832	1.359	0.739	2.118	0.901	0.85	0.877	1.625	0.991	1.427	0.911	1.074	1.189	1.557	0.0193942
O75563	Src kinase-associated phosphoprotein 2 OS=Homo sapiens OX=9606 GN=SKAP2 PE=1 SV=1	SKAP2	41.2	3	1	1	1	1.939	0.68	0.87	1.204	1.531	1.749	0.963	1.031	0.674	0.818	0.745	1.099	2.17	0.739	0.601	1.154	1.12	0.828126
Q12788	Transducin beta-like protein 3 OS=Homo sapiens OX=9606 GN=TBL3 PE=1 SV=2	TBL3	89	5	3	3	3	1.411	0.85	1.09	1.244	1.288	0.922	1.1	0.97	1.039	1.093	0.96	0.91	1.236	0.956	0.996	1.362	1.098	0.215027
Q86TM6	E3 ubiquitin-protein ligase synoviolin OS=Homo sapiens OX=9606 GN=SYVN1 PE=1 SV=2	SYVN1	67.6	5	4	5	4	0.748	0.884	1.098	0.791	1.016	1.238	1.636	0.969	0.975	0.821	1.586	1.043	1.08	0.92	0.934	0.898	1.199	0.154366
P52655	Transcription initiation factor IIA subunit 1 OS=Homo sapiens OX=9606 GN=GTF2A1 PE=1 SV=1	GTF2A1	41.5	3	1	1	1	1.849	0.758	1.255	1.616	1.399	0.931	1.007	1.05	0.88	0.679	0.723	0.874	1.797	0.983	0.712	1.299	1.175	0.432816
P25325	3-mercaptopyruvate sulfurtransferase OS=Homo sapiens OX=9606 GN=MPST PE=1 SV=3	MPST	33.2	45	10	14	10	1.235	0.919	1.107	1.125	1.094	0.909	0.817	1.045	0.957	1.151	1.018	0.994	1.23	1.066	1.023	1.148	1.015	0.857343
O60784	Target of Myb protein 1 OS=Homo sapiens OX=9606 GN=TOM1 PE=1 SV=2	TOM1	53.8	18	8	13	8	1.195	1.008	1.01	1.02	1.168	1.096	1.209	1.073	1.018	0.98	1.094	0.942	1.246	0.995	1.02	1.04	1.099	0.0235684
Q12931	Heat shock protein 75 kDa, mitochondrial OS=Homo sapiens OX=9606 GN=TRAP1 PE=1 SV=3	TRAP1	80.1	20	12	17	12	0.96	0.91	0.992	1.039	1.072	1.038	0.982	0.917	1.094	1.18	1.038	1	1.098	0.944	1.209	1.043	1.046	0.273295
Q8IYM9	E3 ubiquitin-protein ligase TRIM22 OS=Homo sapiens OX=9606 GN=TRIM22 PE=1 SV=1	TRIM22	56.9	2	1	1	1	0.667	1.009	1.176	0.924	1.277	1.502	0.886	0.96	1.226	1.044	0.94	1.311	1.056	1.106	0.935	0.794	0.944	0.579529
O14773	Tripeptidyl-peptidase 1 OS=Homo sapiens OX=9606 GN=TPP1 PE=1 SV=2	TPP1	61.2	8	4	9	4	1.498	1.093	0.933	1.076	1.695	2.001	1.601	0.857	0.893	1.026	0.906	0.821	0.792	0.802	0.627	0.871	1.047	0.854273
Q7Z4L5	Tetratricopeptide repeat protein 21B OS=Homo sapiens OX=9606 GN=TTC21B PE=1 SV=2	TTC21B	150.8	1	1	1	1	1.376	0.901	1.434	1.175	0.979	0.883	1.733	0.985	0.88	0.984	1.419	0.971	1.812	0.672	0.785	1.211	1.339	0.0583138
Q6P3X3	Tetratricopeptide repeat protein 27 OS=Homo sapiens OX=9606 GN=TTC27 PE=1 SV=1	TTC27	96.6	2	1	1	1	1.358	1.065	1.021	0.942	1.015	1.301	0.816	0.888	1.002	1.228	0.771	1.24	0.937	1.024	1.186	1.05	0.928	0.329519
Q99816	Tumor susceptibility gene 101 protein OS=Homo sapiens OX=9606 GN=TSG101 PE=1 SV=2	TSG101	43.9	19	6	6	6	0.962	1.02	1.075	1.04	1.055	0.876	1.084	1.034	1.138	0.97	1.02	0.944	1.38	1.261	1.164	1.012	1.088	0.135539
P62837	Ubiquitin-conjugating enzyme E2 D2 OS=Homo sapiens OX=9606 GN=UBE2D2 PE=1 SV=1	UBE2D2	16.7	24	3	4	3	1.352	0.997	0.927	0.939	1.036	1.003	0.992	0.946	1.139	1.479	0.852	1.002	1.14	1.077	1.245	1.028	1.025	0.747465
P21796	Voltage-dependent anion-selective channel protein 1 OS=Homo sapiens OX=9606 GN=VDAC1 PE=1 SV=2	VDAC1	30.8	64	14	30	13	0.864	1.009	0.901	1.016	0.996	1.182	1.886	0.876	0.904	1.176	1.572	0.914	0.942	1.099	1.236	0.924	1.135	0.421909
P52735	Guanine nucleotide exchange factor VAV2 OS=Homo sapiens OX=9606 GN=VAV2 PE=1 SV=2	VAV2	101.2	1	1	1	1	0.868	0.886	1.088	0.834	0.934	0.891	1.02	1.195	0.928	1.258	0.828	2.001	0.91	1.36	0.936	0.815	0.813	0.189378
O75083	WD repeat-containing protein 1 OS=Homo sapiens OX=9606 GN=WDR1 PE=1 SV=4	WDR1	66.2	58	28	51	28	0.924	1.076	0.987	0.879	1.098	1.372	0.916	0.991	1.078	1.491	0.916	1.081	0.776	1.05	1.102	1	0.872	0.107768
Q9H7D7	WD repeat-containing protein 26 OS=Homo sapiens OX=9606 GN=WDR26 PE=1 SV=3	WDR26	72.1	10	7	7	7	1.165	0.864	1.02	0.872	0.966	1.073	1.354	0.899	1.008	1.139	1.377	0.986	1.191	0.982	1.321	0.954	1.21	0.00848909
Q9NQH7	Xaa-Pro aminopeptidase 3 OS=Homo sapiens OX=9606 GN=XPNPEP3 PE=1 SV=1	XPNPEP3	57	3	1	1	1	1.723	0.636	1.195	0.841	1.384	0.635	1.247	1.044	0.923	0.984	0.93	1.135	1.561	1.127	1.137	1.137	1.34	0.0254564
Q9GZV5	WW domain-containing transcription regulator protein 1 OS=Homo sapiens OX=9606 GN=WWTR1 PE=1 SV=1	WWTR1	44.1	4	2	2	2	1.393	1.007	1.331	1.155	1.147	1.262	1.55	0.99	0.729	0.824	1.216	0.912	1.395	1.017	0.91	0.891	1.2	0.126937
Q8IWR0	Zinc finger CCCH domain-containing protein 7A OS=Homo sapiens OX=9606 GN=ZC3H7A PE=1 SV=1	ZC3H7A	110.5	1	1	1	1	1.159	1.252	1.132	0.85	1.093	1.3	1.085	0.857	0.95	0.925	1.154	0.773	0.871	1.097	1.398	1.12	1.082	0.326157
A3KMH1	von Willebrand factor A domain-containing protein 8 OS=Homo sapiens OX=9606 GN=VWA8 PE=1 SV=2	VWA8	214.7	2	4	4	4	1.129	1.158	1.243	1.054	1.1	1.01	0.788	1.186	1.021	1.053	0.864	1.221	0.91	0.904	1.024	1.23	0.916	0.181232
P49754	Vacuolar protein sorting-associated protein 41 homolog OS=Homo sapiens OX=9606 GN=VPS41 PE=1 SV=3	VPS41	98.5	5	3	3	3	1.247	0.984	1.053	1.087	1.414	1.177	1.518	1.126	0.892	0.991	1.13	0.942	1.289	0.837	1.036	0.943	1.184	0.0459353
Q96JC1	Vam6/Vps39-like protein OS=Homo sapiens OX=9606 GN=VPS39 PE=1 SV=2	VPS39	101.7	6	4	5	4	1.271	0.915	1.133	0.982	1.093	1.282	1.323	1.046	0.955	1.127	0.905	1.11	1.163	1.162	1.007	0.989	1.028	0.692647
Q9BRG1	Vacuolar protein-sorting-associated protein 25 OS=Homo sapiens OX=9606 GN=VPS25 PE=1 SV=1	VPS25	20.7	32	5	8	5	0.946	1.134	0.96	1.209	0.915	0.785	0.888	1.201	1.086	0.993	0.89	0.833	0.84	1.128	1.068	1.127	0.903	0.181626
Q9P253	Vacuolar protein sorting-associated protein 18 homolog OS=Homo sapiens OX=9606 GN=VPS18 PE=1 SV=2	VPS18	110.1	8	7	9	7	1.154	0.996	1.032	0.843	1.158	1.24	1.133	0.998	0.988	0.964	1.29	0.988	1.099	1.019	1.023	0.97	1.107	0.0496756
P55058	Phospholipid transfer protein OS=Homo sapiens OX=9606 GN=PLTP PE=1 SV=1	PLTP	54.7	13	6	15	6	10.972	0.489	0.444	0.468	0.735	0.413	0.766	0.43	0.412	0.374	0.529	0.463	0.835	0.416	0.627	0.545	4.258	0.101405
Q8WVV4	Protein POF1B OS=Homo sapiens OX=9606 GN=POF1B PE=1 SV=3	POF1B	68	38	21	43	21	0.506	0.872	1.428	0.413	0.627	1.026	1.299	1.092	1.078	0.77	2.372	1.149	0.746	1.082	1.323	0.938	1.277	0.422591
Q96DM3	Regulator of MON1-CCZ1 complex OS=Homo sapiens OX=9606 GN=RMC1 PE=1 SV=2	RMC1	74.9	10	6	7	6	1.137	1.008	1.09	1.112	1.223	1.287	0.966	1.015	0.995	0.999	0.792	1.102	1.077	1.072	0.973	1.083	0.951	0.336455
Q9NQG5	Regulation of nuclear pre-mRNA domain-containing protein 1B OS=Homo sapiens OX=9606 GN=RPRD1B PE=1 SV=1	RPRD1B	36.9	17	4	10	4	1.388	1.051	1.072	1.132	1.19	0.833	1.136	1.11	1.11	1.002	1.026	1.038	0.95	1.12	1.062	1.076	1.068	0.243925
Q8TB61	Adenosine 3'-phospho 5'-phosphosulfate transporter 1 OS=Homo sapiens OX=9606 GN=SLC35B2 PE=1 SV=1	SLC35B2	47.5	2	1	1	1	0.968	1.011	1.164	0.775	1.24	1.485	0.839	1.29	1.055	1.065	0.779	1.043	0.802	1.058	1.109	1.046	0.907	0.31461
O75368	SH3 domain-binding glutamic acid-rich-like protein OS=Homo sapiens OX=9606 GN=SH3BGRL PE=1 SV=1	SH3BGRL	12.8	85	8	18	8	1.228	1.482	0.89	1.344	1.187	1.304	0.531	1.141	0.761	1.246	0.59	1.139	0.884	0.886	0.755	1.27	0.696	0.00523156
P19623	Spermidine synthase OS=Homo sapiens OX=9606 GN=SRM PE=1 SV=1	SRM	33.8	39	8	11	8	0.98	0.952	0.934	0.868	0.905	1.165	0.681	1.789	0.969	1.886	0.818	1.067	0.66	1.05	1.133	0.875	0.734	0.0418198
Q9UQE7	Structural maintenance of chromosomes protein 3 OS=Homo sapiens OX=9606 GN=SMC3 PE=1 SV=2	SMC3	141.5	21	25	26	25	0.997	1.04	1.12	0.938	1.078	1.001	1.06	1.217	1.07	0.972	1.105	1.108	0.909	1.114	0.976	1.076	0.982	0.668472
Q96DI7	U5 small nuclear ribonucleoprotein 40 kDa protein OS=Homo sapiens OX=9606 GN=SNRNP40 PE=1 SV=1	SNRNP40	39.3	25	6	7	6	0.74	1.015	1.084	1.141	1.073	0.981	0.913	1.084	1.241	1.069	1.118	0.963	0.729	1.14	1.209	0.842	0.984	0.724532
Q9NQZ5	StAR-related lipid transfer protein 7, mitochondrial OS=Homo sapiens OX=9606 GN=STARD7 PE=1 SV=2	STARD7	43.1	4	1	1	1
Q8WVM7	Cohesin subunit SA-1 OS=Homo sapiens OX=9606 GN=STAG1 PE=1 SV=3	STAG1	144.3	6	8	9	4	0.918	0.902	1.122	0.909	1.087	0.93	1.361	1.301	0.986	0.79	1.323	1.165	1.231	1.14	0.944	1.025	1.099	0.242346
P40222	Alpha-taxilin OS=Homo sapiens OX=9606 GN=TXLNA PE=1 SV=3	TXLNA	61.9	8	4	4	4	1.307	1.033	1.068	1.037	1.158	0.881	1.227	0.905	0.997	0.855	0.989	0.921	1.556	0.966	1.195	1.044	1.243	0.00359011
Q9UQ35	Serine/arginine repetitive matrix protein 2 OS=Homo sapiens OX=9606 GN=SRRM2 PE=1 SV=2	SRRM2	299.4	2	5	5	5	0.58	1.272	1.286	0.706	0.829	1.226	1.029	0.757	1.074	0.98	1.423	0.933	0.911	1.071	1.289	0.827	1.084	0.616359
Q04837	Single-stranded DNA-binding protein, mitochondrial OS=Homo sapiens OX=9606 GN=SSBP1 PE=1 SV=1	SSBP1	17.2	39	4	5	4	1.082	1.038	0.951	1.294	0.742	0.95	1.227	0.825	1.377	1.064	1.483	0.764	0.932	0.797	1.691	0.982	1.23	0.124462
Q96I59	Probable asparagine--tRNA ligase, mitochondrial OS=Homo sapiens OX=9606 GN=NARS2 PE=1 SV=3	NARS2	54.1	4	2	2	2	1.186	1.018	1.2	1.132	1.173	1.1	0.918	1.098	1.07	1.115	1.112	1.087	0.952	0.99	0.895	1.06	0.989	0.728778
Q9ULP9	TBC1 domain family member 24 OS=Homo sapiens OX=9606 GN=TBC1D24 PE=1 SV=2	TBC1D24	62.9	5	2	2	2	1.772	1.62	1.192	1.076	1.174	0.836	1.025	1.119	0.668	0.834	0.795	0.964	1.322	0.885	0.596	1.586	0.958	0.675979
P13693	Translationally-controlled tumor protein OS=Homo sapiens OX=9606 GN=TPT1 PE=1 SV=1	TPT1	19.6	28	5	11	5	0.895	0.883	0.865	0.848	0.935	0.823	1.378	0.801	1.3	1.47	1.273	0.74	0.983	0.976	1.674	0.999	1.234	0.0921895
Q9NP81	Serine--tRNA ligase, mitochondrial OS=Homo sapiens OX=9606 GN=SARS2 PE=1 SV=1	SARS2	58.2	21	8	12	8	1.29	1.021	1.04	1.15	1.188	0.93	1.035	1.031	1.039	1.022	1.063	1	1.323	1.015	0.886	1.226	1.056	0.387374
Q9NS69	Mitochondrial import receptor subunit TOM22 homolog OS=Homo sapiens OX=9606 GN=TOMM22 PE=1 SV=3	TOMM22	15.5	16	2	3	2	0.954	0.913	1.01	1.165	1.147	1.224	1.454	0.792	1.174	1.195	1.192	0.98	1.195	0.846	1.308	0.841	1.186	0.0398232
Q6ZS81	WD repeat- and FYVE domain-containing protein 4 OS=Homo sapiens OX=9606 GN=WDFY4 PE=1 SV=3	WDFY4	353.4	0	1	1	1	1.196	0.96	1.138	1.163	1.407	1.917	0.836	0.726	1.122	0.915	0.698	0.942	1.259	1.078	0.751	0.947	0.972	0.897235
O14562	Ubiquitin domain-containing protein UBFD1 OS=Homo sapiens OX=9606 GN=UBFD1 PE=1 SV=2	UBFD1	33.4	4	1	1	1	1.78	0.979	0.97	1.412	1.162	0.863	1.093	1.015	0.998	0.801	0.862	0.888	1.578	1.016	0.962	1.283	1.139	0.320267
Q3KQV9	UDP-N-acetylhexosamine pyrophosphorylase-like protein 1 OS=Homo sapiens OX=9606 GN=UAP1L1 PE=1 SV=2	UAP1L1	57	8	4	4	4	0.985	0.934	0.925	1.084	1.264	1.509	0.942	0.932	0.978	1.135	0.749	0.906	1.664	1.016	0.846	1.009	0.98	0.733224
Q9UI12	V-type proton ATPase subunit H OS=Homo sapiens OX=9606 GN=ATP6V1H PE=1 SV=1	ATP6V1H	55.8	17	6	9	6	1.083	1.086	1.203	0.879	1.478	1.405	1.013	0.861	0.886	0.767	1.035	0.854	0.986	1.142	1.457	0.966	1.148	0.163232
Q9HBG4	V-type proton ATPase 116 kDa subunit a isoform 4 OS=Homo sapiens OX=9606 GN=ATP6V0A4 PE=1 SV=2	ATP6V0A4	96.3	2	1	1	1	1.736	1.105	0.88	0.866	1.061	1.005	3.204	0.921	0.709	1.19	1.498	0.803	1.428	0.714	0.619	1.117	1.442	0.248218
Q9H2S5	RING finger protein 39 OS=Homo sapiens OX=9606 GN=RNF39 PE=1 SV=2	RNF39	45.5	11	3	5	3	1.422	0.88	1.01	0.893	1.022	0.813	1.691	0.873	1.132	1.059	1.558	0.902	1.342	0.992	1.069	1.301	1.328	0.0074117
P55809	Succinyl-CoA:3-ketoacid coenzyme A transferase 1, mitochondrial OS=Homo sapiens OX=9606 GN=OXCT1 PE=1 SV=1	OXCT1	56.1	24	9	13	9	0.736	1.251	0.986	1.22	0.902	0.785	0.795	1.138	1.07	1.266	0.891	1.019	0.79	1.134	1.3	1.07	0.841	0.0557219
P53992	Protein transport protein Sec24C OS=Homo sapiens OX=9606 GN=SEC24C PE=1 SV=3	SEC24C	118.2	15	13	17	13	0.804	1.11	1.171	0.776	0.888	1.119	1.038	0.958	1.122	1.172	1.017	1.098	0.692	1.196	1.466	0.93	0.981	0.730831
P60059	Protein transport protein Sec61 subunit gamma OS=Homo sapiens OX=9606 GN=SEC61G PE=1 SV=1	SEC61G	7.7	19	1	4	1	1.436	0.88	1.136	1.278	1.163	0.732	1.674	0.979	0.981	0.792	1.38	0.82	1.84	0.88	0.968	1.249	1.39	0.011302
O75635	Serpin B7 OS=Homo sapiens OX=9606 GN=SERPINB7 PE=1 SV=1	SERPINB7	42.9	45	18	38	18	0.445	0.282	0.495	0.345	0.827	0.635	6.567	0.359	1.827	0.449	4.166	0.274	4.611	0.315	0.493	0.362	6.432	0.00968044
Q969E2	Secretory carrier-associated membrane protein 4 OS=Homo sapiens OX=9606 GN=SCAMP4 PE=1 SV=1	SCAMP4	25.7	3	1	2	1
Q9Y2G9	Protein strawberry notch homolog 2 OS=Homo sapiens OX=9606 GN=SBNO2 PE=2 SV=3	SBNO2	150.2	1	1	1	1	1.214	1.062	1.091	1	0.985	1.127	1.079	0.807	1.084	1.088	1.093	1.045	1.085	1.051	1.316	0.994	1.095	0.0755222
Q9P270	SLAIN motif-containing protein 2 OS=Homo sapiens OX=9606 GN=SLAIN2 PE=1 SV=2	SLAIN2	62.5	3	2	2	2	0.193	0.431	0.609	0.288	0.535	0.793	6.722	0.31	1.478	0.53	5.654	0.326	2.82	0.408	0.922	0.294	5.601	0.0289146
Q01082	Spectrin beta chain, non-erythrocytic 1 OS=Homo sapiens OX=9606 GN=SPTBN1 PE=1 SV=2	SPTBN1	274.4	53	109	199	94	0.686	1.257	1.061	1.214	1.055	0.959	0.667	1.546	0.908	0.936	0.717	1.761	0.69	1.252	0.574	1.037	0.638	0.00134122
Q9BWJ5	Splicing factor 3B subunit 5 OS=Homo sapiens OX=9606 GN=SF3B5 PE=1 SV=1	SF3B5	10.1	13	1	1	1	0.616	1.087	0.951	1.57	0.816	1.076	0.833	1.111	1.23	1.121	0.979	1.115	0.587	1.346	1.197	0.955	0.768	0.0225444
Q969G3	SWI/SNF-related matrix-associated actin-dependent regulator of chromatin subfamily E member 1 OS=Homo sapiens OX=9606 GN=SMARCE1 PE=1 SV=2	SMARCE1	46.6	11	4	6	3	1.334	0.923	1.089	0.958	1.099	0.818	1.513	0.779	1.219	0.793	1.036	0.829	1.975	0.875	1.199	0.966	1.508	0.000265291
Q9UQP3	Tenascin-N OS=Homo sapiens OX=9606 GN=TNN PE=1 SV=2	TNN	143.9	5	5	5	5	0.699	1.039	0.471	0.641	0.585	1.117	0.994	1.729	0.72	3.022	0.909	0.77	0.931	1.187	0.434	1.384	0.527	0.0137243
P55072	Transitional endoplasmic reticulum ATPase OS=Homo sapiens OX=9606 GN=VCP PE=1 SV=4	VCP	89.3	55	36	88	36	0.87	1.053	0.961	1.013	0.882	0.996	0.772	0.907	1.384	1.184	1.348	0.961	0.855	1.118	1.349	1.014	1.021	0.984369
Q08188	Protein-glutamine gamma-glutamyltransferase E OS=Homo sapiens OX=9606 GN=TGM3 PE=1 SV=4	TGM3	76.6	44	26	69	26	0.502	0.288	0.993	0.519	0.77	0.615	5.744	0.476	1.805	1.02	1.69	0.384	4.841	0.379	0.565	0.544	4.002	0.0137697
Q9P2C4	Transmembrane protein 181 OS=Homo sapiens OX=9606 GN=TMEM181 PE=1 SV=2	TMEM181	69.3	3	2	2	2	0.952	1.158	0.817	0.974	0.745	0.936	2.196	1.296	1.036	0.958	1.707	0.903	1.336	0.936	1.111	0.97	1.218	0.330879
Q9UM00	Calcium load-activated calcium channel OS=Homo sapiens OX=9606 GN=TMCO1 PE=1 SV=2	TMCO1	27.1	7	2	2	2	0.7	0.782	0.96	0.465	0.924	1.273	2.177	0.586	0.975	0.825	2.248	0.783	1.862	0.886	1.954	0.815	1.839	0.0149417
P16035	Metalloproteinase inhibitor 2 OS=Homo sapiens OX=9606 GN=TIMP2 PE=1 SV=2	TIMP2	24.4	10	3	4	3	2.261	0.86	0.892	1.362	1.177	0.94	1.671	1.587	0.789	1.094	0.934	0.85	0.972	0.764	0.609	0.985	1.102	0.805582
O75663	TIP41-like protein OS=Homo sapiens OX=9606 GN=TIPRL PE=1 SV=2	TIPRL	31.4	20	6	8	6	0.914	1.067	1.047	0.89	0.915	1.01	0.936	1.008	1.088	1.33	1.062	1.038	1.018	1.21	1.322	0.998	0.971	0.641164
Q86UE8	Serine/threonine-protein kinase tousled-like 2 OS=Homo sapiens OX=9606 GN=TLK2 PE=1 SV=2	TLK2	87.6	2	2	2	1	0.774	0.95	0.957	1.331	0.933	1.061	0.728	1.105	1.044	1.046	0.886	1.123	1.146	1.193	1.415	1.133	0.882	0.109367
Q86SZ2	Trafficking protein particle complex subunit 6B OS=Homo sapiens OX=9606 GN=TRAPPC6B PE=1 SV=1	TRAPPC6B	18	5	1	1	1	1.12	1.173	1.068	1.381	1.07	1.132	0.779	1.037	1.307	1.248	0.631	1.107	0.751	0.91	1.005	1.006	0.86	0.106598
Q15661	Tryptase alpha/beta-1 OS=Homo sapiens OX=9606 GN=TPSAB1 PE=1 SV=1	TPSAB1	30.5	31	8	31	8	0.494	1.102	1.1	5.376	0.814	0.654	0.564	1.885	0.475	1.196	0.29	0.941	0.437	0.663	0.274	0.81	0.352	0.0108687
Q86UV5	Ubiquitin carboxyl-terminal hydrolase 48 OS=Homo sapiens OX=9606 GN=USP48 PE=1 SV=1	USP48	119	3	2	2	2	1.405	1.034	1.213	1.009	1.159	0.91	0.937	0.934	1.102	1.253	1.017	1.004	1.118	0.916	1.126	1.026	1.123	0.0597973
Q9NRR5	Ubiquilin-4 OS=Homo sapiens OX=9606 GN=UBQLN4 PE=1 SV=2	UBQLN4	63.8	8	3	3	1	1.072	0.959	1.01	1.227	1.121	1.196	1.07	1.104	1.296	1.034	1.086	0.818	1.197	0.946	1.184	0.918	1.102	0.0916774
O75348	V-type proton ATPase subunit G 1 OS=Homo sapiens OX=9606 GN=ATP6V1G1 PE=1 SV=3	ATP6V1G1	13.7	19	3	4	3	0.9	1.145	0.963	1.19	1.118	1.239	1.722	0.599	1.21	0.781	1.878	0.699	1.076	0.614	2.291	0.726	1.596	0.0138334
P62750	60S ribosomal protein L23a OS=Homo sapiens OX=9606 GN=RPL23A PE=1 SV=1	RPL23A	17.7	39	8	17	8	0.807	0.893	1.022	1.09	0.827	0.911	0.667	0.926	1.017	0.574	0.963	0.89	0.656	0.917	2.868	0.721	1.275	0.453129
P61353	60S ribosomal protein L27 OS=Homo sapiens OX=9606 GN=RPL27 PE=1 SV=2	RPL27	15.8	28	4	6	4	1.067	0.588	0.609	0.968	0.598	0.496	0.618	0.518	0.538	0.358	0.844	0.416	0.908	0.418	5.845	0.647	2.501	0.0739011
P61254	60S ribosomal protein L26 OS=Homo sapiens OX=9606 GN=RPL26 PE=1 SV=1	RPL26	17.2	11	2	2	2	1.234	1.428	0.949	0.875	0.455	0.36	1.608	0.68	1.89	0.289	1.08	0.26	0.592	0.538	3.847	0.726	2.26	0.0298003
Q15413	Ryanodine receptor 3 OS=Homo sapiens OX=9606 GN=RYR3 PE=1 SV=3	RYR3	551.7	0	1	2	1	0.713	0.753	0.902	1.252	0.882	1.529	2.288	0.734	1.344	1.036	1.057	1.032	1.46	0.792	1.233	0.838	1.24	0.260884
P36952	Serpin B5 OS=Homo sapiens OX=9606 GN=SERPINB5 PE=1 SV=2	SERPINB5	42.1	55	19	51	19	0.464	0.897	0.974	0.868	0.424	0.612	1.036	0.817	1.531	1.663	1.218	0.74	0.512	1.535	1.974	0.788	1.027	0.82247
P12931	Proto-oncogene tyrosine-protein kinase Src OS=Homo sapiens OX=9606 GN=SRC PE=1 SV=3	SRC	59.8	8	5	6	2	1.503	0.827	1.059	0.938	1.082	1.13	2.112	0.901	0.806	0.966	1.518	1.018	1.62	0.956	0.812	1.04	1.352	0.0811943
Q9UNH7	Sorting nexin-6 OS=Homo sapiens OX=9606 GN=SNX6 PE=1 SV=1	SNX6	46.6	34	15	26	14	1.407	1.199	1.04	1.124	1.228	1.09	0.768	0.942	1.109	0.948	0.899	0.996	0.829	1.118	1.079	0.928	1.002	0.881504
O43759	Synaptogyrin-1 OS=Homo sapiens OX=9606 GN=SYNGR1 PE=1 SV=2	SYNGR1	25.4	5	1	1	1	1.048	0.919	1.005	0.972	1.105	1.023	1.66	1.105	0.748	1.045	1.72	1.075	2.052	0.907	0.932	0.861	1.299	0.140635
Q3ZCM7	Tubulin beta-8 chain OS=Homo sapiens OX=9606 GN=TUBB8 PE=1 SV=2	TUBB8	49.7	25	10	38	1	0.868	1.109	1.316	0.932	1.196	1.006	0.909	0.739	1.307	1.344	0.754	1.036	0.608	1.144	1.388	0.862	1.021	0.983303
Q9BQ50	Three prime repair exonuclease 2 OS=Homo sapiens OX=9606 GN=TREX2 PE=1 SV=2	TREX2	25.9	25	4	4	4	1.186	0.684	1.002	1.088	0.872	0.859	1.092	0.862	1.019	1.261	0.976	1.066	1.621	0.934	1.138	1.33	1.102	0.334304
Q96Q05	Trafficking protein particle complex subunit 9 OS=Homo sapiens OX=9606 GN=TRAPPC9 PE=1 SV=2	TRAPPC9	128.4	1	1	1	1
Q96MH6	Transmembrane protein 68 OS=Homo sapiens OX=9606 GN=TMEM68 PE=2 SV=2	TMEM68	37.4	9	2	2	2	1.391	0.989	1.151	1.129	1.24	1.08	1.207	1.176	0.828	0.795	0.83	0.972	1.746	0.93	0.874	1.335	1.102	0.498023
Q15904	V-type proton ATPase subunit S1 OS=Homo sapiens OX=9606 GN=ATP6AP1 PE=1 SV=2	ATP6AP1	52	17	7	9	7	1.589	0.801	0.844	0.672	1.276	1.278	1.745	0.801	0.889	0.857	1.511	0.917	2.273	0.736	0.933	0.779	1.617	0.00842449
P15498	Proto-oncogene vav OS=Homo sapiens OX=9606 GN=VAV1 PE=1 SV=4	VAV1	98.3	5	4	4	4	1.814	0.735	0.881	1.094	1.424	1.76	0.916	0.772	0.815	0.8	0.612	1.042	1.702	0.687	0.522	0.866	1.12	0.738453
O43895	Xaa-Pro aminopeptidase 2 OS=Homo sapiens OX=9606 GN=XPNPEP2 PE=1 SV=3	XPNPEP2	75.6	3	2	2	2	1.388	1.052	1.53	2.536	1.084	0.739	0.889	1.16	0.643	0.841	0.576	1.426	1.094	0.806	0.515	1.008	0.807	0.322444
Q8N1B4	Vacuolar protein sorting-associated protein 52 homolog OS=Homo sapiens OX=9606 GN=VPS52 PE=1 SV=1	VPS52	82.2	6	3	3	3	1.625	0.791	1.211	0.932	1.264	0.848	1.266	0.904	0.923	0.904	0.827	0.811	1.889	0.753	0.836	0.986	1.42	0.0219952
Q96FV2	Secernin-2 OS=Homo sapiens OX=9606 GN=SCRN2 PE=1 SV=3	SCRN2	46.6	17	6	8	6	1.077	1.49	0.998	1.285	0.988	0.983	1.026	1.106	0.828	1.094	0.934	1.025	0.862	0.912	0.846	1.197	0.831	0.0166276
P48061	Stromal cell-derived factor 1 OS=Homo sapiens OX=9606 GN=CXCL12 PE=1 SV=1	CXCL12	10.7	9	1	2	1	6.891	0.857	0.72	0.996	0.961	0.628	0.782	0.803	0.447	0.807	0.484	0.79	0.85	0.605	0.517	1.444	1.681	0.882618
Q9H0F6	Sharpin OS=Homo sapiens OX=9606 GN=SHARPIN PE=1 SV=1	SHARPIN	39.9	12	4	4	4	1.277	1.05	1.066	1.111	1.087	0.96	1.168	1.161	0.959	0.883	0.999	1.012	1.168	0.915	0.755	1.056	1.041	0.62644
P22532	Small proline-rich protein 2D OS=Homo sapiens OX=9606 GN=SPRR2D PE=2 SV=2	SPRR2D	7.9	79	5	12	4	0.807	0.489	0.661	0.511	0.729	0.716	6.892	0.857	1.035	0.675	1.85	0.636	1.51	0.532	1.295	1.524	2.488	0.0450484
Q92922	SWI/SNF complex subunit SMARCC1 OS=Homo sapiens OX=9606 GN=SMARCC1 PE=1 SV=3	SMARCC1	122.8	7	8	11	3	0.629	0.679	0.897	0.602	0.859	0.946	3.192	0.911	1.17	1.221	2.049	0.886	1.524	0.929	1.264	0.851	1.649	0.0662596
P42224	Signal transducer and activator of transcription 1-alpha/beta OS=Homo sapiens OX=9606 GN=STAT1 PE=1 SV=2	STAT1	87.3	24	17	21	17	1.141	0.906	1.083	0.893	1.103	1.527	0.834	0.876	1.097	0.931	0.703	1.043	1.037	1.141	1.29	0.985	0.998	0.992634
Q9P289	Serine/threonine-protein kinase 26 OS=Homo sapiens OX=9606 GN=STK26 PE=1 SV=2	STK26	46.5	13	5	6	1	0.808	1.02	0.904	0.933	0.823	0.949	1.003	1.083	1.193	1.162	1.356	1.225	0.76	1.263	1.391	0.984	0.956	0.503352
O94804	Serine/threonine-protein kinase 10 OS=Homo sapiens OX=9606 GN=STK10 PE=1 SV=1	STK10	112.1	4	4	5	3	1.023	0.798	1.002	0.889	1.211	1.478	2.252	0.67	1.027	0.726	1.832	0.872	1.594	0.81	1.257	0.817	1.586	0.00540619
Q9Y3C4	EKC/KEOPS complex subunit TPRKB OS=Homo sapiens OX=9606 GN=TPRKB PE=1 SV=1	TPRKB	19.6	7	1	1	1
Q6PI78	Transmembrane protein 65 OS=Homo sapiens OX=9606 GN=TMEM65 PE=1 SV=2	TMEM65	25.5	5	1	1	1	1.983	0.862	1.203	1.214	1.02	0.931	0.851	1.157	0.697	1.257	0.749	1.513	0.623	1.287	0.802	0.793	0.88	0.273651
A0AVT1	Ubiquitin-like modifier-activating enzyme 6 OS=Homo sapiens OX=9606 GN=UBA6 PE=1 SV=1	UBA6	117.9	14	13	15	13	0.965	1.051	1.032	1.006	0.95	1.134	1.007	1.04	1.068	1.128	0.81	1.07	0.943	1.222	1.251	0.924	0.936	0.209167
P61081	NEDD8-conjugating enzyme Ubc12 OS=Homo sapiens OX=9606 GN=UBE2M PE=1 SV=1	UBE2M	20.9	50	9	12	9	0.916	1.116	1.022	0.952	0.924	1.079	0.877	1.01	1.166	1.235	1.024	1.06	0.955	1.19	1.252	0.937	0.948	0.337877
Q04323	UBX domain-containing protein 1 OS=Homo sapiens OX=9606 GN=UBXN1 PE=1 SV=2	UBXN1	33.3	14	3	3	3	1.312	1.13	1.066	1.13	0.877	0.896	1.03	0.71	1.287	0.686	1.143	0.822	1.256	0.961	1.643	1.081	1.296	0.0177625
Q6UXI7	Vitrin OS=Homo sapiens OX=9606 GN=VIT PE=2 SV=1	VIT	73.9	5	3	4	3	1.694	1.014	0.704	2.912	1.077	0.596	0.877	1.935	0.407	0.77	0.596	1.031	1.11	0.808	0.418	1.701	0.639	0.12577
O15213	WD repeat-containing protein 46 OS=Homo sapiens OX=9606 GN=WDR46 PE=1 SV=3	WDR46	68	2	2	2	2	0.704	0.583	1.158	0.504	1.068	1.082	1.213	0.968	0.942	1.166	1.708	1.03	1.034	1.362	1.798	0.794	1.285	0.135734
Q9UBS8	E3 ubiquitin-protein ligase RNF14 OS=Homo sapiens OX=9606 GN=RNF14 PE=1 SV=1	RNF14	53.8	5	2	2	2	0.893	1.073	1.064	0.973	1.342	1.297	1.388	0.893	0.997	0.968	0.952	1.055	1.062	1.11	1.075	1.046	1.043	0.599017
P23396	40S ribosomal protein S3 OS=Homo sapiens OX=9606 GN=RPS3 PE=1 SV=2	RPS3	26.7	63	15	40	15	0.726	0.939	0.994	1.207	0.826	0.978	1.073	1.031	1.253	1.171	1.107	0.916	0.493	1.125	1.692	0.914	0.986	0.635892
Q5K4L6	Solute carrier family 27 member 3 OS=Homo sapiens OX=9606 GN=SLC27A3 PE=1 SV=4	SLC27A3	73.5	1	1	1	1	1.333	1.346	0.836	0.84	1.529	1.329	0.672	1.17	0.838	0.831	0.685	1.439	0.991	1.297	0.672	0.996	0.817	0.115304
Q6PCB7	Long-chain fatty acid transport protein 1 OS=Homo sapiens OX=9606 GN=SLC27A1 PE=1 SV=1	SLC27A1	71.1	6	3	3	3	1.226	1.15	1.175	0.927	1.707	1.816	1.098	0.962	0.669	0.941	0.958	1.036	0.983	0.881	0.692	1.022	0.974	0.76681
P23246	Splicing factor, proline- and glutamine-rich OS=Homo sapiens OX=9606 GN=SFPQ PE=1 SV=2	SFPQ	76.1	27	19	29	18	0.713	1.012	0.981	0.815	0.869	1.094	0.732	1.025	1.338	1.023	1.352	1.048	0.807	1.187	1.347	0.863	1.009	0.86556
Q9UH99	SUN domain-containing protein 2 OS=Homo sapiens OX=9606 GN=SUN2 PE=1 SV=3	SUN2	80.3	19	11	13	10	0.764	0.837	1.12	0.874	1.123	1.191	1.52	1.261	0.901	1.047	1.14	1.343	0.967	1.102	0.889	1.11	0.961	0.621843
Q9BYX2	TBC1 domain family member 2A OS=Homo sapiens OX=9606 GN=TBC1D2 PE=1 SV=3	TBC1D2	105.3	4	3	3	3	1.577	0.81	1.265	0.861	1.301	0.917	1.654	0.862	1.007	0.702	1.328	0.712	1.573	0.903	1.269	0.999	1.622	1.07492e-05
Q9C0C2	182 kDa tankyrase-1-binding protein OS=Homo sapiens OX=9606 GN=TNKS1BP1 PE=1 SV=4	TNKS1BP1	181.7	28	35	43	35	0.667	1.169	1.155	0.751	0.82	0.937	1.288	0.803	1.43	1.069	1.594	0.997	1.028	1.099	1.211	0.705	1.221	0.161059
Q4V9L6	Transmembrane protein 119 OS=Homo sapiens OX=9606 GN=TMEM119 PE=1 SV=1	TMEM119	29.2	7	2	3	2	1.331	0.774	1.055	1.432	1.646	1.16	1.214	1.592	0.799	0.756	0.791	1.44	0.672	1.109	0.486	0.966	0.866	0.323871
Q92574	Hamartin OS=Homo sapiens OX=9606 GN=TSC1 PE=1 SV=2	TSC1	129.7	1	1	1	1	1.066	1.114	1.137	1.262	1.119	1.129	0.837	1.198	0.933	0.893	0.792	1.196	1.02	1.049	1.063	1.122	0.889	0.0661359
Q9GZZ9	Ubiquitin-like modifier-activating enzyme 5 OS=Homo sapiens OX=9606 GN=UBA5 PE=1 SV=1	UBA5	44.8	11	3	4	3	1.499	1.148	0.978	1.348	0.991	1.232	0.938	1.05	0.815	1.021	0.744	0.918	1.964	0.85	0.989	1.087	1.031	0.939945
P21281	V-type proton ATPase subunit B, brain isoform OS=Homo sapiens OX=9606 GN=ATP6V1B2 PE=1 SV=3	ATP6V1B2	56.5	42	15	28	15	1.134	0.928	0.944	1.012	1.364	1.412	0.875	0.816	1.01	1.259	1.047	0.859	0.97	0.946	1.152	0.889	1.046	0.534191
O75436	Vacuolar protein sorting-associated protein 26A OS=Homo sapiens OX=9606 GN=VPS26A PE=1 SV=2	VPS26A	38.1	35	11	16	10	0.985	1.026	0.975	0.991	1.021	1.075	1.327	1.07	1.071	1.242	1.064	1.057	1.201	1.075	1.062	0.961	1.025	0.638073
Q9H267	Vacuolar protein sorting-associated protein 33B OS=Homo sapiens OX=9606 GN=VPS33B PE=1 SV=2	VPS33B	70.5	8	4	5	4	1.33	0.921	1.054	1.025	1.149	1.037	1.257	1.115	1.025	0.998	1.14	1.039	1.223	1.013	1.114	0.996	1.141	0.00315293
Q9NP80	Calcium-independent phospholipase A2-gamma OS=Homo sapiens OX=9606 GN=PNPLA8 PE=1 SV=1	PNPLA8	88.4	1	1	2	1	1.485	0.864	1.125	0.964	1.261	1.11	1.254	0.957	0.941	0.922	0.944	1.19	1.464	0.879	1.045	1.145	1.185	0.053232
O14818	Proteasome subunit alpha type-7 OS=Homo sapiens OX=9606 GN=PSMA7 PE=1 SV=1	PSMA7	27.9	64	13	25	13	0.669	0.696	0.904	0.823	0.881	0.833	3.908	0.691	1.506	0.801	3.055	0.619	1.929	0.685	0.901	0.707	2.349	0.0219588
P17980	26S proteasome regulatory subunit 6A OS=Homo sapiens OX=9606 GN=PSMC3 PE=1 SV=3	PSMC3	49.2	47	16	27	16	1.064	1.121	0.989	0.964	0.971	0.933	0.814	1.006	1.194	1.148	1.031	0.98	0.898	1.157	1.35	1.074	0.991	0.796822
O60831	PRA1 family protein 2 OS=Homo sapiens OX=9606 GN=PRAF2 PE=1 SV=1	PRAF2	19.2	6	1	1	1	0.806	0.852	1.133	1.047	1.055	1.131	1.238	1.759	0.831	1.12	0.657	1.697	0.94	1.095	0.564	1.107	0.737	0.031536
Q9NRF8	CTP synthase 2 OS=Homo sapiens OX=9606 GN=CTPS2 PE=1 SV=1	CTPS2	65.6	10	5	5	4	1.264	1.195	0.98	1.357	1.2	0.99	0.941	1.193	0.826	1.207	0.732	1.269	1.169	1.025	0.731	1.182	0.833	0.0425189
Q96AT9	Ribulose-phosphate 3-epimerase OS=Homo sapiens OX=9606 GN=RPE PE=1 SV=1	RPE	24.9	4	1	2	1	0.851	1.069	0.92	0.813	1.057	1.01	1.569	0.878	1.257	1.158	1.468	0.932	1.278	0.978	1.341	0.906	1.258	0.0272587
P09661	U2 small nuclear ribonucleoprotein A' OS=Homo sapiens OX=9606 GN=SNRPA1 PE=1 SV=2	SNRPA1	28.4	10	3	3	3	1.305	1.008	1.112	1.313	1.133	0.993	0.595	1.075	1.022	0.971	0.823	0.91	0.936	1.095	1.496	1.019	1.005	0.829427
Q9BWM7	Sideroflexin-3 OS=Homo sapiens OX=9606 GN=SFXN3 PE=1 SV=3	SFXN3	35.5	24	7	10	7	0.963	1.143	1.016	1.124	1.147	1.229	0.838	1.202	0.764	1.328	0.669	1.196	0.696	1.138	0.616	1.011	0.716	0.00222783
Q6GMV2	SET and MYND domain-containing protein 5 OS=Homo sapiens OX=9606 GN=SMYD5 PE=1 SV=2	SMYD5	47.3	5	2	2	2	1.412	1.024	1.115	1.161	1.132	0.827	1.016	0.992	0.96	1.042	0.837	1.093	1.503	0.845	1.055	1.417	1.075	0.464638
Q9NUM4	Transmembrane protein 106B OS=Homo sapiens OX=9606 GN=TMEM106B PE=1 SV=2	TMEM106B	31.1	8	2	3	2	0.742	0.849	0.735	0.705	0.914	0.944	4.008	0.764	1.11	0.708	3.068	0.71	2.756	0.765	0.638	0.738	2.26	0.0657525
Q6ZMP0	Thrombospondin type-1 domain-containing protein 4 OS=Homo sapiens OX=9606 GN=THSD4 PE=2 SV=2	THSD4	112.4	14	10	12	10	0.894	0.64	1.13	1.271	0.999	0.854	1.212	2.104	0.883	1.06	0.8	1.144	1.109	1.415	0.465	0.777	0.809	0.297927
Q9GZM7	Tubulointerstitial nephritis antigen-like OS=Homo sapiens OX=9606 GN=TINAGL1 PE=1 SV=1	TINAGL1	52.4	22	8	11	8	0.831	0.961	0.847	1.573	0.977	0.602	0.773	1.44	0.563	0.823	0.583	1.918	0.889	1.367	0.49	2.105	0.552	0.00817641
P67936	Tropomyosin alpha-4 chain OS=Homo sapiens OX=9606 GN=TPM4 PE=1 SV=3	TPM4	28.5	57	18	50	8	1.026	0.886	1.042	1.242	1.132	1.313	1.086	1.745	0.835	0.514	0.7	1.625	0.461	1.298	0.779	0.966	0.736	0.128936
P51580	Thiopurine S-methyltransferase OS=Homo sapiens OX=9606 GN=TPMT PE=1 SV=1	TPMT	28.2	13	3	4	3	0.908	1.148	0.833	0.888	0.914	1.223	0.888	0.76	1.482	1.635	0.814	0.854	0.758	1.078	1.189	0.916	0.916	0.485346
Q9BUB7	Transmembrane protein 70, mitochondrial OS=Homo sapiens OX=9606 GN=TMEM70 PE=1 SV=2	TMEM70	29	4	1	1	1
O95881	Thioredoxin domain-containing protein 12 OS=Homo sapiens OX=9606 GN=TXNDC12 PE=1 SV=1	TXNDC12	19.2	32	5	5	5	1.155	1.055	0.916	1.409	1.118	1.132	0.694	1.078	1.074	0.812	1.011	1.007	1.038	1.114	1.164	1.092	0.939	0.437006
Q16831	Uridine phosphorylase 1 OS=Homo sapiens OX=9606 GN=UPP1 PE=1 SV=1	UPP1	33.9	7	2	2	2	1.597	0.682	0.942	1.031	1.307	1.135	1.934	0.874	1.014	0.835	1.295	0.864	1.996	0.835	0.99	1.038	1.518	0.00573453
Q4G0F5	Vacuolar protein sorting-associated protein 26B OS=Homo sapiens OX=9606 GN=VPS26B PE=1 SV=2	VPS26B	39.1	23	8	9	7	0.875	1.098	1.044	1.03	1.007	0.962	1.194	1.149	1.172	1.124	1.116	1.052	1.047	1.16	1.038	0.988	0.992	0.813757
Q7Z3J2	VPS35 endosomal protein-sorting factor-like OS=Homo sapiens OX=9606 GN=VPS35L PE=1 SV=2	VPS35L	109.5	5	4	4	4	1.276	0.917	1.158	1.002	1.19	1.346	1.316	0.966	0.978	1.044	0.892	1.041	1.054	0.9	0.892	1.025	1.062	0.423544
Q15061	WD repeat-containing protein 43 OS=Homo sapiens OX=9606 GN=WDR43 PE=1 SV=3	WDR43	74.8	3	3	3	3	0.58	0.842	1.139	0.712	0.967	1.082	0.787	1.048	1.318	1.418	1.293	1.189	0.744	1.161	1.5	0.83	1.006	0.900717
O75695	Protein XRP2 OS=Homo sapiens OX=9606 GN=RP2 PE=1 SV=4	RP2	39.6	11	5	6	5	1.15	0.874	0.972	1.035	1.218	1.41	0.98	1.26	0.833	1.113	0.814	1.203	1.144	0.999	0.7	1.054	0.873	0.123407
Q641Q2	WASH complex subunit 2A OS=Homo sapiens OX=9606 GN=WASHC2A PE=1 SV=3	WASHC2A	147.1	9	7	8	7	1.061	1.336	1.129	0.891	1.103	1.429	1.008	0.735	1.263	0.787	1.4	0.769	1.419	0.745	1.075	0.767	1.268	0.0260865
P62070	Ras-related protein R-Ras2 OS=Homo sapiens OX=9606 GN=RRAS2 PE=1 SV=1	RRAS2	23.4	19	3	8	1	0.806	1.196	0.949	1.235	0.94	0.916	0.924	1.032	1.271	1.4	1.065	1.119	1.005	1.015	1.058	1	0.9	0.141388
Q9BQ49	Small integral membrane protein 7 OS=Homo sapiens OX=9606 GN=SMIM7 PE=1 SV=2	SMIM7	8.6	15	1	1	1	0.63	0.902	0.994	0.685	0.999	1.311	2.592	0.893	0.955	0.685	1.854	0.961	1.849	0.908	1.263	0.92	1.533	0.0766565
Q8IY81	pre-rRNA 2'-O-ribose RNA methyltransferase FTSJ3 OS=Homo sapiens OX=9606 GN=FTSJ3 PE=1 SV=2	FTSJ3	96.5	5	2	2	2	1.44	1.122	1.295	0.859	1.03	0.792	0.783	0.943	1.233	0.818	1.242	0.726	0.95	0.798	1.967	0.99	1.41	0.0122559
Q86WD7	Serpin A9 OS=Homo sapiens OX=9606 GN=SERPINA9 PE=1 SV=3	SERPINA9	46.5	13	5	6	5	1.261	0.6	0.688	0.778	1.126	0.731	5.696	0.883	1.898	0.584	1.458	0.597	0.952	0.8	0.631	0.946	2.316	0.0348764
P62318	Small nuclear ribonucleoprotein Sm D3 OS=Homo sapiens OX=9606 GN=SNRPD3 PE=1 SV=1	SNRPD3	13.9	37	4	10	4	0.766	1.119	1	1.14	0.928	0.694	0.858	1.253	1.646	0.813	1.219	0.783	0.731	1.318	1.422	1.005	1.055	0.77732
O76061	Stanniocalcin-2 OS=Homo sapiens OX=9606 GN=STC2 PE=1 SV=1	STC2	33.2	4	1	1	1	0.573	0.501	0.618	0.654	0.787	0.877	6.309	0.483	1.225	0.525	4.192	0.416	3.243	0.426	0.685	0.473	4.049	0.0207487
Q15650	Activating signal cointegrator 1 OS=Homo sapiens OX=9606 GN=TRIP4 PE=1 SV=4	TRIP4	66.1	5	2	2	2	1.236	0.9	1.05	1.044	0.921	0.812	1.162	1.048	1.118	0.978	1.112	0.858	1.308	1.098	1.597	1.06	1.219	0.0159399
P02787	Serotransferrin OS=Homo sapiens OX=9606 GN=TF PE=1 SV=3	TF	77	66	51	221	51	1.773	0.97	1.055	1.352	0.923	1.204	1.116	1.511	0.629	1.217	0.605	1.386	1.842	0.532	0.377	1.162	0.891	0.393714
Q9BTV4	Transmembrane protein 43 OS=Homo sapiens OX=9606 GN=TMEM43 PE=1 SV=1	TMEM43	44.8	35	13	21	13	0.79	1.128	1.132	0.952	1	0.987	1.104	1.4	0.885	1.231	0.913	1.3	0.81	1.277	0.854	1.039	0.804	0.00712399
P07996	Thrombospondin-1 OS=Homo sapiens OX=9606 GN=THBS1 PE=1 SV=2	THBS1	129.3	36	37	74	10	5.718	0.558	1.011	0.649	1.272	1.248	0.836	1.026	0.458	0.581	0.579	0.899	0.845	0.574	0.617	1.46	1.621	0.570395
P08670	Vimentin OS=Homo sapiens OX=9606 GN=VIM PE=1 SV=4	VIM	53.6	62	38	267	31	1.35	1.236	0.909	1.622	1.422	1.128	0.466	1.698	0.559	0.805	0.317	1.688	0.496	1.142	0.295	0.974	0.565	0.00995234
O15231	Zinc finger protein 185 OS=Homo sapiens OX=9606 GN=ZNF185 PE=1 SV=3	ZNF185	73.5	29	17	20	17	0.343	1.029	1.14	0.676	0.454	0.7	1.707	0.865	1.369	1.217	1.952	0.895	1.013	1.23	1.949	0.617	1.373	0.460219
Q86TU7	Actin-histidine N-methyltransferase OS=Homo sapiens OX=9606 GN=SETD3 PE=1 SV=1	SETD3	67.2	12	6	7	6	1.045	0.786	0.924	0.89	0.914	0.928	1.062	0.853	1.14	1.156	1.258	0.98	1.05	0.974	1.464	1.046	1.163	0.0543021
Q9BZZ2	Sialoadhesin OS=Homo sapiens OX=9606 GN=SIGLEC1 PE=1 SV=2	SIGLEC1	182.5	1	1	1	1	1.368	1.139	1.042	1.252	1.354	0.778	2.124	1.136	1.056	0.828	1.248	0.817	1.225	0.811	0.807	1.077	1.304	0.0597278
P30825	High affinity cationic amino acid transporter 1 OS=Homo sapiens OX=9606 GN=SLC7A1 PE=1 SV=1	SLC7A1	67.6	2	1	1	1
P05452	Tetranectin OS=Homo sapiens OX=9606 GN=CLEC3B PE=1 SV=3	CLEC3B	22.5	45	8	16	8	3.523	1.152	0.718	1.586	0.814	0.766	0.755	2.426	0.399	0.842	0.361	0.995	0.657	0.757	0.373	1.064	0.793	0.137471
Q9BU02	Thiamine-triphosphatase OS=Homo sapiens OX=9606 GN=THTPA PE=1 SV=3	THTPA	25.6	6	1	2	1	1.706	0.968	1.228	1.126	1.234	1.095	1.218	0.911	0.862	0.968	0.84	1.08	1.247	0.964	0.848	1.189	1.106	0.430878
Q9Y3A6	Transmembrane emp24 domain-containing protein 5 OS=Homo sapiens OX=9606 GN=TMED5 PE=1 SV=1	TMED5	26	17	4	8	4	1.168	0.917	0.906	1.086	1.276	1.321	1.538	0.841	0.85	0.848	1.277	1.02	1.376	0.876	0.885	1.051	1.165	0.163126
Q99598	Translin-associated protein X OS=Homo sapiens OX=9606 GN=TSNAX PE=1 SV=1	TSNAX	33.1	28	8	11	8	0.933	1.395	0.867	1.141	0.851	0.919	1.068	1.148	0.946	0.934	0.97	1.028	0.966	1.045	1.119	1.08	0.888	0.0658744
O94874	E3 UFM1-protein ligase 1 OS=Homo sapiens OX=9606 GN=UFL1 PE=1 SV=2	UFL1	89.5	23	17	20	17	1.101	1.096	1.058	1.075	1.147	1.117	1.107	1.04	0.996	0.939	0.976	1.007	0.985	1.03	1.203	1.088	1.022	0.558725
Q96S55	ATPase WRNIP1 OS=Homo sapiens OX=9606 GN=WRNIP1 PE=1 SV=2	WRNIP1	72.1	2	1	1	1	1.013	1.014	0.97	0.802	1.412	1.113	1.289	1.019	1.155	1.123	1.005	0.985	1.233	1.079	1.035	1.031	1.116	0.10619
P42768	Wiskott-Aldrich syndrome protein OS=Homo sapiens OX=9606 GN=WAS PE=1 SV=4	WAS	52.9	3	2	2	2	1.572	0.954	0.988	1.194	1.567	1.859	0.945	0.712	0.992	0.926	0.72	1.106	1.542	0.754	0.7	0.896	1.074	0.684734
Q8NBI6	Xyloside xylosyltransferase 1 OS=Homo sapiens OX=9606 GN=XXYLT1 PE=1 SV=1	XXYLT1	43.8	3	1	1	1	1.494	0.776	1.105	1.004	1.256	0.787	1.816	1.236	0.975	0.851	1.255	0.828	1.813	1.081	0.844	1.056	1.386	0.0188455
Q6ZNA1	Zinc finger protein 836 OS=Homo sapiens OX=9606 GN=ZNF836 PE=2 SV=2	ZNF836	107.6	3	2	2	2	1.132	0.956	1.475	0.624	0.805	0.96	1.594	0.659	0.965	0.768	2.086	0.608	0.731	1.342	1.868	0.821	1.581	0.0234292
Q9Y230	RuvB-like 2 OS=Homo sapiens OX=9606 GN=RUVBL2 PE=1 SV=3	RUVBL2	51.1	46	19	28	19	1.062	0.968	0.977	1.019	1.078	0.92	1.054	1.019	1.177	1.105	1.273	0.985	0.987	1.082	1.154	1.007	1.081	0.0660979
Q8NBJ7	Inactive C-alpha-formylglycine-generating enzyme 2 OS=Homo sapiens OX=9606 GN=SUMF2 PE=1 SV=2	SUMF2	33.8	22	6	8	6	0.875	0.972	0.882	1.229	1.008	1.022	0.94	1.023	1.146	1.195	1.094	0.961	1.038	0.963	0.94	1.078	0.938	0.211788
Q8TC07	TBC1 domain family member 15 OS=Homo sapiens OX=9606 GN=TBC1D15 PE=1 SV=2	TBC1D15	79.4	4	3	5	3	1.186	1.038	1.014	0.911	1.113	1.177	0.869	0.926	1.373	1.19	0.819	0.982	0.778	1.163	0.981	0.975	0.973	0.627262
Q9UI15	Transgelin-3 OS=Homo sapiens OX=9606 GN=TAGLN3 PE=1 SV=2	TAGLN3	22.5	18	3	7	1	1.322	1.14	0.963	1.13	0.958	0.958	1.126	0.956	0.844	1.228	0.941	0.808	1.146	1.329	1.201	1.124	0.98	0.809671
Q9UGU0	Transcription factor 20 OS=Homo sapiens OX=9606 GN=TCF20 PE=1 SV=3	TCF20	211.6	1	1	2	1	1.169	0.946	1.19	1.132	1.2	1.08	1.085	1.081	1.022	1.034	1.034	1.084	1.147	0.976	1.078	0.971	1.075	0.0404284
Q8NFQ8	Torsin-1A-interacting protein 2 OS=Homo sapiens OX=9606 GN=TOR1AIP2 PE=1 SV=1	TOR1AIP2	51.2	9	3	3	2	0.887	0.794	1.018	0.831	0.956	1.142	1.486	0.79	0.967	0.95	1.58	0.923	1.156	0.834	2.217	0.828	1.448	0.0166233
P61088	Ubiquitin-conjugating enzyme E2 N OS=Homo sapiens OX=9606 GN=UBE2N PE=1 SV=1	UBE2N	17.1	49	6	14	6	0.798	1.028	0.998	1.188	0.927	0.946	0.896	0.994	1.144	1.17	1.01	0.981	0.913	1.172	1.476	1.069	0.955	0.436158
Q9Y4A5	Transformation/transcription domain-associated protein OS=Homo sapiens OX=9606 GN=TRRAP PE=1 SV=3	TRRAP	437.3	1	5	5	5	1.272	0.886	1.106	0.914	1.18	1.038	1.24	1.056	1.064	1.011	0.992	1.134	1.49	1.016	1.023	1.02	1.16	0.0208962
Q8TF74	WAS/WASL-interacting protein family member 2 OS=Homo sapiens OX=9606 GN=WIPF2 PE=1 SV=1	WIPF2	46.3	4	1	1	1	1.974	1.032	1.023	0.97	1.239	0.964	2.182	0.788	1.102	0.783	1.278	0.756	1.607	0.708	0.995	0.969	1.636	0.00152675
Q8TCF1	AN1-type zinc finger protein 1 OS=Homo sapiens OX=9606 GN=ZFAND1 PE=1 SV=1	ZFAND1	30.8	4	1	1	1	1.242	1.11	1.109	1.162	1.115	0.933	1.368	0.807	1.111	0.879	1.266	0.985	1.594	0.943	1.019	1.051	1.248	0.00534247
O95425	Supervillin OS=Homo sapiens OX=9606 GN=SVIL PE=1 SV=2	SVIL	247.6	6	12	12	12	0.959	1.134	1.181	0.994	1.113	0.975	1.22	1	1.004	1.166	1.092	1.229	0.875	1.112	0.826	0.946	0.967	0.533774
Q8N3V7	Synaptopodin OS=Homo sapiens OX=9606 GN=SYNPO PE=1 SV=2	SYNPO	99.4	3	2	2	2	1.518	0.693	1.611	0.906	1.403	1.029	2.934	0.69	0.882	0.592	1.637	0.987	2.142	0.632	0.564	0.887	1.978	0.00837879
Q9Y285	Phenylalanine--tRNA ligase alpha subunit OS=Homo sapiens OX=9606 GN=FARSA PE=1 SV=3	FARSA	57.5	14	7	7	7	0.98	1.332	1.042	1.354	0.904	1.044	0.975	1.068	0.978	1.037	0.991	0.969	0.644	0.775	1.449	1.1	0.918	0.364218
P68036	Ubiquitin-conjugating enzyme E2 L3 OS=Homo sapiens OX=9606 GN=UBE2L3 PE=1 SV=1	UBE2L3	17.9	34	4	9	4	0.9	1.126	0.942	1.081	1.013	0.891	0.814	0.953	1.357	0.867	1.002	0.882	1.169	1.132	1.501	1.173	1.073	0.514298
O76024	Wolframin OS=Homo sapiens OX=9606 GN=WFS1 PE=1 SV=2	WFS1	100.2	5	4	4	4	0.986	1.008	1.361	1.058	1.157	1.066	0.983	1.142	0.951	0.916	1.026	1.454	0.817	1.128	0.803	1.195	0.902	0.1838
Q9C0E2	Exportin-4 OS=Homo sapiens OX=9606 GN=XPO4 PE=1 SV=2	XPO4	130.1	2	2	2	2	1.301	0.946	1.099	1.005	1.02	1.2	1.148	1.04	0.854	1.162	0.942	1.23	1.604	0.929	0.924	1.068	1.036	0.797833
P36954	DNA-directed RNA polymerase II subunit RPB9 OS=Homo sapiens OX=9606 GN=POLR2I PE=1 SV=1	POLR2I	14.5	9	1	1	1	0.942	1.263	0.966	0.774	0.891	0.843	1.648	0.961	0.861	1.337	2.03	0.664	2.39	0.778	1.068	0.927	1.431	0.0871399
Q7L523	Ras-related GTP-binding protein A OS=Homo sapiens OX=9606 GN=RRAGA PE=1 SV=1	RRAGA	36.5	12	4	4	4	1.035	1.002	1.024	1.042	1.142	1.247	0.77	1.121	1.025	1.219	0.899	1.024	0.883	1.108	1.016	0.87	0.903	0.107126
P08294	Extracellular superoxide dismutase [Cu-Zn] OS=Homo sapiens OX=9606 GN=SOD3 PE=1 SV=2	SOD3	25.8	43	8	16	8	0.7	1.431	0.478	3.921	0.464	0.593	0.592	1.424	0.386	1.282	0.412	1.091	0.632	0.687	0.267	1.725	0.323	0.000701294
Q9H115	Beta-soluble NSF attachment protein OS=Homo sapiens OX=9606 GN=NAPB PE=1 SV=2	NAPB	33.5	10	3	4	1	1.045	0.955	1.202	1.404	1.126	1.014	0.801	1.029	0.899	0.764	1.009	1.218	0.932	1.08	1.337	1.125	0.972	0.763628
Q5T4S7	E3 ubiquitin-protein ligase UBR4 OS=Homo sapiens OX=9606 GN=UBR4 PE=1 SV=1	UBR4	573.5	8	30	34	30	0.973	0.886	1.083	0.939	0.918	0.985	1.361	1.039	1.024	0.928	1	1.074	1.086	1.014	1.047	1.193	1.054	0.361865
P61086	Ubiquitin-conjugating enzyme E2 K OS=Homo sapiens OX=9606 GN=UBE2K PE=1 SV=3	UBE2K	22.4	35	6	9	6	1.174	0.938	1.09	1.135	0.924	1.01	0.962	0.91	1.132	1.43	0.865	0.93	1.046	1.006	1.358	0.998	1.023	0.748629
Q9C0B0	RING finger protein unkempt homolog OS=Homo sapiens OX=9606 GN=UNK PE=1 SV=2	UNK	88	1	1	1	1	1.214	0.919	1.248	1.12	1.197	1.007	0.963	1.163	1.316	0.937	0.899	1.214	0.906	1.129	0.926	0.837	1.041	0.631188
Q8WU90	Zinc finger CCCH domain-containing protein 15 OS=Homo sapiens OX=9606 GN=ZC3H15 PE=1 SV=1	ZC3H15	48.6	4	2	2	2	0.698	1.367	1.201	1.281	0.854	0.857	0.661	1.006	1.525	0.598	1.048	0.774	0.601	1.074	1.989	0.901	1.091	0.841574
Q96H79	Zinc finger CCCH-type antiviral protein 1-like OS=Homo sapiens OX=9606 GN=ZC3HAV1L PE=1 SV=2	ZC3HAV1L	32.9	3	1	1	1	0.896	1.308	1.108	1	0.849	1.112	1.11	1.325	0.839	1.133	1.107	1.184	0.871	1.122	1.102	0.872	0.87	0.0598252
O60518	Ran-binding protein 6 OS=Homo sapiens OX=9606 GN=RANBP6 PE=1 SV=2	RANBP6	124.6	1	1	1	1	0.925	1.127	1.169	0.739	0.969	1.028	1.026	1.206	1.141	1.251	0.706	1.257	0.64	1.293	1.127	0.998	0.866	0.16537
P62263	40S ribosomal protein S14 OS=Homo sapiens OX=9606 GN=RPS14 PE=1 SV=3	RPS14	16.3	36	5	6	5	0.826	1.408	0.907	1.217	0.603	0.92	1.184	1.014	0.985	1.269	1.388	0.778	0.891	0.694	2.452	0.965	1.117	0.76762
Q92541	RNA polymerase-associated protein RTF1 homolog OS=Homo sapiens OX=9606 GN=RTF1 PE=1 SV=4	RTF1	80.3	2	1	1	1	1.915	1.077	0.993	1.279	1.306	0.836	0.869	0.697	1.004	0.83	1.281	0.77	1.768	0.725	1.319	1.097	1.43	0.015591
P06703	Protein S100-A6 OS=Homo sapiens OX=9606 GN=S100A6 PE=1 SV=1	S100A6	10.2	34	5	12	5	1.096	1.646	0.951	1.714	1.164	1.03	1.144	1.141	0.74	1.126	0.486	1.293	0.718	0.818	0.591	1.22	0.69	0.0166767
Q96B97	SH3 domain-containing kinase-binding protein 1 OS=Homo sapiens OX=9606 GN=SH3KBP1 PE=1 SV=2	SH3KBP1	73.1	9	5	5	5	1.628	1.283	1.076	1.378	1.179	1.18	0.952	1.01	1.03	0.758	1.178	1.169	1.205	0.741	0.685	0.97	1.052	0.693409
Q14BN4	Sarcolemmal membrane-associated protein OS=Homo sapiens OX=9606 GN=SLMAP PE=1 SV=1	SLMAP	95.1	5	4	4	4	1.328	1.231	1.177	0.819	0.973	0.947	0.934	0.951	0.803	0.865	0.959	1.896	1.229	0.999	0.835	1.346	0.91	0.550396
P49589	Cysteine--tRNA ligase, cytoplasmic OS=Homo sapiens OX=9606 GN=CARS1 PE=1 SV=3	CARS1	85.4	19	13	15	13	0.726	0.99	1.026	1.098	0.828	0.961	1.116	1.127	1.021	1.292	1.011	1.029	1.3	0.938	1.113	0.995	0.966	0.563739
Q13336	Urea transporter 1 OS=Homo sapiens OX=9606 GN=SLC14A1 PE=1 SV=2	SLC14A1	42.5	6	3	3	3	1.291	0.364	3.376	0.732	1.487	0.572	2.22	0.366	1.264	0.248	1.698	0.852	1.33	0.466	0.495	1.686	2.49	0.00485654
Q9GZL7	Ribosome biogenesis protein WDR12 OS=Homo sapiens OX=9606 GN=WDR12 PE=1 SV=2	WDR12	47.7	8	4	4	4	0.961	0.753	0.91	0.977	0.776	0.925	1.821	0.985	1.335	1.549	1.568	0.951	1.22	1.097	1.121	0.905	1.193	0.219622
Q96FK6	WD repeat-containing protein 89 OS=Homo sapiens OX=9606 GN=WDR89 PE=2 SV=1	WDR89	43.2	3	1	1	1
P38606	V-type proton ATPase catalytic subunit A OS=Homo sapiens OX=9606 GN=ATP6V1A PE=1 SV=2	ATP6V1A	68.3	31	15	27	15	1.077	0.944	0.992	0.928	1.402	1.504	0.881	0.821	0.975	0.961	1.101	0.834	1.05	0.981	1.241	0.853	1.114	0.193701
Q96AJ9	Vesicle transport through interaction with t-SNAREs homolog 1A OS=Homo sapiens OX=9606 GN=VTI1A PE=1 SV=2	VTI1A	25.2	4	1	1	1
Q6ZSR9	Uncharacterized protein FLJ45252 OS=Homo sapiens OX=9606 PE=2 SV=2	--	38	8	2	2	2	1.038	1.05	1.233	0.693	1.096	1.175	0.972	0.802	1.182	0.783	1.255	0.75	1.036	1.066	1.896	0.92	1.341	0.0122192
P30876	DNA-directed RNA polymerase II subunit RPB2 OS=Homo sapiens OX=9606 GN=POLR2B PE=1 SV=1	POLR2B	133.8	5	6	6	6	0.707	1.03	1.113	0.833	0.992	0.982	1.023	1.006	1.054	0.999	1.12	0.982	1.119	1.14	1.293	0.936	1.065	0.451124
P51991	Heterogeneous nuclear ribonucleoprotein A3 OS=Homo sapiens OX=9606 GN=HNRNPA3 PE=1 SV=2	HNRNPA3	39.6	29	9	17	7	0.681	1.323	0.946	0.799	0.882	0.961	0.724	1.067	1.488	0.94	1.336	0.924	1.023	1.196	1.509	0.885	1.061	0.815588
Q8N357	Solute carrier family 35 member F6 OS=Homo sapiens OX=9606 GN=SLC35F6 PE=1 SV=1	SLC35F6	40.2	4	2	4	2	0.714	0.57	0.735	0.567	1.471	1.546	4.303	0.564	0.867	0.596	3.053	0.632	2.663	0.678	0.702	0.626	2.51	0.0289998
O95470	Sphingosine-1-phosphate lyase 1 OS=Homo sapiens OX=9606 GN=SGPL1 PE=1 SV=3	SGPL1	63.5	11	5	6	5	0.985	0.88	1.138	0.68	1.078	1.531	1.747	0.798	0.956	0.811	1.741	0.948	0.985	0.995	1.398	0.986	1.314	0.0442791
Q9Y289	Sodium-dependent multivitamin transporter OS=Homo sapiens OX=9606 GN=SLC5A6 PE=2 SV=2	SLC5A6	68.6	2	1	1	1	1.579	0.857	1.057	1.135	1.235	1.285	0.864	0.867	0.941	1.121	0.674	0.87	1.077	1.037	1.297	1.163	1.047	0.809001
O94875	Sorbin and SH3 domain-containing protein 2 OS=Homo sapiens OX=9606 GN=SORBS2 PE=1 SV=3	SORBS2	124	8	6	6	6	1.285	1.56	0.912	1.154	0.986	1.05	1.125	0.859	0.784	0.704	0.766	1.638	1.268	0.942	0.643	1.404	0.834	0.239072
Q9UH65	Switch-associated protein 70 OS=Homo sapiens OX=9606 GN=SWAP70 PE=1 SV=1	SWAP70	69	10	6	8	6	0.956	1.08	0.991	1.126	1.082	1.266	0.887	0.948	1.046	0.916	0.934	0.947	0.851	1.082	1.23	1.099	0.942	0.307252
Q13586	Stromal interaction molecule 1 OS=Homo sapiens OX=9606 GN=STIM1 PE=1 SV=3	STIM1	77.4	12	8	13	8	0.8	1.043	1.212	0.978	1.176	1.08	0.95	1.132	1.046	0.89	0.942	1.03	0.735	1.19	1.442	1.022	0.993	0.768105
Q9Y3F4	Serine-threonine kinase receptor-associated protein OS=Homo sapiens OX=9606 GN=STRAP PE=1 SV=1	STRAP	38.4	41	12	21	12	1.038	1.025	0.944	0.876	0.924	1.054	0.78	0.95	1.304	1.477	1.082	0.976	0.752	1.068	1.42	0.935	0.986	0.804938
P47897	Glutamine--tRNA ligase OS=Homo sapiens OX=9606 GN=QARS1 PE=1 SV=1	QARS1	87.7	27	19	22	18	0.818	0.918	1.158	0.941	0.943	1.018	0.903	0.95	1.085	1.338	1.021	0.985	0.864	1.126	1.507	1	1.003	0.92425
Q8N0U8	Vitamin K epoxide reductase complex subunit 1-like protein 1 OS=Homo sapiens OX=9606 GN=VKORC1L1 PE=1 SV=2	VKORC1L1	19.8	10	2	2	2	0.972	0.932	0.881	0.761	0.938	1.128	3.091	1.02	0.859	0.896	2.001	1.005	1.719	0.922	0.797	0.896	1.489	0.141401
Q562E7	WD repeat-containing protein 81 OS=Homo sapiens OX=9606 GN=WDR81 PE=1 SV=2	WDR81	211.6	1	2	2	2	1.778	0.816	1.329	1.38	1.437	1.064	0.918	1.072	0.837	0.883	0.773	0.966	1.308	0.918	0.81	1.168	1.112	0.565767
Q96RL7	Vacuolar protein sorting-associated protein 13A OS=Homo sapiens OX=9606 GN=VPS13A PE=1 SV=2	VPS13A	360	1	3	3	3	1.211	0.946	1.063	0.952	1.159	1.133	1.425	1.025	0.93	0.755	1.09	1.001	1.93	0.903	0.933	1.185	1.233	0.0738221
O14662	Syntaxin-16 OS=Homo sapiens OX=9606 GN=STX16 PE=1 SV=3	STX16	37	4	2	2	2	0.583	0.47	0.692	0.482	0.82	0.911	6.65	0.543	1.199	0.564	3.675	0.659	2.517	0.524	0.706	0.598	3.545	0.0265438
Q16563	Synaptophysin-like protein 1 OS=Homo sapiens OX=9606 GN=SYPL1 PE=1 SV=1	SYPL1	28.5	22	4	6	4	1.216	0.762	0.97	0.964	1.144	0.74	1.863	1.001	0.846	0.876	1.764	0.808	2.593	0.941	0.856	1.096	1.565	0.035192
P50990	T-complex protein 1 subunit theta OS=Homo sapiens OX=9606 GN=CCT8 PE=1 SV=4	CCT8	59.6	50	28	50	28	0.819	0.943	1.06	1.15	1.098	1.089	0.745	0.966	1.104	1.324	0.921	1.13	0.804	1.126	1.264	1.029	0.892	0.127512
O76070	Gamma-synuclein OS=Homo sapiens OX=9606 GN=SNCG PE=1 SV=2	SNCG	13.3	43	4	5	4	1.562	1.78	1.126	1.276	0.934	0.8	1.198	0.839	0.865	0.839	0.955	1.498	1.053	0.768	0.651	1.08	0.94	0.763846
Q9C0C9	(E3-independent) E2 ubiquitin-conjugating enzyme OS=Homo sapiens OX=9606 GN=UBE2O PE=1 SV=3	UBE2O	141.2	7	8	8	8	1.074	0.784	1.265	1.28	1.227	1.003	1.228	0.841	0.904	0.84	1.172	0.879	1.48	0.84	1.08	1.378	1.202	0.0492464
Q7Z5K2	Wings apart-like protein homolog OS=Homo sapiens OX=9606 GN=WAPL PE=1 SV=1	WAPL	132.9	2	3	3	2	0.744	0.942	1.084	0.625	1.023	1.081	1.051	1.107	1.116	1.096	1.265	1.091	0.847	1.325	1.5	0.929	1.053	0.651083
Q5T750	Skin-specific protein 32 OS=Homo sapiens OX=9606 GN=XP32 PE=1 SV=1	XP32	26.2	7	2	2	2	0.714	0.494	0.636	0.644	1.38	0.54	5.077	1.02	0.518	0.789	1.556	0.564	4.643	0.64	0.733	1.26	2.564	0.0998767
Q86VN1	Vacuolar protein-sorting-associated protein 36 OS=Homo sapiens OX=9606 GN=VPS36 PE=1 SV=1	VPS36	43.8	10	3	4	3	1.324	1.042	0.996	0.989	1.03	1.015	1.018	0.892	1.198	1.2	0.895	0.905	1.011	1.179	1.034	0.911	1.046	0.466768
Q5VIR6	Vacuolar protein sorting-associated protein 53 homolog OS=Homo sapiens OX=9606 GN=VPS53 PE=1 SV=2	VPS53	94.3	6	5	5	5	0.754	0.818	0.92	0.887	0.968	1.046	2.361	0.983	1.023	0.892	1.479	0.918	1.936	0.968	1	0.885	1.412	0.0790371
Q9UN37	Vacuolar protein sorting-associated protein 4A OS=Homo sapiens OX=9606 GN=VPS4A PE=1 SV=1	VPS4A	48.9	16	7	10	3	0.74	1.164	1.148	1.152	1.075	1.103	0.76	0.952	1.22	1.039	0.93	1.127	0.734	1.133	1.338	0.913	0.926	0.306871
Q9UBQ0	Vacuolar protein sorting-associated protein 29 OS=Homo sapiens OX=9606 GN=VPS29 PE=1 SV=1	VPS29	20.5	37	7	13	7	1.039	1.108	0.898	1.207	1.023	1.1	0.913	1.03	1.11	1.45	0.935	1.015	0.625	1.046	1.083	0.923	0.859	0.0713422
O75351	Vacuolar protein sorting-associated protein 4B OS=Homo sapiens OX=9606 GN=VPS4B PE=1 SV=2	VPS4B	49.3	25	9	13	5	1.399	1.089	0.908	1.129	1.04	0.774	1.019	0.951	1.012	0.821	0.986	0.835	0.983	0.968	1.463	0.956	1.171	0.0724299
P49427	Ubiquitin-conjugating enzyme E2 R1 OS=Homo sapiens OX=9606 GN=CDC34 PE=1 SV=2	CDC34	26.7	6	1	2	1	1.414	0.936	1.112	0.925	1.11	0.954	1.738	0.891	0.86	1.236	1.496	0.983	1.168	0.907	1.084	0.974	1.279	0.0190138
Q8IX04	Ubiquitin-conjugating enzyme E2 variant 3 OS=Homo sapiens OX=9606 GN=UEVLD PE=1 SV=2	UEVLD	52.2	8	4	4	4	1.041	0.922	1.148	1.039	0.966	0.929	1.228	0.884	1.182	1.199	1.139	0.854	1.022	1.031	1.345	0.968	1.159	0.01609
Q9Y2I8	WD repeat-containing protein 37 OS=Homo sapiens OX=9606 GN=WDR37 PE=1 SV=2	WDR37	54.6	2	1	2	1	1.345	1.191	1.063	1.27	1.234	1.191	1.231	0.964	0.897	0.715	0.985	1.066	1.449	0.812	1	1.126	1.104	0.283601
Q7Z3T8	Zinc finger FYVE domain-containing protein 16 OS=Homo sapiens OX=9606 GN=ZFYVE16 PE=1 SV=3	ZFYVE16	168.8	2	2	2	2	1.13	1.11	1.112	0.864	1.41	1.18	1.068	1.248	0.9	0.912	1.032	0.843	1.012	1.076	1.168	1.053	1.066	0.35917
Q9HBF4	Zinc finger FYVE domain-containing protein 1 OS=Homo sapiens OX=9606 GN=ZFYVE1 PE=1 SV=1	ZFYVE1	87.1	1	1	1	1	0.659	0.944	0.867	0.788	0.995	1.141	2.487	0.877	1.032	1.156	1.893	1.109	1.161	1.131	1.032	0.731	1.286	0.293441
P68366	Tubulin alpha-4A chain OS=Homo sapiens OX=9606 GN=TUBA4A PE=1 SV=1	TUBA4A	49.9	52	18	69	6	0.548	1.024	0.996	0.942	0.769	1.003	1.08	0.918	1.334	1.157	1.052	0.97	0.484	1.436	1.266	0.874	0.904	0.330379
Q16762	Thiosulfate sulfurtransferase OS=Homo sapiens OX=9606 GN=TST PE=1 SV=4	TST	33.4	23	5	6	5	1.231	0.997	1.182	1.093	1.217	0.984	0.996	0.878	1.3	0.987	1.159	0.923	0.996	0.946	1.249	1.018	1.192	0.00114832
Q02880	DNA topoisomerase 2-beta OS=Homo sapiens OX=9606 GN=TOP2B PE=1 SV=3	TOP2B	183.2	12	19	23	19	0.766	0.814	1.227	0.846	0.976	0.983	0.797	1.198	0.873	1.028	0.97	1.12	0.899	1.277	1.39	1.03	0.952	0.537694
Q14134	Tripartite motif-containing protein 29 OS=Homo sapiens OX=9606 GN=TRIM29 PE=1 SV=2	TRIM29	65.8	55	32	70	32	0.528	1.085	0.948	0.755	0.523	0.838	0.673	1.096	1.388	1.501	1.657	0.871	0.681	1.319	1.639	0.728	0.981	0.645715
Q8TBC4	NEDD8-activating enzyme E1 catalytic subunit OS=Homo sapiens OX=9606 GN=UBA3 PE=1 SV=2	UBA3	51.8	19	7	9	7	1.165	1.173	1.078	1.067	1.051	0.929	0.789	1.173	1.092	1.32	0.773	1.069	0.92	1.194	1.092	1.014	0.89	0.0960587
Q12792	Twinfilin-1 OS=Homo sapiens OX=9606 GN=TWF1 PE=1 SV=3	TWF1	40.3	10	3	5	2	1.072	0.998	0.99	0.954	0.853	0.97	1.01	0.919	1.196	1.272	1.014	0.892	1.041	1.132	1.662	0.949	1.093	0.357325
Q13107	Ubiquitin carboxyl-terminal hydrolase 4 OS=Homo sapiens OX=9606 GN=USP4 PE=1 SV=3	USP4	108.5	5	5	5	5	1.001	1.06	1.003	0.867	0.96	1.148	1.176	0.974	1.078	1.05	1.18	1.028	1.016	1.158	1.246	1.144	1.027	0.585585
Q96LR5	Ubiquitin-conjugating enzyme E2 E2 OS=Homo sapiens OX=9606 GN=UBE2E2 PE=1 SV=1	UBE2E2	22.2	18	3	4	3	0.901	1.05	0.991	0.99	0.796	0.93	0.836	1.094	1.145	1.57	0.778	1.051	0.834	1.304	1.6	1.044	0.872	0.170153
Q6NVU6	Inactive Ufm1-specific protease 1 OS=Homo sapiens OX=9606 GN=UFSP1 PE=1 SV=2	UFSP1	15.1	7	1	1	1	1.271	1.127	0.987	1.079	0.993	0.962	1.176	1.34	0.952	0.995	1.011	1.069	1.304	1.071	0.832	1.235	0.96	0.505756
Q9NUQ7	Ufm1-specific protease 2 OS=Homo sapiens OX=9606 GN=UFSP2 PE=1 SV=3	UFSP2	53.2	12	4	5	4	1.302	1.082	1.103	1.082	1.256	1.137	0.899	1.073	0.855	1.081	0.875	1.137	1.159	0.978	0.975	1.091	0.973	0.541764
Q9BVJ6	U3 small nucleolar RNA-associated protein 14 homolog A OS=Homo sapiens OX=9606 GN=UTP14A PE=1 SV=1	UTP14A	87.9	6	4	4	4	1.128	0.941	1	0.814	1.046	0.747	1.486	0.867	1.267	0.631	1.856	0.697	1.706	0.777	1.469	0.954	1.705	8.48053e-05
Q9NQW7	Xaa-Pro aminopeptidase 1 OS=Homo sapiens OX=9606 GN=XPNPEP1 PE=1 SV=3	XPNPEP1	69.9	22	12	15	12	0.859	1.109	1.127	1.186	0.955	1.052	1.01	1.207	1.106	1.097	0.945	0.944	0.893	1.142	1.222	0.924	0.937	0.246854
Q969T9	WW domain-binding protein 2 OS=Homo sapiens OX=9606 GN=WBP2 PE=1 SV=1	WBP2	28.1	4	1	2	1	0.981	1.027	0.971	1.15	0.837	1.153	1.682	1.053	0.952	0.849	1.801	1.06	1.499	0.902	0.86	1.212	1.14	0.44957
Q8IWB7	WD repeat and FYVE domain-containing protein 1 OS=Homo sapiens OX=9606 GN=WDFY1 PE=1 SV=1	WDFY1	46.3	26	9	11	9	1.027	0.933	1.018	0.943	1.158	1.261	1.078	1.239	1.051	1.13	0.925	1.124	1.432	0.972	0.794	0.891	0.999	0.940197
Q9H270	Vacuolar protein sorting-associated protein 11 homolog OS=Homo sapiens OX=9606 GN=VPS11 PE=1 SV=1	VPS11	107.8	3	4	4	4	1.114	1.012	1.058	0.953	1.156	1.094	1.524	1.108	1.005	0.967	1.236	1.055	1.242	1.092	0.908	0.922	1.127	0.0905458
P04275	von Willebrand factor OS=Homo sapiens OX=9606 GN=VWF PE=1 SV=4	VWF	309.1	19	44	56	44	1.614	0.784	1.006	1.092	1.14	1.022	0.842	1.349	0.653	1.362	0.662	1.296	0.912	0.937	0.443	1.716	0.761	0.0776258
Q9NRW7	Vacuolar protein sorting-associated protein 45 OS=Homo sapiens OX=9606 GN=VPS45 PE=1 SV=1	VPS45	65	7	5	7	5	1.205	0.986	1.232	1.06	1.047	1.062	0.808	1.094	1.001	1.093	0.784	1.071	0.841	1.073	1.015	1.039	0.936	0.243846
O95159	Zinc finger protein-like 1 OS=Homo sapiens OX=9606 GN=ZFPL1 PE=1 SV=2	ZFPL1	34.1	9	2	2	2	1.211	1.084	0.923	0.655	1.108	1.426	1.244	1.053	1.009	1.124	1.181	1.078	0.9	1.06	1.101	0.991	1.024	0.682168
Q9UK55	Protein Z-dependent protease inhibitor OS=Homo sapiens OX=9606 GN=SERPINA10 PE=1 SV=1	SERPINA10	50.7	8	3	5	3	3.377	0.777	0.998	1.032	1.118	0.947	0.925	0.949	0.812	0.856	0.689	1.021	1.003	0.852	0.559	1.039	1.269	0.670297
O14495	Phospholipid phosphatase 3 OS=Homo sapiens OX=9606 GN=PLPP3 PE=1 SV=1	PLPP3	35.1	19	6	10	6	0.821	0.761	1.485	1.644	1.003	0.733	1.188	1.353	0.652	0.713	0.563	1.179	1.005	1.243	0.337	1.036	0.814	0.230733
P60891	Ribose-phosphate pyrophosphokinase 1 OS=Homo sapiens OX=9606 GN=PRPS1 PE=1 SV=2	PRPS1	34.8	37	10	17	5	1.767	0.838	1.142	1.602	1.33	0.917	0.861	1.091	0.812	0.91	0.558	1.023	1.658	1.022	0.666	1.296	1.011	0.793206
P78527	DNA-dependent protein kinase catalytic subunit OS=Homo sapiens OX=9606 GN=PRKDC PE=1 SV=3	PRKDC	468.8	25	95	129	95	0.762	0.864	1.13	0.72	1.004	1.057	0.857	1.13	1.002	1.173	1.002	1.192	0.819	1.314	1.284	0.973	0.933	0.484787
Q6PJF5	Inactive rhomboid protein 2 OS=Homo sapiens OX=9606 GN=RHBDF2 PE=1 SV=2	RHBDF2	96.6	3	3	3	3	0.806	0.617	1.028	0.56	1	1.288	2.539	0.634	1.2	0.66	2.381	0.714	1.521	1.009	1.816	0.567	2.032	0.0024351
P62269	40S ribosomal protein S18 OS=Homo sapiens OX=9606 GN=RPS18 PE=1 SV=3	RPS18	17.7	23	4	7	4	0.996	1.224	1.026	1.287	0.747	0.794	1.05	0.97	1.009	0.578	0.975	0.628	0.714	0.756	2.897	1.003	1.3	0.300881
P63302	Selenoprotein W OS=Homo sapiens OX=9606 GN=SELENOW PE=1 SV=3	SELENOW	9.4	10	1	1	1
P54920	Alpha-soluble NSF attachment protein OS=Homo sapiens OX=9606 GN=NAPA PE=1 SV=3	NAPA	33.2	50	13	18	11	1.007	1.02	0.914	1.119	1.066	0.982	1.09	0.998	1.056	1.064	1	0.973	0.971	1.122	1.314	1.001	1.017	0.770701
Q9UHB9	Signal recognition particle subunit SRP68 OS=Homo sapiens OX=9606 GN=SRP68 PE=1 SV=2	SRP68	70.7	21	10	12	10	0.876	0.993	1.016	0.833	0.897	1.144	1.077	0.884	1.07	0.982	1.26	1.06	1.072	1.112	1.514	0.916	1.108	0.225399
Q658P3	Metalloreductase STEAP3 OS=Homo sapiens OX=9606 GN=STEAP3 PE=1 SV=2	STEAP3	54.6	7	2	2	2	1.138	1.514	1.026	0.625	1.233	1.576	0.939	0.862	0.813	0.691	0.821	1.378	0.778	1.213	0.959	1.168	0.854	0.408066
Q9UMS6	Synaptopodin-2 OS=Homo sapiens OX=9606 GN=SYNPO2 PE=1 SV=2	SYNPO2	117.4	7	6	6	6	0.993	1.257	0.975	0.846	1.036	0.941	1.685	0.821	0.788	0.753	1.201	2.09	1.307	0.907	0.624	0.938	1.007	0.895022
Q9UPU5	Ubiquitin carboxyl-terminal hydrolase 24 OS=Homo sapiens OX=9606 GN=USP24 PE=1 SV=3	USP24	294.2	3	6	7	6	1.342	0.93	1.058	0.927	1.192	1.128	1.129	0.847	1.028	0.876	0.907	0.958	1.312	0.952	0.968	1.118	1.155	0.0388406
Q9Y277	Voltage-dependent anion-selective channel protein 3 OS=Homo sapiens OX=9606 GN=VDAC3 PE=1 SV=1	VDAC3	30.6	34	9	20	8	0.93	0.944	1.11	1.027	1.046	1.3	1.094	1.07	0.93	1.207	1.069	1.401	0.901	1.179	1.031	0.931	0.895	0.104585
A5D8V6	Vacuolar protein sorting-associated protein 37C OS=Homo sapiens OX=9606 GN=VPS37C PE=1 SV=2	VPS37C	38.6	3	1	1	1	1.096	1.055	1.135	1.256	1.018	0.843	1.365	0.934	1.462	1.018	1.311	0.966	0.885	1.124	0.991	0.829	1.154	0.100932
Q8NI36	WD repeat-containing protein 36 OS=Homo sapiens OX=9606 GN=WDR36 PE=1 SV=1	WDR36	105.3	2	2	2	2	0.92	0.821	0.945	0.794	0.905	1.081	1.52	1.083	0.96	1.065	1.347	1.086	1.386	0.989	1.394	1.254	1.147	0.215852
Q9HCJ6	Synaptic vesicle membrane protein VAT-1 homolog-like OS=Homo sapiens OX=9606 GN=VAT1L PE=1 SV=2	VAT1L	45.9	5	1	1	1	1.018	1.332	0.927	1.452	0.67	0.762	0.697	0.799	0.484	1.418	0.428	3.433	0.66	0.896	0.334	1.16	0.464	0.00549527
P60866	40S ribosomal protein S20 OS=Homo sapiens OX=9606 GN=RPS20 PE=1 SV=1	RPS20	13.4	33	5	10	5	0.603	1.042	1.091	1.301	0.609	0.692	1.169	1.019	1.761	0.599	1.387	0.701	0.727	0.931	2.057	0.799	1.327	0.26933
Q8IYB5	Stromal membrane-associated protein 1 OS=Homo sapiens OX=9606 GN=SMAP1 PE=1 SV=2	SMAP1	50.4	4	2	3	1	1.05	1.051	1.045	1.051	1.015	1.068	1.229	0.937	1.16	1.142	1.18	0.9	1.079	0.847	1.545	0.891	1.18	0.0193439
Q9NR45	Sialic acid synthase OS=Homo sapiens OX=9606 GN=NANS PE=1 SV=2	NANS	40.3	29	9	12	9	1.268	1.19	0.958	1.068	1.08	1.426	0.932	1.109	1.035	1.161	0.739	1.024	1.288	0.926	0.866	1.024	0.915	0.248584
O00204	Sulfotransferase 2B1 OS=Homo sapiens OX=9606 GN=SULT2B1 PE=1 SV=2	SULT2B1	41.3	15	5	6	5	0.685	0.748	1.22	0.678	0.628	0.714	2.391	0.635	1.448	1.566	1.659	0.851	0.791	1.048	1.859	0.729	1.533	0.0934105
P53597	Succinate--CoA ligase [ADP/GDP-forming] subunit alpha, mitochondrial OS=Homo sapiens OX=9606 GN=SUCLG1 PE=1 SV=4	SUCLG1	36.2	21	6	11	6	0.91	1.339	0.903	1.465	0.941	1.1	0.712	1.133	1.249	1.229	0.946	1.028	0.609	1.039	1.135	1.102	0.785	0.0149059
Q9HCS7	Pre-mRNA-splicing factor SYF1 OS=Homo sapiens OX=9606 GN=XAB2 PE=1 SV=2	XAB2	99.9	4	3	3	3	0.668	0.774	0.93	0.679	0.806	0.988	2.945	0.856	1.05	0.984	2.33	0.997	1.738	1.028	1.13	0.788	1.635	0.0883816
Q13404	Ubiquitin-conjugating enzyme E2 variant 1 OS=Homo sapiens OX=9606 GN=UBE2V1 PE=1 SV=2	UBE2V1	16.5	24	4	8	4	1.297	0.898	1.006	1.284	1.162	0.897	0.825	1.009	1.122	1.154	0.887	0.925	1.297	0.981	1.135	1.185	1.048	0.578499
O94888	UBX domain-containing protein 7 OS=Homo sapiens OX=9606 GN=UBXN7 PE=1 SV=2	UBXN7	54.8	6	3	3	3	1.23	1.142	1.149	1.098	0.966	0.943	1.18	0.99	1.05	0.972	1.28	0.924	1.359	0.891	1.086	1.237	1.135	0.0416573
Q16851	UTP--glucose-1-phosphate uridylyltransferase OS=Homo sapiens OX=9606 GN=UGP2 PE=1 SV=5	UGP2	56.9	41	19	34	19	1.033	1.177	1.002	1.132	1.032	1.12	1.029	0.991	1.084	1.129	0.8	1.097	0.871	0.977	1.154	1.07	0.921	0.0929845
Q9Y4E8	Ubiquitin carboxyl-terminal hydrolase 15 OS=Homo sapiens OX=9606 GN=USP15 PE=1 SV=3	USP15	112.3	16	15	18	15	1.196	0.901	1.061	1.024	1.171	0.98	0.991	0.835	1.202	0.94	1.21	0.841	1.273	0.949	1.138	1.18	1.208	0.00150725
O60504	Vinexin OS=Homo sapiens OX=9606 GN=SORBS3 PE=1 SV=2	SORBS3	75.3	14	8	9	8	0.858	1.548	1.116	1.461	1.138	1.146	0.65	1.237	0.817	0.862	0.683	1.768	0.614	1.126	0.493	0.996	0.628	0.00299107
Q00341	Vigilin OS=Homo sapiens OX=9606 GN=HDLBP PE=1 SV=2	HDLBP	141.4	22	24	31	24	1.052	0.986	1.13	0.805	1.108	1.134	1.094	0.922	1.179	0.841	1.167	0.841	0.828	1.138	1.445	0.901	1.19	0.0319015
Q9Y4E6	WD repeat-containing protein 7 OS=Homo sapiens OX=9606 GN=WDR7 PE=1 SV=2	WDR7	163.7	1	2	2	2	1.118	0.922	1.164	0.804	1.264	1.172	1.907	0.816	0.972	0.768	1.354	0.923	2.143	0.962	1.026	0.876	1.512	0.00402552
Q9HAV4	Exportin-5 OS=Homo sapiens OX=9606 GN=XPO5 PE=1 SV=1	XPO5	136.2	1	1	1	1	0.77	0.99	0.917	0.756	0.895	0.869	0.873	1.108	1.087	1.278	1.262	1.297	0.972	1.354	1.486	0.869	0.97	0.776165
Q93050	V-type proton ATPase 116 kDa subunit a1 OS=Homo sapiens OX=9606 GN=ATP6V0A1 PE=1 SV=3	ATP6V0A1	96.4	13	9	10	9	1.057	0.781	1.022	0.932	1.29	1.296	1.184	0.827	0.844	0.841	1.519	0.978	1.474	0.843	1.064	0.822	1.292	0.0150255
Q6PCB0	von Willebrand factor A domain-containing protein 1 OS=Homo sapiens OX=9606 GN=VWA1 PE=1 SV=1	VWA1	46.8	11	3	5	3	1.294	0.745	0.973	0.903	1.078	0.734	1.545	0.963	0.942	0.987	0.96	1.592	1.267	1.102	0.542	1.097	1.059	0.750882
O75312	Zinc finger protein ZPR1 OS=Homo sapiens OX=9606 GN=ZPR1 PE=1 SV=1	ZPR1	50.9	3	1	1	1	0.916	0.868	1.068	0.783	0.979	1.066	0.74	0.687	1.587	1.505	1.142	0.954	0.728	1.168	1.527	0.894	1.096	0.5571
Q96KR1	Zinc finger RNA-binding protein OS=Homo sapiens OX=9606 GN=ZFR PE=1 SV=2	ZFR	116.9	2	3	3	3	0.559	0.769	0.967	0.634	0.96	1.014	2.914	1.052	1.066	0.756	2.038	0.964	1.594	1.06	1.35	0.76	1.633	0.0612982
P0C7X5	Zinc finger protein 806 OS=Homo sapiens OX=9606 GN=ZNF806 PE=3 SV=1	ZNF806	67.8	2	2	2	1	3.002	0.823	1.19	1.821	0.672	0.847	1.657	0.989	0.65	0.955	1.019	0.936	1.368	0.586	0.784	1.051	1.291	0.424383
P14678	Small nuclear ribonucleoprotein-associated proteins B and B' OS=Homo sapiens OX=9606 GN=SNRPB PE=1 SV=2	SNRPB	24.6	21	5	8	5	0.846	1.121	1.092	0.994	0.968	0.966	0.902	1.092	1.452	0.97	1.014	0.944	0.899	1.178	1.439	0.982	1.044	0.746185
Q8WWX9	Selenoprotein M OS=Homo sapiens OX=9606 GN=SELENOM PE=1 SV=3	SELENOM	16.2	10	1	1	1	2.256	0.794	1.451	1.204	1.443	0.717	1.527	1.149	0.71	0.755	1.125	1.112	1.374	0.763	0.669	1.038	1.401	0.0980265
P0DJI9	Serum amyloid A-2 protein OS=Homo sapiens OX=9606 GN=SAA2 PE=1 SV=1	SAA2	13.5	13	2	3	2	4.226	1.477	1.464	1.998	0.805	0.882	1.435	0.501	0.424	0.426	0.931	0.559	1.11	0.502	0.644	1.052	1.492	0.335734
O95295	SNARE-associated protein Snapin OS=Homo sapiens OX=9606 GN=SNAPIN PE=1 SV=1	SNAPIN	14.9	12	2	3	2	0.996	1.104	0.919	1.301	1.026	0.966	1.562	1.009	1.118	0.81	1.417	0.942	1.478	1.048	1.011	1.034	1.16	0.138803
P23381	Tryptophan--tRNA ligase, cytoplasmic OS=Homo sapiens OX=9606 GN=WARS1 PE=1 SV=2	WARS1	53.1	21	8	8	8	1.232	1.059	0.958	1.212	1.494	1.483	0.922	0.849	0.873	1.022	0.755	1.163	1.011	0.881	0.974	1.031	0.945	0.530527
Q86VP1	Tax1-binding protein 1 OS=Homo sapiens OX=9606 GN=TAX1BP1 PE=1 SV=2	TAX1BP1	90.8	2	2	2	2	1.243	0.984	1.164	0.861	1.076	0.982	1.594	0.842	1.029	0.928	1.465	0.889	1.459	1.003	1.244	0.981	1.375	0.000151552
Q3LXA3	Triokinase/FMN cyclase OS=Homo sapiens OX=9606 GN=TKFC PE=1 SV=2	TKFC	58.9	36	15	17	15	0.91	1.16	1.026	1.034	0.936	0.945	0.885	1.021	1.056	1.128	0.942	0.964	1.109	1.148	1.13	1.123	0.938	0.158399
Q01085	Nucleolysin TIAR OS=Homo sapiens OX=9606 GN=TIAL1 PE=1 SV=1	TIAL1	41.6	13	5	7	2	1.422	1.126	1.173	1.065	1.148	1.035	0.763	1.053	1.223	0.966	0.907	0.91	1.174	0.918	1.158	1.04	1.105	0.253908
O43615	Mitochondrial import inner membrane translocase subunit TIM44 OS=Homo sapiens OX=9606 GN=TIMM44 PE=1 SV=2	TIMM44	51.3	21	8	11	8	1.003	1.204	0.947	0.961	0.918	1.057	0.851	1.051	0.936	1.332	0.962	1.114	0.756	1.126	1.315	0.976	0.872	0.0519752
Q9Y4G6	Talin-2 OS=Homo sapiens OX=9606 GN=TLN2 PE=1 SV=4	TLN2	271.4	10	24	32	13	0.724	1.18	0.89	1.018	1.295	0.969	1.678	1.101	0.813	0.827	0.763	1.166	1.415	0.747	0.549	1.161	0.995	0.702632
Q99757	Thioredoxin, mitochondrial OS=Homo sapiens OX=9606 GN=TXN2 PE=1 SV=2	TXN2	18.4	13	2	3	2	0.708	1.093	0.846	1.601	0.851	0.927	0.618	1.286	1.085	1.142	1.104	1.068	0.584	1.185	1.282	1.25	0.741	0.0143043
P25445	Tumor necrosis factor receptor superfamily member 6 OS=Homo sapiens OX=9606 GN=FAS PE=1 SV=1	FAS	37.7	5	1	1	1	1.502	1.04	1.123	1.379	1.346	0.931	1.255	1.014	1.015	0.811	0.701	0.996	1.443	0.877	0.934	1.172	1.134	0.321247
O14933	Ubiquitin/ISG15-conjugating enzyme E2 L6 OS=Homo sapiens OX=9606 GN=UBE2L6 PE=1 SV=4	UBE2L6	17.8	10	1	2	1	1.304	1.104	1.196	1.294	1.207	0.885	1.124	1.049	0.97	0.872	0.974	0.885	1.348	0.987	1.049	1.168	1.113	0.129694
Q96JG6	Syndetin OS=Homo sapiens OX=9606 GN=VPS50 PE=1 SV=3	VPS50	111.1	7	6	8	6	1.137	1.056	1.116	0.9	1.098	1.088	1.183	1.013	0.872	0.952	1.094	1.061	1.452	1.058	1.047	0.98	1.11	0.0975769
P16989	Y-box-binding protein 3 OS=Homo sapiens OX=9606 GN=YBX3 PE=1 SV=4	YBX3	40.1	9	4	5	2	0.658	0.666	0.783	0.489	0.738	0.642	2.744	0.489	1.01	0.477	3.487	0.432	2.4	0.514	2.916	0.732	3.318	0.00451513
Q9UDW1	Cytochrome b-c1 complex subunit 9 OS=Homo sapiens OX=9606 GN=UQCR10 PE=1 SV=3	UQCR10	7.3	37	2	3	2	0.494	1.283	0.866	0.995	0.616	1.338	0.77	1.284	0.884	1.149	1.098	1.488	0.392	1.44	1.217	1.022	0.634	0.00387637
P19387	DNA-directed RNA polymerase II subunit RPB3 OS=Homo sapiens OX=9606 GN=POLR2C PE=1 SV=2	POLR2C	31.4	13	3	4	3	1.042	1.038	1.109	1.453	1.142	1.011	0.66	1.141	1.152	0.991	0.936	1.035	0.763	1.187	1.074	1.061	0.883	0.138643
P61247	40S ribosomal protein S3a OS=Homo sapiens OX=9606 GN=RPS3A PE=1 SV=2	RPS3A	29.9	39	10	18	10	0.938	0.835	0.958	1.225	0.88	0.957	1.118	0.935	0.895	0.928	1.184	0.971	1.051	0.942	1.944	1.02	1.148	0.285155
Q96GQ5	RUS family member 1 OS=Homo sapiens OX=9606 GN=RUSF1 PE=1 SV=2	RUSF1	51	4	2	2	2	0.708	1.032	1.059	1.002	0.997	1.386	0.87	1.747	0.869	1.02	0.778	1.374	0.814	1.117	0.822	1.157	0.703	0.00104698
Q9Y6B6	GTP-binding protein SAR1b OS=Homo sapiens OX=9606 GN=SAR1B PE=1 SV=1	SAR1B	22.4	25	4	6	2	1.523	1.128	1.073	1.125	1.148	0.877	1.164	0.955	1.034	0.858	1.149	0.763	1.652	0.822	0.995	1.136	1.271	0.0156166
Q9Y6Y8	SEC23-interacting protein OS=Homo sapiens OX=9606 GN=SEC23IP PE=1 SV=1	SEC23IP	111	9	8	10	8	0.686	1.046	1.083	0.814	0.98	1.136	0.848	1.203	1.189	0.838	1.024	1.042	0.748	1.13	1.181	0.935	0.95	0.511168
Q9NRX5	Serine incorporator 1 OS=Homo sapiens OX=9606 GN=SERINC1 PE=1 SV=1	SERINC1	50.5	4	2	2	2	0.77	0.577	0.695	0.676	0.92	1.306	4.13	0.656	0.932	1.121	2.784	1.247	2.334	0.6	0.583	0.564	1.949	0.122889
P49908	Selenoprotein P OS=Homo sapiens OX=9606 GN=SELENOP PE=1 SV=3	SELENOP	43.2	8	4	5	4	4.422	0.79	0.89	1.072	1.01	0.926	0.955	0.838	0.701	0.904	0.65	0.972	1.24	0.664	0.773	1.004	1.484	0.426434
O95486	Protein transport protein Sec24A OS=Homo sapiens OX=9606 GN=SEC24A PE=1 SV=2	SEC24A	119.7	3	3	5	2	1.495	0.993	1.15	1.121	1.038	1.43	0.805	1.297	0.926	0.928	0.652	1.08	0.885	0.997	1.002	1.135	0.886	0.189634
O14828	Secretory carrier-associated membrane protein 3 OS=Homo sapiens OX=9606 GN=SCAMP3 PE=1 SV=3	SCAMP3	38.3	10	2	4	2	1.31	0.953	1.088	0.934	1.129	1.212	1.302	0.842	1.051	0.86	1.279	0.986	1.697	0.996	1.066	0.99	1.276	0.00393702
P00441	Superoxide dismutase [Cu-Zn] OS=Homo sapiens OX=9606 GN=SOD1 PE=1 SV=2	SOD1	15.9	81	12	26	12	0.735	1.164	0.82	0.998	1.091	1.014	2.592	0.762	1.12	0.959	2.313	0.807	2.378	0.647	0.473	1.034	1.56	0.236486
Q16629	Serine/arginine-rich splicing factor 7 OS=Homo sapiens OX=9606 GN=SRSF7 PE=1 SV=1	SRSF7	27.4	34	9	12	8	0.594	1.362	1.002	0.927	0.704	1.258	0.663	0.758	1.501	1.3	1.318	0.821	0.85	0.803	1.68	0.931	1.019	0.878868
Q9BXP5	Serrate RNA effector molecule homolog OS=Homo sapiens OX=9606 GN=SRRT PE=1 SV=1	SRRT	100.6	14	10	10	10	0.705	1.276	1.1	0.966	0.941	0.891	0.67	1.02	1.352	0.958	1.106	1.034	0.782	0.968	1.494	1.062	0.997	0.753005
P16949	Stathmin OS=Homo sapiens OX=9606 GN=STMN1 PE=1 SV=3	STMN1	17.3	44	9	10	9	0.724	1.651	0.634	0.656	0.922	1.746	0.562	0.512	1.59	1.466	1.144	0.81	0.658	0.81	1.839	0.613	0.977	0.96337
O15260	Surfeit locus protein 4 OS=Homo sapiens OX=9606 GN=SURF4 PE=1 SV=3	SURF4	30.4	11	3	5	3	0.74	0.867	0.974	0.896	1.022	1.261	1.556	1.428	0.93	1.086	1.209	1.235	1.17	1.064	0.91	1.03	0.96	0.619114
Q9Y6E0	Serine/threonine-protein kinase 24 OS=Homo sapiens OX=9606 GN=STK24 PE=1 SV=1	STK24	49.3	20	8	11	4	1.103	1.146	1.104	1.203	0.969	1.061	0.951	1.074	1.08	1.154	1.026	0.968	1	0.89	1.196	0.998	0.992	0.898079
P30408	Transmembrane 4 L6 family member 1 OS=Homo sapiens OX=9606 GN=TM4SF1 PE=1 SV=1	TM4SF1	21.6	4	1	1	1
Q86W42	THO complex subunit 6 homolog OS=Homo sapiens OX=9606 GN=THOC6 PE=1 SV=1	THOC6	37.5	23	6	7	6	1.255	0.978	1.15	1.156	1.039	0.907	0.85	1.069	1.078	1.254	0.851	1.047	0.95	1.187	1.099	1.006	0.961	0.505224
P62072	Mitochondrial import inner membrane translocase subunit Tim10 OS=Homo sapiens OX=9606 GN=TIMM10 PE=1 SV=1	TIMM10	10.3	8	1	2	1	0.59	1.458	0.879	1.628	0.992	1.129	0.608	1.34	0.878	0.868	0.597	1.317	0.737	1.181	1.254	0.95	0.662	0.00363889
O15344	E3 ubiquitin-protein ligase Midline-1 OS=Homo sapiens OX=9606 GN=MID1 PE=1 SV=1	MID1	75.2	3	2	2	2	0.917	0.603	1.01	0.884	1.108	0.732	1.244	1.724	1.064	0.736	0.974	1.324	0.851	1.808	1.105	0.903	0.949	0.904654
O15533	Tapasin OS=Homo sapiens OX=9606 GN=TAPBP PE=1 SV=1	TAPBP	47.6	7	3	4	3	0.624	0.748	1.145	0.953	0.951	1.438	2.303	0.87	1.047	0.951	2.124	1.041	1.492	0.927	1	0.845	1.375	0.156864
Q712K3	Ubiquitin-conjugating enzyme E2 R2 OS=Homo sapiens OX=9606 GN=UBE2R2 PE=1 SV=1	UBE2R2	27.1	5	1	2	1	2.342	0.978	1.071	1.096	0.875	0.87	1.15	0.93	0.965	1.238	0.996	0.888	1.027	1.004	1.148	0.892	1.213	0.213419
Q15836	Vesicle-associated membrane protein 3 OS=Homo sapiens OX=9606 GN=VAMP3 PE=1 SV=3	VAMP3	11.3	33	2	3	1	1.84	0.925	1.143	0.989	1.241	0.919	1.171	0.811	0.937	1.113	1.147	0.88	1.431	0.768	1.265	1.065	1.362	0.00286647
O14980	Exportin-1 OS=Homo sapiens OX=9606 GN=XPO1 PE=1 SV=1	XPO1	123.3	22	21	31	21	0.931	1.1	1.133	0.855	0.972	0.998	0.895	1.099	1.084	1.112	0.877	1.154	0.972	1.282	1.171	1.068	0.927	0.205157
Q12768	WASH complex subunit 5 OS=Homo sapiens OX=9606 GN=WASHC5 PE=1 SV=1	WASHC5	134.2	8	9	12	9	0.983	0.912	1.1	0.925	1.243	1.333	1.148	1.046	0.954	1.116	0.932	1.129	1.188	0.968	0.871	0.965	1.003	0.961768
P49247	Ribose-5-phosphate isomerase OS=Homo sapiens OX=9606 GN=RPIA PE=1 SV=3	RPIA	33.2	33	8	13	8	1.121	0.555	0.836	0.815	1.177	0.969	5.911	0.602	0.89	0.546	3.464	0.508	1.878	0.497	0.595	0.825	2.985	0.0127358
O15160	DNA-directed RNA polymerases I and III subunit RPAC1 OS=Homo sapiens OX=9606 GN=POLR1C PE=1 SV=1	POLR1C	39.2	13	3	5	3	1.162	0.977	0.899	1.121	0.836	0.9	0.938	1.018	0.999	1.211	1.003	0.986	0.872	1.141	1.34	0.903	0.975	0.649434
Q5VT52	Regulation of nuclear pre-mRNA domain-containing protein 2 OS=Homo sapiens OX=9606 GN=RPRD2 PE=1 SV=1	RPRD2	155.9	3	3	3	3	1.322	1.031	1.11	1.32	1.155	0.972	1.069	1.057	0.943	0.978	0.999	1.081	1.178	0.889	1.105	1.104	1.053	0.349175
Q15020	Squamous cell carcinoma antigen recognized by T-cells 3 OS=Homo sapiens OX=9606 GN=SART3 PE=1 SV=1	SART3	109.9	12	10	11	10	0.988	0.972	0.944	0.881	0.992	0.998	1.07	1.12	1.13	0.972	1.132	1.016	1.13	1.062	1.174	0.994	1.068	0.10667
Q12874	Splicing factor 3A subunit 3 OS=Homo sapiens OX=9606 GN=SF3A3 PE=1 SV=1	SF3A3	58.8	21	10	15	10	0.668	1.015	1.11	1.148	0.946	1.069	0.518	1.132	1.347	1.195	1	1.178	0.653	1.082	1.314	0.893	0.867	0.177502
O43278	Kunitz-type protease inhibitor 1 OS=Homo sapiens OX=9606 GN=SPINT1 PE=1 SV=2	SPINT1	58.4	3	2	3	2	0.874	1.044	1.003	0.81	0.756	0.949	0.97	0.832	1.248	1.181	1.746	0.786	1.082	1.05	1.846	0.919	1.258	0.140161
Q14515	SPARC-like protein 1 OS=Homo sapiens OX=9606 GN=SPARCL1 PE=1 SV=2	SPARCL1	75.2	2	1	1	1	1.437	1.263	0.948	1.29	1.269	0.809	1.239	1.283	0.703	0.568	0.752	1.431	1.286	1.17	0.524	1.516	0.874	0.416924
P23497	Nuclear autoantigen Sp-100 OS=Homo sapiens OX=9606 GN=SP100 PE=1 SV=3	SP100	100.4	6	5	6	4	1.056	0.998	1.224	1.183	1.488	1.235	0.979	1.019	0.983	0.858	0.624	1.133	1.089	0.995	0.826	1.125	0.968	0.590997
Q9NUQ6	SPATS2-like protein OS=Homo sapiens OX=9606 GN=SPATS2L PE=1 SV=2	SPATS2L	61.7	2	1	1	1	1.722	0.998	0.88	1.053	1.322	1.354	1.325	1.053	0.885	0.899	1.087	1.094	0.998	0.983	0.87	0.967	1.082	0.566281
P51532	Transcription activator BRG1 OS=Homo sapiens OX=9606 GN=SMARCA4 PE=1 SV=2	SMARCA4	184.5	2	4	5	1
Q9UNK0	Syntaxin-8 OS=Homo sapiens OX=9606 GN=STX8 PE=1 SV=2	STX8	26.9	14	3	3	3	1.348	0.774	1.207	0.835	1.177	1.445	1.717	0.795	0.961	0.711	1.139	1.139	0.881	0.829	0.894	0.885	1.258	0.0627163
P61764	Syntaxin-binding protein 1 OS=Homo sapiens OX=9606 GN=STXBP1 PE=1 SV=1	STXBP1	67.5	16	9	11	8	1.065	1.036	1.217	1.384	1.062	0.886	1.449	1.252	0.851	0.89	1.117	1.155	1.074	0.999	0.696	1.227	0.966	0.663265
P37837	Transaldolase OS=Homo sapiens OX=9606 GN=TALDO1 PE=1 SV=2	TALDO1	37.5	39	16	41	16	0.736	0.984	0.857	0.852	1.031	1.096	1.415	0.81	1.154	1.27	1.714	0.849	2.279	0.861	1.062	0.865	1.351	0.100677
P08138	Tumor necrosis factor receptor superfamily member 16 OS=Homo sapiens OX=9606 GN=NGFR PE=1 SV=1	NGFR	45.2	13	3	3	3	1.084	0.88	0.826	1.085	0.984	0.946	1.889	1.034	0.726	0.883	1.732	1.336	2.588	0.756	0.807	1.08	1.33	0.281114
P19971	Thymidine phosphorylase OS=Homo sapiens OX=9606 GN=TYMP PE=1 SV=2	TYMP	49.9	35	13	25	13	1.216	0.781	0.86	0.769	1.052	1.368	0.956	0.64	1.614	1.118	1.476	0.886	1.03	1.087	1.248	0.922	1.248	0.0679641
Q6PGP7	Tetratricopeptide repeat protein 37 OS=Homo sapiens OX=9606 GN=TTC37 PE=1 SV=1	TTC37	175.4	8	12	14	12	0.818	1.07	1.154	0.901	1.002	1.165	0.915	1.107	1.1	1.037	0.988	1.043	0.833	1.278	1.238	0.941	0.942	0.349492
Q8NBS9	Thioredoxin domain-containing protein 5 OS=Homo sapiens OX=9606 GN=TXNDC5 PE=1 SV=2	TXNDC5	47.6	34	14	31	14	0.824	0.754	1.036	1.315	0.776	2.338	0.665	1.038	1.224	0.948	0.825	1.298	0.62	0.986	0.814	0.755	0.719	0.0807552
Q8TD43	Transient receptor potential cation channel subfamily M member 4 OS=Homo sapiens OX=9606 GN=TRPM4 PE=1 SV=1	TRPM4	134.2	1	1	1	1	1.796	0.668	1.118	1.187	1.657	0.956	1.239	0.866	0.967	0.792	0.971	0.868	2.137	0.756	0.754	1.44	1.412	0.0586367
P63279	SUMO-conjugating enzyme UBC9 OS=Homo sapiens OX=9606 GN=UBE2I PE=1 SV=1	UBE2I	18	23	6	7	6	0.948	1.196	0.929	1.37	0.928	1.074	0.532	1.278	1.092	1.058	0.786	1.025	0.676	1.192	1.231	1.001	0.775	0.0165735
Q8NEZ2	Vacuolar protein sorting-associated protein 37A OS=Homo sapiens OX=9606 GN=VPS37A PE=1 SV=1	VPS37A	44.3	7	2	2	2	1.409	0.788	0.968	1.199	1.117	0.904	2.045	0.899	0.98	0.889	1.572	0.831	1.947	0.871	0.87	1.202	1.438	0.0299586
Q969X6	U3 small nucleolar RNA-associated protein 4 homolog OS=Homo sapiens OX=9606 GN=UTP4 PE=1 SV=1	UTP4	76.8	6	3	3	3	1.068	0.817	1.016	0.931	1.073	1.046	0.721	0.995	1.06	1.338	1.047	1.126	0.881	1.233	1.405	0.94	0.982	0.800368
P24666	Low molecular weight phosphotyrosine protein phosphatase OS=Homo sapiens OX=9606 GN=ACP1 PE=1 SV=3	ACP1	18	42	6	12	6	1.649	1.009	0.896	1.195	1.186	1.058	1.522	0.847	0.957	0.955	1.039	0.912	1.698	1.006	0.872	1.037	1.224	0.131839
Q99460	26S proteasome non-ATPase regulatory subunit 1 OS=Homo sapiens OX=9606 GN=PSMD1 PE=1 SV=2	PSMD1	105.8	35	28	42	28	0.99	1.033	1.041	0.86	0.975	1.044	1.005	1.053	1.097	1.084	1.035	1.05	0.93	1.142	1.305	0.972	1.017	0.754849
P57735	Ras-related protein Rab-25 OS=Homo sapiens OX=9606 GN=RAB25 PE=1 SV=2	RAB25	23.5	35	7	10	6	0.535	0.846	1.065	0.667	0.65	0.792	1.823	0.813	1.283	1.153	2.119	0.871	0.689	1.213	1.934	0.702	1.431	0.240271
P62241	40S ribosomal protein S8 OS=Homo sapiens OX=9606 GN=RPS8 PE=1 SV=2	RPS8	24.2	39	7	14	7	1.003	0.743	0.818	0.915	0.648	0.73	1.164	0.752	0.89	0.65	1.086	0.72	0.862	0.812	3.29	0.816	1.59	0.0784864
O00560	Syntenin-1 OS=Homo sapiens OX=9606 GN=SDCBP PE=1 SV=1	SDCBP	32.4	9	3	3	3	2.271	1.177	0.81	1.091	1.288	1.375	0.796	1.036	0.722	1.389	0.578	1.006	1.181	0.88	0.656	0.999	0.927	0.350242
P26447	Protein S100-A4 OS=Homo sapiens OX=9606 GN=S100A4 PE=1 SV=1	S100A4	11.7	37	5	17	5	1.357	1.458	1.088	1.662	1.191	1.015	0.883	1.142	0.64	0.923	0.434	1.402	0.858	0.837	0.458	1.234	0.714	0.0420398
Q86Y82	Syntaxin-12 OS=Homo sapiens OX=9606 GN=STX12 PE=1 SV=1	STX12	31.6	20	5	6	5	1.32	0.916	1.147	0.873	1.175	1.061	1.334	0.803	1.108	0.659	1.282	0.972	1.295	0.95	1.463	0.874	1.424	3.54646e-05
Q8NF91	Nesprin-1 OS=Homo sapiens OX=9606 GN=SYNE1 PE=1 SV=4	SYNE1	1010.5	2	16	16	16	1.052	1.096	1.157	0.959	1.148	0.968	1.366	1.241	0.799	1.072	1.089	1.302	1.181	0.935	0.672	1.02	0.985	0.746996
Q9BZK7	F-box-like/WD repeat-containing protein TBL1XR1 OS=Homo sapiens OX=9606 GN=TBL1XR1 PE=1 SV=1	TBL1XR1	55.6	27	12	13	12	0.881	0.964	1.025	1.07	1.06	0.967	0.881	1.174	1.176	1.38	1.058	1.084	0.916	1.154	1.051	0.841	0.932	0.33122
Q9NXH9	tRNA (guanine(26)-N(2))-dimethyltransferase OS=Homo sapiens OX=9606 GN=TRMT1 PE=1 SV=1	TRMT1	72.2	2	1	1	1	0.398	0.574	0.722	0.424	0.722	0.91	6.132	0.565	1.318	0.809	3.816	0.531	2.19	0.589	0.856	0.543	3.267	0.0432196
O75954	Tetraspanin-9 OS=Homo sapiens OX=9606 GN=TSPAN9 PE=1 SV=1	TSPAN9	26.8	9	2	2	2	0.997	0.849	1.134	1.011	1.222	1.026	1.452	1.403	0.8	1.046	0.978	1.529	0.949	1.128	0.583	1.222	0.881	0.249037
Q6DKK2	Tetratricopeptide repeat protein 19, mitochondrial OS=Homo sapiens OX=9606 GN=TTC19 PE=1 SV=4	TTC19	42.4	2	1	1	1	1.349	1.032	1.344	1.436	0.831	0.781	3.576	0.869	0.793	0.7	1.236	0.826	1.536	0.8	0.822	0.981	1.547	0.102106
P45974	Ubiquitin carboxyl-terminal hydrolase 5 OS=Homo sapiens OX=9606 GN=USP5 PE=1 SV=2	USP5	95.7	36	24	36	23	0.91	1.189	0.994	1.055	0.985	0.957	1.001	1.065	1.023	1.095	1.116	1.008	0.907	1.069	1.188	1.051	0.957	0.263172
Q9Y5K8	V-type proton ATPase subunit D OS=Homo sapiens OX=9606 GN=ATP6V1D PE=1 SV=1	ATP6V1D	28.2	5	1	2	1	1.401	1.037	1.069	1.062	1.623	1.168	1.142	0.809	0.959	0.67	0.909	0.696	1.1	0.967	1.598	1.014	1.32	0.0231509
P21283	V-type proton ATPase subunit C 1 OS=Homo sapiens OX=9606 GN=ATP6V1C1 PE=1 SV=4	ATP6V1C1	43.9	30	11	15	10	1.294	0.935	0.957	0.922	1.589	1.726	1.035	0.884	1.004	0.933	0.84	0.887	1.094	0.863	0.894	0.926	1.078	0.464461
Q7L099	Protein RUFY3 OS=Homo sapiens OX=9606 GN=RUFY3 PE=1 SV=1	RUFY3	52.9	4	2	2	1	1.014	1.497	0.995	1.018	0.951	0.995	1.063	1.038	1.02	0.895	1.071	0.928	1.058	1.34	1.182	0.917	0.968	0.803921
Q9HCY8	Protein S100-A14 OS=Homo sapiens OX=9606 GN=S100A14 PE=1 SV=1	S100A14	11.7	60	5	9	5	0.472	0.897	0.995	1	0.52	0.706	2.594	0.972	1.298	0.921	1.908	0.846	1.344	1.443	1.478	0.617	1.433	0.294119
Q86VE9	Serine incorporator 5 OS=Homo sapiens OX=9606 GN=SERINC5 PE=2 SV=1	SERINC5	47	2	1	1	1	0.266	0.486	0.772	0.563	0.622	0.753	5.474	0.62	1.304	0.727	4.25	0.555	1.888	0.737	1.224	0.447	3.232	0.0626207
Q9BQE4	Selenoprotein S OS=Homo sapiens OX=9606 GN=SELENOS PE=1 SV=3	SELENOS	21.2	5	1	1	1	0.73	1.258	1.351	0.667	1.042	1.356	1.567	0.741	0.79	0.484	1.55	1.092	1.263	1.133	1.466	0.897	1.279	0.134955
Q9H788	SH2 domain-containing protein 4A OS=Homo sapiens OX=9606 GN=SH2D4A PE=1 SV=1	SH2D4A	52.7	2	1	1	1	0.894	0.956	1.181	0.78	0.875	0.914	1.114	0.674	1.391	0.88	1.415	0.992	0.907	1.099	1.871	1.031	1.317	0.0384585
Q5BJF2	Sigma intracellular receptor 2 OS=Homo sapiens OX=9606 GN=TMEM97 PE=1 SV=1	TMEM97	20.8	14	2	2	2	0.626	1.114	0.983	0.692	0.82	1.066	2.09	0.798	1.092	0.824	2.045	0.826	2.688	1.05	1.06	0.785	1.594	0.0794585
O15027	Protein transport protein Sec16A OS=Homo sapiens OX=9606 GN=SEC16A PE=1 SV=4	SEC16A	251.7	3	7	7	7	0.805	1.084	1.075	0.835	0.888	1.151	1.355	0.849	1.107	0.91	1.498	1.114	1.199	0.91	1.097	0.978	1.152	0.143677
Q14247	Src substrate cortactin OS=Homo sapiens OX=9606 GN=CTTN PE=1 SV=2	CTTN	61.5	42	23	35	23	0.644	1.193	1.168	0.639	0.75	0.907	0.738	0.7	1.6	1.492	1.588	0.821	0.738	1.062	1.74	0.566	1.215	0.388394
O15020	Spectrin beta chain, non-erythrocytic 2 OS=Homo sapiens OX=9606 GN=SPTBN2 PE=1 SV=3	SPTBN2	271.2	31	64	100	52	0.741	1.305	1.123	0.792	0.766	0.819	1.04	0.869	1.182	0.886	1.634	0.939	1.046	1.265	1.51	0.937	1.157	0.30316
Q8NBJ9	SID1 transmembrane family member 2 OS=Homo sapiens OX=9606 GN=SIDT2 PE=1 SV=2	SIDT2	94.4	2	1	1	1
Q9C0D5	Protein TANC1 OS=Homo sapiens OX=9606 GN=TANC1 PE=1 SV=3	TANC1	202.1	1	2	2	2	0.834	1.508	1.165	1.253	0.863	0.631	0.734	1.341	1.111	0.935	0.871	0.84	0.859	1.086	1.474	1.166	0.903	0.4797
Q9H2D6	TRIO and F-actin-binding protein OS=Homo sapiens OX=9606 GN=TRIOBP PE=1 SV=3	TRIOBP	261.2	4	8	8	8	1.356	1.056	1.095	0.927	1.234	0.934	1.329	1.346	0.884	0.881	1.104	1.078	1.129	0.98	0.824	1.169	1.07	0.448642
Q96EM0	Trans-3-hydroxy-L-proline dehydratase OS=Homo sapiens OX=9606 GN=L3HYPDH PE=1 SV=2	L3HYPDH	38.1	8	2	2	2	1.385	0.943	1.168	1.308	1.11	0.923	1.39	1.363	0.847	0.959	1.165	1	1.684	0.904	0.675	1.061	1.114	0.484923
O14776	Transcription elongation regulator 1 OS=Homo sapiens OX=9606 GN=TCERG1 PE=1 SV=2	TCERG1	123.8	6	7	7	7	1.248	1.225	1.022	1.12	1.052	1.105	0.755	1.026	1.309	1.026	0.874	1.041	1.054	1.099	1.045	1.02	0.965	0.488763
Q15813	Tubulin-specific chaperone E OS=Homo sapiens OX=9606 GN=TBCE PE=1 SV=1	TBCE	59.3	5	2	2	2	1.145	0.896	1.014	0.91	1.034	0.81	2.954	0.831	1.11	1.009	1.453	0.834	1.316	0.886	1.178	1.013	1.558	0.00920347
Q13769	THO complex subunit 5 homolog OS=Homo sapiens OX=9606 GN=THOC5 PE=1 SV=2	THOC5	78.5	2	1	1	1	1.114	0.691	1.113	0.899	1.142	0.942	2.034	1.192	0.793	0.86	1.375	0.969	1.765	1.061	0.759	1.546	1.237	0.232895
Q15185	Prostaglandin E synthase 3 OS=Homo sapiens OX=9606 GN=PTGES3 PE=1 SV=1	PTGES3	18.7	29	4	6	4	0.57	1.328	0.995	0.982	0.684	1.126	0.74	0.936	1.213	1.219	1.057	1.196	0.704	0.898	1.632	1.041	0.87	0.196059
Q9Y5L0	Transportin-3 OS=Homo sapiens OX=9606 GN=TNPO3 PE=1 SV=3	TNPO3	104.1	9	8	8	8	0.98	0.898	1.04	0.816	1.037	1.054	1.347	0.954	1.066	0.98	1.106	0.996	1.349	1.032	1.152	0.976	1.178	0.00758207
Q15628	Tumor necrosis factor receptor type 1-associated DEATH domain protein OS=Homo sapiens OX=9606 GN=TRADD PE=1 SV=2	TRADD	34.2	22	5	5	5	1.218	1.265	0.96	1.106	0.953	1.124	1.014	0.74	1.094	0.936	1.024	0.884	0.954	1.121	1.408	0.964	1.06	0.443504
P11172	Uridine 5'-monophosphate synthase OS=Homo sapiens OX=9606 GN=UMPS PE=1 SV=1	UMPS	52.2	21	11	11	11	0.923	0.95	1.06	0.916	0.941	0.956	0.888	0.943	1.203	1.251	0.982	0.975	0.853	1.17	1.442	0.9	1.029	0.789345
Q9BRT2	Ubiquinol-cytochrome-c reductase complex assembly factor 2 OS=Homo sapiens OX=9606 GN=UQCC2 PE=1 SV=1	UQCC2	14.9	20	2	2	2	1.446	0.993	1.026	1.637	1.182	0.852	0.867	1.007	1.036	0.845	0.908	0.972	1.347	0.946	1.075	1.228	1.048	0.587794
Q9NYU1	UDP-glucose:glycoprotein glucosyltransferase 2 OS=Homo sapiens OX=9606 GN=UGGT2 PE=1 SV=4	UGGT2	174.6	1	2	3	1	1.643	0.844	1.171	1.072	1.25	1.112	1.004	1.378	1	1.084	0.669	1.122	0.919	0.908	0.922	1.047	1.001	0.855517
O75643	U5 small nuclear ribonucleoprotein 200 kDa helicase OS=Homo sapiens OX=9606 GN=SNRNP200 PE=1 SV=2	SNRNP200	244.4	19	34	40	34	1.019	0.904	1.181	0.815	1.075	1.093	0.867	1.126	1.043	1.177	0.971	1.17	1.005	1.167	1.179	1.002	0.987	0.868397
Q15029	116 kDa U5 small nuclear ribonucleoprotein component OS=Homo sapiens OX=9606 GN=EFTUD2 PE=1 SV=1	EFTUD2	109.4	28	20	29	19	1.003	0.974	1.085	0.948	1.094	1.028	0.913	1.127	1.174	1.255	0.946	1.058	1.025	1.128	1.127	1.042	0.977	0.619075
Q14257	Reticulocalbin-2 OS=Homo sapiens OX=9606 GN=RCN2 PE=1 SV=1	RCN2	36.9	20	6	9	6	1.062	0.991	1.039	1.253	1.006	1.03	1.066	1.012	1.343	0.942	1.225	0.944	0.989	0.957	1.344	0.938	1.125	0.0603173
P78332	RNA-binding protein 6 OS=Homo sapiens OX=9606 GN=RBM6 PE=1 SV=5	RBM6	128.6	2	2	2	2	1.898	0.792	0.986	1.037	1.43	0.913	1.121	0.925	1.028	0.975	0.984	0.94	1.427	0.932	1.023	1.246	1.275	0.035536
P38159	RNA-binding motif protein, X chromosome OS=Homo sapiens OX=9606 GN=RBMX PE=1 SV=3	RBMX	42.3	30	13	23	3	0.56	0.944	0.8	0.972	0.928	0.821	0.704	1.225	1.166	0.832	0.894	0.904	0.66	1.125	1.712	1.176	0.928	0.383664
Q92804	TATA-binding protein-associated factor 2N OS=Homo sapiens OX=9606 GN=TAF15 PE=1 SV=1	TAF15	61.8	24	6	7	4	0.392	0.836	0.857	0.279	0.483	0.935	4.082	0.273	1.54	0.304	4.172	0.31	2.074	0.476	2.159	0.398	4.135	0.0045062
P49792	E3 SUMO-protein ligase RanBP2 OS=Homo sapiens OX=9606 GN=RANBP2 PE=1 SV=2	RANBP2	358	10	26	30	25	1.203	1.053	1.058	0.783	1.105	1.024	1.143	0.953	1.057	1.097	1.159	1.086	1.008	1.06	1.091	0.905	1.108	0.0339621
P52758	2-iminobutanoate/2-iminopropanoate deaminase OS=Homo sapiens OX=9606 GN=RIDA PE=1 SV=1	RIDA	14.5	21	2	2	2	1.364	0.868	0.912	1.031	1.1	0.709	2.422	0.798	1.068	0.728	1.324	0.676	4.003	0.772	0.822	0.91	2.005	0.0126223
P26373	60S ribosomal protein L13 OS=Homo sapiens OX=9606 GN=RPL13 PE=1 SV=4	RPL13	24.2	20	4	4	4	1.203	0.855	0.737	1.134	0.457	0.441	1.142	0.518	0.837	0.404	1.029	0.342	1.055	0.524	5.392	0.7	2.41	0.0378663
O76021	Ribosomal L1 domain-containing protein 1 OS=Homo sapiens OX=9606 GN=RSL1D1 PE=1 SV=3	RSL1D1	54.9	11	6	6	6	0.748	0.6	1.076	0.821	0.972	1.007	0.703	0.886	0.94	1.175	1.137	0.927	1.516	1.168	1.583	1.038	1.138	0.405745
Q6DKI1	60S ribosomal protein L7-like 1 OS=Homo sapiens OX=9606 GN=RPL7L1 PE=1 SV=2	RPL7L1	29.7	6	1	1	1	1.629	0.679	0.931	1.239	1.226	0.775	1.115	0.994	0.716	0.931	1.141	0.8	1.43	0.785	1.843	1.376	1.324	0.0726546
Q7Z7G0	Target of Nesh-SH3 OS=Homo sapiens OX=9606 GN=ABI3BP PE=1 SV=1	ABI3BP	118.6	8	7	8	7	2.06	1.136	0.571	2.955	0.63	0.589	0.77	1.741	0.388	0.726	0.601	1.513	0.655	0.737	0.337	1.826	0.536	0.0348099
Q9Y5Q9	General transcription factor 3C polypeptide 3 OS=Homo sapiens OX=9606 GN=GTF3C3 PE=1 SV=1	GTF3C3	101.2	1	1	1	1
Q9ULS5	Transmembrane and coiled-coil domain protein 3 OS=Homo sapiens OX=9606 GN=TMCC3 PE=1 SV=3	TMCC3	53.8	2	1	1	1	0.714	0.972	1.671	0.753	1.082	1.452	0.959	1.006	0.921	0.743	1.107	1.268	0.8	1.229	1.162	0.915	1.009	0.972517
P47974	mRNA decay activator protein ZFP36L2 OS=Homo sapiens OX=9606 GN=ZFP36L2 PE=1 SV=3	ZFP36L2	51	3	1	1	1	0.701	1.258	1.097	0.701	0.917	1.227	3.23	0.741	0.914	0.578	2.125	0.882	2.383	0.755	0.99	0.573	1.84	0.0388379
Q6I9Y2	THO complex subunit 7 homolog OS=Homo sapiens OX=9606 GN=THOC7 PE=1 SV=3	THOC7	23.7	15	3	3	3	0.992	1.069	1.036	1.254	1.078	1.059	0.526	1.176	1.332	1.053	0.895	1.2	0.838	1.277	1.13	0.969	0.864	0.119727
Q9Y3B3	Transmembrane emp24 domain-containing protein 7 OS=Homo sapiens OX=9606 GN=TMED7 PE=1 SV=2	TMED7	25.2	27	6	6	6	0.913	0.855	0.953	1.089	1.116	1.344	1.516	1.186	0.931	1.103	1.184	1.042	0.96	0.967	1.013	0.905	1.011	0.931856
Q8N584	Tetratricopeptide repeat protein 39C OS=Homo sapiens OX=9606 GN=TTC39C PE=2 SV=2	TTC39C	65.8	8	5	6	5	1.434	0.88	1.096	1.119	0.976	0.81	0.953	0.844	1.04	1.073	0.875	0.889	1.315	1.134	1.382	0.939	1.18	0.0709946
P17812	CTP synthase 1 OS=Homo sapiens OX=9606 GN=CTPS1 PE=1 SV=2	CTPS1	66.6	7	4	4	3	1.134	0.964	1.122	0.916	1.156	0.999	0.881	0.733	1.195	1.034	0.777	0.951	0.858	1.082	1.491	1.062	1.113	0.304721
P62906	60S ribosomal protein L10a OS=Homo sapiens OX=9606 GN=RPL10A PE=1 SV=2	RPL10A	24.8	37	7	15	7	1.051	0.906	0.892	1.056	0.687	0.803	0.711	0.924	0.808	0.745	1.28	0.789	0.736	0.816	2.875	1.062	1.273	0.478413
P18621	60S ribosomal protein L17 OS=Homo sapiens OX=9606 GN=RPL17 PE=1 SV=3	RPL17	21.4	36	6	9	6	1.07	0.612	0.935	1.193	0.754	0.817	0.777	0.811	0.77	0.453	0.974	0.817	0.798	0.636	3.95	0.856	1.619	0.154607
P39023	60S ribosomal protein L3 OS=Homo sapiens OX=9606 GN=RPL3 PE=1 SV=2	RPL3	46.1	33	13	24	13	0.988	0.859	0.848	0.954	0.687	0.91	1.626	0.851	0.962	0.641	1.29	0.671	0.858	0.826	2.316	0.85	1.459	0.0562794
Q9UP95	Solute carrier family 12 member 4 OS=Homo sapiens OX=9606 GN=SLC12A4 PE=1 SV=2	SLC12A4	120.6	1	2	3	1	1.08	0.688	1.139	0.782	1.216	1.11	1.482	0.96	1.193	0.908	1.579	1.025	1.845	1.134	0.926	0.84	1.405	0.0054219
Q8WUY1	Protein THEM6 OS=Homo sapiens OX=9606 GN=THEM6 PE=1 SV=2	THEM6	23.9	25	6	6	6	0.952	2.093	0.974	0.983	1.07	1.013	0.74	0.81	0.804	0.993	0.808	0.998	0.91	0.866	0.98	1.688	0.766	0.105632
P82094	TATA element modulatory factor OS=Homo sapiens OX=9606 GN=TMF1 PE=1 SV=2	TMF1	122.8	2	3	3	3	0.473	0.584	0.854	0.453	0.83	0.929	5.636	0.615	1.444	0.626	3.555	0.564	1.632	0.555	1.108	0.644	3.125	0.020421
Q9C040	Tripartite motif-containing protein 2 OS=Homo sapiens OX=9606 GN=TRIM2 PE=1 SV=1	TRIM2	81.5	3	2	2	2	0.72	1.191	1.236	1.266	1.094	0.907	1.196	1.469	0.938	0.98	1.044	1.312	0.754	1.16	0.778	0.94	0.841	0.0862137
Q8NBM4	Ubiquitin-associated domain-containing protein 2 OS=Homo sapiens OX=9606 GN=UBAC2 PE=1 SV=1	UBAC2	38.9	2	1	1	1	1.404	0.967	1.193	0.726	0.83	0.969	0.798	0.94	0.943	0.921	1.286	0.877	0.808	1.308	1.903	0.962	1.195	0.272671
Q14694	Ubiquitin carboxyl-terminal hydrolase 10 OS=Homo sapiens OX=9606 GN=USP10 PE=1 SV=2	USP10	87.1	5	3	3	3	0.838	1.024	1.159	0.832	0.904	1.024	1.174	0.863	1.267	1.073	1.227	0.939	0.87	1.134	1.512	0.93	1.145	0.167764
Q969M7	NEDD8-conjugating enzyme UBE2F OS=Homo sapiens OX=9606 GN=UBE2F PE=1 SV=1	UBE2F	21.1	5	1	1	1	0.348	0.447	0.755	0.377	0.69	0.818	5.904	0.39	1.609	0.361	5.482	0.373	2.458	0.52	0.89	0.297	5.062	0.0110233
Q8WXC3	Pyrin domain-containing protein 1 OS=Homo sapiens OX=9606 GN=PYDC1 PE=1 SV=1	PYDC1	10.1	16	1	1	1
P49756	RNA-binding protein 25 OS=Homo sapiens OX=9606 GN=RBM25 PE=1 SV=3	RBM25	100.1	7	5	5	5	0.505	1.115	0.95	0.784	0.846	1.053	1.471	0.876	1.226	0.972	1.747	0.876	0.872	0.903	1.716	0.879	1.251	0.341102
P46063	ATP-dependent DNA helicase Q1 OS=Homo sapiens OX=9606 GN=RECQL PE=1 SV=3	RECQL	73.4	22	13	17	13	0.717	1.004	1.077	0.916	1.111	1.216	0.968	1.4	1.123	1.119	0.757	1.254	0.851	1.109	0.85	0.916	0.834	0.0411062
Q14699	Raftlin OS=Homo sapiens OX=9606 GN=RFTN1 PE=1 SV=4	RFTN1	63.1	13	5	6	5	0.719	0.727	1.301	1.153	1.329	1.138	1.647	1.169	1.139	0.473	1.04	1.175	1.346	0.767	0.453	0.806	1.211	0.383731
O60673	DNA polymerase zeta catalytic subunit OS=Homo sapiens OX=9606 GN=REV3L PE=1 SV=2	REV3L	352.6	1	2	2	2	0.909	1.439	1.032	1.03	0.979	0.947	0.958	1.074	1.027	1.25	0.93	1.174	0.888	0.985	1.169	1.024	0.884	0.064517
Q96CC6	Inactive rhomboid protein 1 OS=Homo sapiens OX=9606 GN=RHBDF1 PE=1 SV=2	RHBDF1	97.3	2	1	1	1	1.259	1.037	1.128	0.851	1.563	0.742	1.898	1.001	0.954	0.561	1.571	0.74	1.573	0.839	1.301	1.09	1.639	0.000509791
Q9H9J2	39S ribosomal protein L44, mitochondrial OS=Homo sapiens OX=9606 GN=MRPL44 PE=1 SV=1	MRPL44	37.5	15	3	4	3	1.436	0.935	1.134	1.112	1.124	0.783	1.043	0.974	1.051	1.043	0.924	0.954	1.462	1.006	1.005	1.132	1.156	0.0718822
Q96A35	39S ribosomal protein L24, mitochondrial OS=Homo sapiens OX=9606 GN=MRPL24 PE=1 SV=1	MRPL24	24.9	6	1	1	1	1.8	0.783	1.122	1.024	1.237	0.947	1.687	0.884	0.956	1.042	1.03	0.925	1.537	0.862	1.058	1.049	1.387	0.00896971
Q02878	60S ribosomal protein L6 OS=Homo sapiens OX=9606 GN=RPL6 PE=1 SV=3	RPL6	32.7	27	9	13	9	1.127	1.094	0.63	0.965	0.583	0.506	0.981	0.637	0.518	0.394	1.215	0.334	0.783	0.59	4.116	1.179	1.746	0.174904
Q15459	Splicing factor 3A subunit 1 OS=Homo sapiens OX=9606 GN=SF3A1 PE=1 SV=1	SF3A1	88.8	25	16	21	16	0.882	1.085	1.11	1.037	1.026	0.963	0.807	1.054	1.328	0.973	1.034	1.059	0.816	0.982	1.195	0.92	1.015	0.969969
P35237	Serpin B6 OS=Homo sapiens OX=9606 GN=SERPINB6 PE=1 SV=3	SERPINB6	42.6	56	19	39	18	0.56	0.503	0.579	0.478	0.866	0.838	5.557	0.596	1.265	0.562	3.098	0.508	4.821	0.502	0.519	0.509	3.84	0.0328
O15357	Phosphatidylinositol 3,4,5-trisphosphate 5-phosphatase 2 OS=Homo sapiens OX=9606 GN=INPPL1 PE=1 SV=2	INPPL1	138.5	1	1	1	1
Q8IW75	Serpin A12 OS=Homo sapiens OX=9606 GN=SERPINA12 PE=1 SV=1	SERPINA12	47.1	37	13	20	13	0.703	0.417	0.686	0.701	0.833	0.775	5.66	0.512	1.746	0.625	3.307	0.466	2.691	0.436	0.533	0.697	3.491	0.0188156
Q92673	Sortilin-related receptor OS=Homo sapiens OX=9606 GN=SORL1 PE=1 SV=2	SORL1	248.3	1	2	2	2	1.34	1.11	0.964	0.901	1.324	1.566	1.303	0.916	0.963	1.262	0.864	1.095	1.534	0.718	0.664	1.017	1.043	0.801729
Q9H2G2	STE20-like serine/threonine-protein kinase OS=Homo sapiens OX=9606 GN=SLK PE=1 SV=1	SLK	142.6	15	17	18	16	0.802	0.97	1.048	0.895	0.871	0.949	1.082	0.984	1.137	0.932	1.436	1.047	0.962	1.195	1.523	0.854	1.132	0.241209
Q9NY15	Stabilin-1 OS=Homo sapiens OX=9606 GN=STAB1 PE=1 SV=3	STAB1	275.3	7	11	11	11	1.955	0.793	1.109	1.004	1.158	1	1.904	0.935	0.972	0.917	1.127	0.95	1.549	0.81	0.702	1.099	1.395	0.0438128
P37108	Signal recognition particle 14 kDa protein OS=Homo sapiens OX=9606 GN=SRP14 PE=1 SV=2	SRP14	14.6	15	3	5	3	0.892	1.186	1.068	1.539	0.82	0.749	0.696	1.066	1	0.836	0.95	1.352	0.664	1.096	1.69	0.977	0.884	0.313389
Q03518	Antigen peptide transporter 1 OS=Homo sapiens OX=9606 GN=TAP1 PE=1 SV=2	TAP1	87.2	3	2	2	2	0.924	0.65	0.955	1.212	1.019	1.172	2.665	0.818	0.856	0.683	1.47	1.028	2.398	0.732	0.922	1.374	1.462	0.12091
Q9Y4P3	Transducin beta-like protein 2 OS=Homo sapiens OX=9606 GN=TBL2 PE=1 SV=1	TBL2	49.8	25	9	9	9	1.152	1.039	1.105	0.904	1.224	1.608	1.249	1.225	0.978	0.971	1.006	1.179	0.974	0.812	0.994	1.034	0.99	0.950893
Q9UGI8	Testin OS=Homo sapiens OX=9606 GN=TES PE=1 SV=1	TES	48	35	14	23	14	0.773	1.329	0.876	0.75	0.841	1.142	1.274	0.802	1.302	0.748	1.597	1.122	1.006	1.154	1.26	0.77	1.142	0.31521
P28347	Transcriptional enhancer factor TEF-1 OS=Homo sapiens OX=9606 GN=TEAD1 PE=1 SV=2	TEAD1	47.9	6	3	3	2	1.146	0.723	1.05	0.988	1.054	0.936	3.026	0.793	1.051	0.91	2.512	0.755	2.287	0.656	0.682	0.843	1.939	0.0140411
P04216	Thy-1 membrane glycoprotein OS=Homo sapiens OX=9606 GN=THY1 PE=1 SV=2	THY1	17.9	19	3	5	3	1.321	0.981	0.856	1.469	1.1	1.182	0.833	1.482	0.86	1.349	0.461	1.438	0.816	0.982	0.624	0.982	0.697	0.0105292
P55327	Tumor protein D52 OS=Homo sapiens OX=9606 GN=TPD52 PE=1 SV=2	TPD52	24.3	37	6	6	6	1.034	1.288	0.889	0.998	0.715	1.091	0.683	0.847	1.544	1.017	1.084	1.004	0.714	1.123	1.633	0.91	1.002	0.744944
P29144	Tripeptidyl-peptidase 2 OS=Homo sapiens OX=9606 GN=TPP2 PE=1 SV=4	TPP2	138.3	22	23	29	23	1.127	0.882	1.136	1.157	1.21	1.079	0.992	0.903	0.975	1.017	0.987	1.022	1.062	1.05	1.255	1.115	1.063	0.22461
Q2NL82	Pre-rRNA-processing protein TSR1 homolog OS=Homo sapiens OX=9606 GN=TSR1 PE=1 SV=1	TSR1	91.8	1	1	1	1	1.016	1.181	1.22	1.213	0.953	0.649	0.753	0.837	1.679	0.817	1.141	0.662	0.663	1.241	1.699	0.947	1.209	0.282421
Q9NNX1	Tuftelin OS=Homo sapiens OX=9606 GN=TUFT1 PE=1 SV=1	TUFT1	44.2	15	6	7	6	0.656	1.016	0.998	0.826	0.589	0.872	1.66	0.849	1.359	1.034	1.773	0.886	1.285	1.17	1.477	0.84	1.307	0.199018
Q96T88	E3 ubiquitin-protein ligase UHRF1 OS=Homo sapiens OX=9606 GN=UHRF1 PE=1 SV=1	UHRF1	89.8	1	1	1	1	1.513	0.726	0.934	0.919	1.222	0.914	0.964	0.754	1.125	1.286	1.675	0.801	1.355	1.092	1.283	0.989	1.346	0.0100538
Q9P2Y5	UV radiation resistance-associated gene protein OS=Homo sapiens OX=9606 GN=UVRAG PE=1 SV=1	UVRAG	78.1	2	2	2	2
Q9H9H4	Vacuolar protein sorting-associated protein 37B OS=Homo sapiens OX=9606 GN=VPS37B PE=1 SV=1	VPS37B	31.3	15	2	2	2	1.946	1.062	1.006	1.121	1.211	1.04	1.101	0.936	1.133	0.83	0.97	0.92	1.069	0.933	1.233	0.854	1.256	0.0281213
P08575	Receptor-type tyrosine-protein phosphatase C OS=Homo sapiens OX=9606 GN=PTPRC PE=1 SV=3	PTPRC	147.4	14	17	24	17	1.269	0.75	1.062	1.514	1.68	2.018	0.694	0.71	1.154	0.899	0.482	1.296	0.864	0.787	0.564	0.847	0.881	0.512938
Q8IZQ5	Selenoprotein H OS=Homo sapiens OX=9606 GN=SELENOH PE=1 SV=2	SELENOH	13.4	16	2	2	2	1.129	1.288	1.094	0.953	1.321	1.032	0.671	1.162	1.202	0.848	1.058	0.884	0.759	1.046	1.461	0.803	1.085	0.570302
Q9NVA2	Septin-11 OS=Homo sapiens OX=9606 GN=SEPTIN11 PE=1 SV=3	SEPTIN11	49.4	38	15	35	5	1.062	1.151	1.132	1.267	1.304	1.062	1.224	1.376	0.9	0.94	0.925	1.218	0.917	1.05	0.71	0.991	0.903	0.202636
Q15393	Splicing factor 3B subunit 3 OS=Homo sapiens OX=9606 GN=SF3B3 PE=1 SV=4	SF3B3	135.5	21	21	30	21	0.824	0.904	1.1	0.958	1.009	0.98	0.716	1.111	1.313	1.319	0.948	1.089	0.68	1.227	1.232	0.938	0.917	0.31036
Q0VDG4	Secernin-3 OS=Homo sapiens OX=9606 GN=SCRN3 PE=1 SV=1	SCRN3	48.5	7	3	3	3	0.505	0.664	0.792	0.637	0.81	0.875	3.378	0.721	1.238	0.763	3.177	0.7	1.698	0.724	1.373	1.211	2.061	0.0567355
P50454	Serpin H1 OS=Homo sapiens OX=9606 GN=SERPINH1 PE=1 SV=2	SERPINH1	46.4	44	16	30	16	1.326	0.748	1.002	1.154	1.094	0.984	0.676	2.375	0.906	0.854	0.585	1.003	0.635	1.237	0.675	0.862	0.749	0.131206
P29508	Serpin B3 OS=Homo sapiens OX=9606 GN=SERPINB3 PE=1 SV=2	SERPINB3	44.5	60	33	263	20	0.443	0.207	0.525	0.294	0.706	0.624	7.627	0.318	1.3	0.412	5.221	0.291	3.842	0.241	0.615	0.289	7.578	0.00631111
O15042	U2 snRNP-associated SURP motif-containing protein OS=Homo sapiens OX=9606 GN=U2SURP PE=1 SV=2	U2SURP	118.2	5	5	5	5	0.976	0.901	1.014	0.97	1.032	1.011	1.114	1.198	1.018	1.164	0.978	1.072	1.364	1.058	1.132	1.074	1.021	0.714506
Q7KZ85	Transcription elongation factor SPT6 OS=Homo sapiens OX=9606 GN=SUPT6H PE=1 SV=2	SUPT6H	198.9	3	5	5	5	1.12	0.819	1.189	1.04	1.164	1.034	1.462	0.974	1.138	0.965	1.251	0.973	1.392	0.931	0.918	0.982	1.248	0.00203602
Q15005	Signal peptidase complex subunit 2 OS=Homo sapiens OX=9606 GN=SPCS2 PE=1 SV=3	SPCS2	25	35	8	10	8	0.7	0.846	1.138	1.015	0.84	2.015	0.712	1.023	1.182	0.889	0.869	1.48	0.722	1.018	1.027	0.863	0.786	0.121072
Q8N0X7	Spartin OS=Homo sapiens OX=9606 GN=SPART PE=1 SV=1	SPART	72.8	1	1	1	1
Q7L7X3	Serine/threonine-protein kinase TAO1 OS=Homo sapiens OX=9606 GN=TAOK1 PE=1 SV=1	TAOK1	116	7	6	6	4	1.353	1.027	1.104	1.142	1.057	0.995	1.039	1.091	0.921	1.041	1.068	1.055	1.254	1.111	0.984	1.072	1.029	0.640905
P49368	T-complex protein 1 subunit gamma OS=Homo sapiens OX=9606 GN=CCT3 PE=1 SV=4	CCT3	60.5	49	24	40	24	0.981	0.98	1.051	1.261	1.122	0.832	0.719	1.034	1.247	0.978	0.973	0.989	0.711	1.181	1.58	1.241	0.987	0.744348
A6NFQ2	TRPM8 channel-associated factor 2 OS=Homo sapiens OX=9606 GN=TCAF2 PE=1 SV=2	TCAF2	100.8	1	1	1	1
Q9UPU7	TBC1 domain family member 2B OS=Homo sapiens OX=9606 GN=TBC1D2B PE=1 SV=2	TBC1D2B	109.8	6	5	5	5	1.246	0.869	1.064	1.029	1.182	1.002	1.717	1.146	0.915	0.811	1.278	1.054	1.569	1.136	0.826	1.063	1.208	0.107864
A6NHL2	Tubulin alpha chain-like 3 OS=Homo sapiens OX=9606 GN=TUBAL3 PE=1 SV=2	TUBAL3	49.9	7	3	16	1	0.911	0.992	1.097	0.856	0.83	1.052	1.33	1.185	1.062	1.164	1.155	1.205	0.971	1.257	1.142	0.888	0.988	0.868427
O43294	Transforming growth factor beta-1-induced transcript 1 protein OS=Homo sapiens OX=9606 GN=TGFB1I1 PE=1 SV=2	TGFB1I1	49.8	7	3	4	3	1.045	1.593	1.128	0.959	1.183	1.179	0.585	1.256	0.448	0.799	0.323	2.334	0.633	1.124	0.369	1.487	0.532	0.00626056
Q14166	Tubulin--tyrosine ligase-like protein 12 OS=Homo sapiens OX=9606 GN=TTLL12 PE=1 SV=2	TTLL12	74.4	36	18	26	18	0.814	0.898	1.076	0.876	0.841	0.858	0.964	0.916	1.27	1.256	1	0.893	0.962	1.325	1.449	0.97	1.048	0.646853
Q96S15	GATOR complex protein WDR24 OS=Homo sapiens OX=9606 GN=WDR24 PE=1 SV=2	WDR24	88.2	2	1	1	1	1.243	1.133	1.052	0.941	1.203	1.072	1.456	0.985	0.946	0.971	1.274	0.969	1.469	1.017	0.952	0.969	1.191	0.0335474
P13796	Plastin-2 OS=Homo sapiens OX=9606 GN=LCP1 PE=1 SV=6	LCP1	70.2	56	29	55	24	1.306	1.118	0.747	0.968	1.708	2.414	0.636	0.567	0.968	0.972	0.476	1.064	1.948	0.73	0.508	0.781	0.963	0.765399
P61289	Proteasome activator complex subunit 3 OS=Homo sapiens OX=9606 GN=PSME3 PE=1 SV=1	PSME3	29.5	24	6	10	6	0.756	0.964	1.043	0.935	0.874	0.921	0.794	0.743	1.46	1.215	1.22	0.747	0.754	1.044	2.168	0.871	1.219	0.341188
O00233	26S proteasome non-ATPase regulatory subunit 9 OS=Homo sapiens OX=9606 GN=PSMD9 PE=1 SV=3	PSMD9	24.7	15	3	4	3	1.281	0.897	0.939	1.259	1.226	1.067	0.841	0.895	1.271	0.884	0.87	1.031	1.001	1.002	1.214	1.143	1.057	0.534637
Q13332	Receptor-type tyrosine-protein phosphatase S OS=Homo sapiens OX=9606 GN=PTPRS PE=1 SV=3	PTPRS	216.9	4	6	6	3	0.826	0.566	0.866	0.902	0.871	0.885	4.735	0.752	0.827	0.684	2.792	0.754	3.035	0.643	0.726	0.788	2.457	0.0340755
Q13151	Heterogeneous nuclear ribonucleoprotein A0 OS=Homo sapiens OX=9606 GN=HNRNPA0 PE=1 SV=1	HNRNPA0	30.8	30	6	12	6	0.894	1.404	0.928	0.994	0.758	0.937	0.743	0.871	1.102	1.212	1.592	0.839	0.628	1.161	1.562	0.758	1.004	0.837274
Q9Y5X1	Sorting nexin-9 OS=Homo sapiens OX=9606 GN=SNX9 PE=1 SV=1	SNX9	66.6	13	6	7	6	1.23	1.063	1.046	1.327	1.324	1.209	1.127	1.064	0.853	1.078	0.834	1.276	1.095	0.966	0.664	1.022	0.908	0.230911
Q9HA77	Probable cysteine--tRNA ligase, mitochondrial OS=Homo sapiens OX=9606 GN=CARS2 PE=1 SV=1	CARS2	62.2	3	2	2	2	1.066	0.856	1.102	1.21	1.128	1.118	1.268	1.022	1.076	1.198	1.114	1.027	1.555	0.994	0.84	0.987	1.088	0.315361
Q03519	Antigen peptide transporter 2 OS=Homo sapiens OX=9606 GN=TAP2 PE=1 SV=1	TAP2	75.6	5	4	6	4	0.725	0.922	1.182	0.896	1.119	1.714	1.67	0.716	0.979	0.827	1.376	1.443	1.003	1.01	1.157	1.028	1.077	0.531509
P37802	Transgelin-2 OS=Homo sapiens OX=9606 GN=TAGLN2 PE=1 SV=3	TAGLN2	22.4	75	14	49	13	1.16	1.458	0.772	0.897	0.976	1.085	0.857	1.122	1.028	1.222	0.917	0.982	0.602	1.109	1.184	1.01	0.844	0.0766344
O60343	TBC1 domain family member 4 OS=Homo sapiens OX=9606 GN=TBC1D4 PE=1 SV=2	TBC1D4	146.5	6	6	6	6	0.993	1.201	1.097	0.976	1.064	0.89	1.184	1.128	0.984	1.044	0.86	0.999	1.099	1.084	1.099	1.031	1.003	0.954034
Q13148	TAR DNA-binding protein 43 OS=Homo sapiens OX=9606 GN=TARDBP PE=1 SV=1	TARDBP	44.7	17	6	9	6	0.708	1.264	1.074	0.98	0.904	0.796	1.125	1.068	1.174	0.97	1.334	0.787	0.691	1.294	1.473	0.94	1.047	0.809578
P01137	Transforming growth factor beta-1 proprotein OS=Homo sapiens OX=9606 GN=TGFB1 PE=1 SV=2	TGFB1	44.3	2	1	1	1	2.202	0.504	1.164	0.65	2.103	1.096	0.859	0.912	0.648	0.77	0.606	1.166	2.307	0.904	0.824	1.23	1.481	0.21354
Q9NZ63	Telomere length and silencing protein 1 homolog OS=Homo sapiens OX=9606 GN=C9orf78 PE=1 SV=1	C9orf78	33.7	5	1	1	1	2.236	0.939	1.098	1.192	1.314	1.085	0.939	0.838	0.9	1.061	0.871	0.897	1.55	0.747	0.964	1.036	1.266	0.152104
Q9H330	Transmembrane protein 245 OS=Homo sapiens OX=9606 GN=TMEM245 PE=1 SV=3	TMEM245	97.3	1	1	1	1	0.521	0.906	1.134	0.67	0.867	1.026	3.82	0.967	1.093	0.517	3.408	1.225	1.376	0.705	0.45	0.797	1.86	0.211971
Q14142	Tripartite motif-containing protein 14 OS=Homo sapiens OX=9606 GN=TRIM14 PE=1 SV=2	TRIM14	49.7	2	1	1	1	1.52	0.971	0.982	1.125	1.35	1.27	0.708	1.273	0.895	0.92	0.793	0.982	0.876	1.233	0.977	1.066	0.916	0.297395
O43617	Trafficking protein particle complex subunit 3 OS=Homo sapiens OX=9606 GN=TRAPPC3 PE=1 SV=1	TRAPPC3	20.3	16	3	4	3	0.932	1.141	1.056	1.035	1.036	1.086	0.87	0.971	1.123	1.272	0.862	1.028	1.088	1.171	1.122	0.964	0.933	0.195012
Q9NZC2	Triggering receptor expressed on myeloid cells 2 OS=Homo sapiens OX=9606 GN=TREM2 PE=1 SV=1	TREM2	25.4	10	1	1	1	3.6	0.663	0.833	0.983	1.262	1.056	2.285	0.908	0.722	0.838	1.11	0.675	1.918	0.591	0.669	1.001	1.846	0.0682245
P12270	Nucleoprotein TPR OS=Homo sapiens OX=9606 GN=TPR PE=1 SV=3	TPR	267.1	21	45	56	45	0.956	1.063	1.056	0.779	1.102	1.046	0.884	1.131	1.194	1.017	1.018	1.109	0.96	1.09	1.032	0.984	0.998	0.998812
Q9NQ34	Transmembrane protein 9B OS=Homo sapiens OX=9606 GN=TMEM9B PE=1 SV=1	TMEM9B	22.5	10	2	2	2	1.389	0.929	1.008	1.201	1.204	1.02	2.218	0.782	0.762	0.81	1.626	0.862	2.196	0.759	0.823	1.12	1.5	0.0544919
Q15262	Receptor-type tyrosine-protein phosphatase kappa OS=Homo sapiens OX=9606 GN=PTPRK PE=1 SV=2	PTPRK	162	2	2	2	2	1.864	0.964	1.21	1.196	1.317	0.996	1.146	1.096	0.947	0.956	0.98	0.93	1.366	0.822	0.88	0.96	1.226	0.0741917
P61026	Ras-related protein Rab-10 OS=Homo sapiens OX=9606 GN=RAB10 PE=1 SV=1	RAB10	22.5	50	11	14	9	0.844	0.937	1.06	0.876	1.065	1.126	1.176	1.027	1.099	1.1	0.92	1.165	0.672	1.22	1.564	0.961	0.999	0.819498
Q96QF0	Rab-3A-interacting protein OS=Homo sapiens OX=9606 GN=RAB3IP PE=1 SV=1	RAB3IP	53	3	1	1	1
Q9H2W6	39S ribosomal protein L46, mitochondrial OS=Homo sapiens OX=9606 GN=MRPL46 PE=1 SV=1	MRPL46	31.7	8	1	1	1	3.015	0.829	1.065	1.033	1.199	1.648	0.687	1.022	0.421	1.066	0.83	1.126	1.311	0.749	0.627	1.027	1.077	0.759934
Q96DB5	Regulator of microtubule dynamics protein 1 OS=Homo sapiens OX=9606 GN=RMDN1 PE=1 SV=1	RMDN1	35.8	18	5	5	5	0.691	1.1	0.884	0.907	0.963	1.104	1.162	0.96	1.164	1.119	1.274	0.857	0.852	1.203	1.383	1.134	0.999	0.846869
Q04912	Macrophage-stimulating protein receptor OS=Homo sapiens OX=9606 GN=MST1R PE=1 SV=3	MST1R	152.1	1	2	2	1
Q71UM5	40S ribosomal protein S27-like OS=Homo sapiens OX=9606 GN=RPS27L PE=1 SV=3	RPS27L	9.5	29	2	3	1	1.052	1.414	0.738	1.225	1.174	0.917	1.136	0.918	1.044	0.907	1.398	0.797	1.116	0.805	1.468	1.216	1.113	0.319745
P46782	40S ribosomal protein S5 OS=Homo sapiens OX=9606 GN=RPS5 PE=1 SV=4	RPS5	22.9	29	7	14	7	0.734	0.799	1.057	1.066	0.855	0.879	0.592	1.067	1.07	1.123	0.975	1.01	0.995	1.196	1.844	0.882	1.012	0.816593
P08865	40S ribosomal protein SA OS=Homo sapiens OX=9606 GN=RPSA PE=1 SV=4	RPSA	32.8	44	10	22	10	0.729	0.986	1.038	1.26	0.934	0.998	0.602	1.043	1.7	1.102	0.988	0.919	0.538	1.206	1.624	0.864	0.973	0.546415
O43175	D-3-phosphoglycerate dehydrogenase OS=Homo sapiens OX=9606 GN=PHGDH PE=1 SV=4	PHGDH	56.6	36	15	22	15	0.759	1.796	0.822	1.178	0.621	0.754	0.753	1.098	0.76	1.942	0.91	0.942	0.799	0.883	0.988	1.03	0.666	0.0128591
Q99961	Endophilin-A2 OS=Homo sapiens OX=9606 GN=SH3GL1 PE=1 SV=1	SH3GL1	41.5	34	11	14	11	0.969	1.178	1.016	1.152	0.886	0.89	0.921	0.911	1.335	0.782	1.289	0.883	0.787	1.139	1.696	0.876	1.139	0.312252
Q14151	Scaffold attachment factor B2 OS=Homo sapiens OX=9606 GN=SAFB2 PE=1 SV=1	SAFB2	107.4	4	5	8	2	0.665	1.42	0.917	0.574	0.674	0.992	1.164	0.626	1.099	0.93	1.954	0.766	1.001	0.684	2.814	0.698	1.538	0.107294
Q99717	Mothers against decapentaplegic homolog 5 OS=Homo sapiens OX=9606 GN=SMAD5 PE=1 SV=1	SMAD5	52.2	4	2	2	1	0.395	0.852	1.058	0.944	0.743	0.769	2.446	1.095	1.178	1.086	2.137	1.158	1.168	1.264	1.019	0.697	1.29	0.530789
Q96I99	Succinate--CoA ligase [GDP-forming] subunit beta, mitochondrial OS=Homo sapiens OX=9606 GN=SUCLG2 PE=1 SV=2	SUCLG2	46.5	44	15	22	15	0.858	1.363	0.926	1.373	1.096	1.066	0.575	1.021	1.098	1.072	0.952	1.079	0.646	1.108	1.075	1.008	0.795	0.0232355
Q9UNL2	Translocon-associated protein subunit gamma OS=Homo sapiens OX=9606 GN=SSR3 PE=1 SV=1	SSR3	21.1	12	3	4	3	0.491	0.774	1.092	0.722	1.085	1.721	1.335	1.199	0.985	0.771	1.495	1.129	1.174	1.072	1.471	0.813	1.113	0.545257
P41252	Isoleucine--tRNA ligase, cytoplasmic OS=Homo sapiens OX=9606 GN=IARS1 PE=1 SV=2	IARS1	144.4	17	19	24	19	0.909	0.974	1.09	0.909	0.901	0.996	0.942	1.034	1.199	1.264	1.028	1.057	0.825	1.204	1.461	0.998	0.99	0.798525
Q14139	Ubiquitin conjugation factor E4 A OS=Homo sapiens OX=9606 GN=UBE4A PE=1 SV=2	UBE4A	122.5	3	2	2	2	1.35	0.977	1.06	0.856	0.966	0.78	3.181	0.898	1.078	0.628	2.018	0.596	1.689	0.879	0.989	1.062	1.847	0.00536969
P55060	Exportin-2 OS=Homo sapiens OX=9606 GN=CSE1L PE=1 SV=3	CSE1L	110.3	22	20	27	20	0.804	1.099	1.101	0.792	0.903	0.943	0.984	1.025	1.209	1.183	0.895	1.1	0.847	1.312	1.472	0.947	0.978	0.737603
Q9H269	Vacuolar protein sorting-associated protein 16 homolog OS=Homo sapiens OX=9606 GN=VPS16 PE=1 SV=2	VPS16	94.6	6	4	4	4	1.179	1.031	1.077	1.048	1.037	1.023	1.288	1.02	0.957	1.038	0.983	1.011	1.277	1.002	1.07	1.085	1.074	0.145765
Q8N3P4	Vacuolar protein sorting-associated protein 8 homolog OS=Homo sapiens OX=9606 GN=VPS8 PE=1 SV=3	VPS8	161.7	3	3	3	3	0.88	1.017	1.169	0.848	1.014	1.064	1.552	1.19	1.102	1.055	1.122	1.066	0.956	0.933	0.851	0.801	1.084	0.3969
Q05519	Serine/arginine-rich splicing factor 11 OS=Homo sapiens OX=9606 GN=SRSF11 PE=1 SV=1	SRSF11	53.5	6	3	3	3	0.778	0.95	0.662	1.248	0.62	0.785	2.162	1.309	0.812	0.846	2.039	1.59	1.096	1.326	0.818	0.946	0.999	0.660014
O14907	Tax1-binding protein 3 OS=Homo sapiens OX=9606 GN=TAX1BP3 PE=1 SV=2	TAX1BP3	13.7	14	1	1	1	0.758	1.193	1.068	1.273	0.809	0.935	0.787	0.813	1.418	1.065	1.077	0.966	0.587	1.355	1.573	0.829	0.958	0.587354
Q9H3U1	Protein unc-45 homolog A OS=Homo sapiens OX=9606 GN=UNC45A PE=1 SV=1	UNC45A	103	15	13	19	13	0.71	1.074	1.099	0.76	0.769	0.912	1.117	0.931	1.138	1.18	1.117	1.044	0.864	1.401	1.573	0.861	1.027	0.899027
O95071	E3 ubiquitin-protein ligase UBR5 OS=Homo sapiens OX=9606 GN=UBR5 PE=1 SV=2	UBR5	309.2	1	2	2	2	1.118	1.012	1.054	0.635	1.089	1.139	1.566	0.735	1.147	1.245	1.285	0.852	1.641	0.757	1.57	0.771	1.465	0.00233457
Q9NZI7	Upstream-binding protein 1 OS=Homo sapiens OX=9606 GN=UBP1 PE=1 SV=1	UBP1	60.5	11	4	4	2	1.016	1.08	1.037	1.11	0.869	0.741	0.887	1.016	1.33	1.044	1.124	0.945	1.089	1.219	1.492	0.952	1.091	0.351515
O43818	U3 small nucleolar RNA-interacting protein 2 OS=Homo sapiens OX=9606 GN=RRP9 PE=1 SV=1	RRP9	51.8	4	2	2	2	0.608	0.576	0.891	0.693	0.786	0.903	2.826	0.812	1.466	1.178	2.755	0.698	1.405	0.896	1.3	0.856	1.82	0.0375737
Q9BV40	Vesicle-associated membrane protein 8 OS=Homo sapiens OX=9606 GN=VAMP8 PE=1 SV=1	VAMP8	11.4	39	4	4	4	0.714	0.849	1.144	0.546	1.002	1.428	1.188	0.642	1.044	0.586	1.913	0.916	1.895	0.902	1.52	0.72	1.581	0.0141317
Q9UNX4	WD repeat-containing protein 3 OS=Homo sapiens OX=9606 GN=WDR3 PE=1 SV=1	WDR3	106	2	2	2	2	1.054	0.845	1.076	0.869	1.058	1.07	0.986	0.974	1.02	1.145	1.245	1.041	1.077	1.116	1.546	0.932	1.134	0.0854097
Q9GZS3	WD repeat-containing protein 61 OS=Homo sapiens OX=9606 GN=WDR61 PE=1 SV=1	WDR61	33.6	40	9	12	9	1.325	1.007	1.036	1.158	1.163	0.953	0.95	0.963	1.153	1.485	0.897	0.935	1.038	1.006	0.908	1.048	0.99	0.921611
P61964	WD repeat-containing protein 5 OS=Homo sapiens OX=9606 GN=WDR5 PE=1 SV=1	WDR5	36.6	15	4	4	4	1.194	0.837	1.089	1.162	1.09	0.912	0.876	1.103	0.986	1.086	1.26	1.068	1.281	1.072	1.002	1.113	1.051	0.449296
Q5BKZ1	DBIRD complex subunit ZNF326 OS=Homo sapiens OX=9606 GN=ZNF326 PE=1 SV=2	ZNF326	65.6	6	3	3	3	0.556	0.644	0.85	0.603	0.794	0.777	3.397	0.743	1.246	0.874	2.563	0.632	2.653	0.674	0.917	1.463	2.024	0.0607121
Q9UK41	Vacuolar protein sorting-associated protein 28 homolog OS=Homo sapiens OX=9606 GN=VPS28 PE=1 SV=1	VPS28	25.4	16	3	4	3	1.604	1.024	1.042	1.147	1.084	0.972	1.537	1.162	0.916	0.972	0.915	1.001	1.41	0.95	0.861	1.128	1.121	0.361629
P25311	Zinc-alpha-2-glycoprotein OS=Homo sapiens OX=9606 GN=AZGP1 PE=1 SV=2	AZGP1	34.2	62	21	72	21	0.428	3.337	0.415	0.527	0.438	0.475	1.118	0.31	0.92	0.777	1.386	0.286	3.897	0.347	0.343	3.286	0.957	0.828043
Q9Y3C0	WASH complex subunit 3 OS=Homo sapiens OX=9606 GN=WASHC3 PE=1 SV=1	WASHC3	21.2	11	2	2	2	0.971	1.235	0.894	1.188	0.922	1.316	0.672	0.966	1.154	1.216	0.836	1.074	0.573	1.253	1.302	0.888	0.802	0.0381608
Q8NEW0	Zinc transporter 7 OS=Homo sapiens OX=9606 GN=SLC30A7 PE=2 SV=1	SLC30A7	41.6	8	3	3	3	1.151	0.732	1.143	0.782	1.224	1.293	1.477	0.951	1.01	0.844	1.131	1.093	1.186	0.907	1.354	1.051	1.264	0.00746054
Q8TF68	Zinc finger protein 384 OS=Homo sapiens OX=9606 GN=ZNF384 PE=1 SV=2	ZNF384	63.2	3	1	1	1
Q92889	DNA repair endonuclease XPF OS=Homo sapiens OX=9606 GN=ERCC4 PE=1 SV=3	ERCC4	104.4	2	2	2	2	1.13	0.908	1.232	1.015	1.13	1.11	0.918	1.134	1.066	1.122	0.909	1.152	0.82	1.028	1.216	0.993	0.995	0.851221
Q2M389	WASH complex subunit 4 OS=Homo sapiens OX=9606 GN=WASHC4 PE=1 SV=2	WASHC4	136.3	8	10	11	10	1.114	1.008	1.105	0.896	1.243	1.391	1.021	0.969	0.905	0.99	0.877	1.149	1.04	1.02	0.897	0.954	0.979	0.775016
Q6UWN5	Ly6/PLAUR domain-containing protein 5 OS=Homo sapiens OX=9606 GN=LYPD5 PE=1 SV=2	LYPD5	26.9	6	1	1	1	0.259	0.248	0.512	0.229	0.643	0.95	7.53	0.24	1.295	0.349	5.369	0.328	3.382	0.3	0.892	0.448	6.43	0.0136122
Q9NU22	Midasin OS=Homo sapiens OX=9606 GN=MDN1 PE=1 SV=2	MDN1	632.4	1	4	4	4	1.212	0.883	1.091	1.076	1.284	0.967	1.144	0.963	1.026	1.018	1.031	0.917	1.893	1.045	0.897	1.193	1.188	0.0980976
Q8IXI1	Mitochondrial Rho GTPase 2 OS=Homo sapiens OX=9606 GN=RHOT2 PE=1 SV=2	RHOT2	68.1	4	2	2	2	1.352	0.951	1.043	1.209	1.091	1.166	1.156	1.124	0.84	1.224	0.962	1.04	1.02	1.091	1.055	0.885	0.98	0.728017
Q6N075	Molybdate-anion transporter OS=Homo sapiens OX=9606 GN=MFSD5 PE=1 SV=2	MFSD5	49.7	6	2	2	2	1.268	0.726	1.159	0.892	1.146	0.996	2.122	0.851	0.804	0.789	1.908	0.9	2.636	0.728	1.007	0.937	1.767	0.0101895
Q02750	Dual specificity mitogen-activated protein kinase kinase 1 OS=Homo sapiens OX=9606 GN=MAP2K1 PE=1 SV=2	MAP2K1	43.4	11	5	5	1	2.172	0.832	0.934	1.512	2.031	1.842	0.638	0.644	0.752	0.732	0.504	0.749	1.45	0.71	0.867	1.086	1.153	0.719439
O15091	Mitochondrial ribonuclease P catalytic subunit OS=Homo sapiens OX=9606 GN=PRORP PE=1 SV=2	PRORP	67.3	2	1	1	1	0.734	1.072	1.039	0.859	0.869	1.162	0.519	0.957	1.148	1.607	0.837	1.336	0.606	1.279	1.271	0.984	0.759	0.0393618
P52564	Dual specificity mitogen-activated protein kinase kinase 6 OS=Homo sapiens OX=9606 GN=MAP2K6 PE=1 SV=1	MAP2K6	37.5	13	4	5	2	1.419	1.222	1.091	1.136	1.108	0.904	1.12	1.132	1.034	0.901	0.832	0.931	1.749	0.905	1.02	1.032	1.148	0.201626
P20645	Cation-dependent mannose-6-phosphate receptor OS=Homo sapiens OX=9606 GN=M6PR PE=1 SV=1	M6PR	31	21	5	6	5	1.281	0.949	0.876	0.878	1.402	1.523	1.532	0.981	0.99	0.912	1.289	1.1	1.11	0.884	0.966	0.952	1.155	0.154676
P22392	Nucleoside diphosphate kinase B OS=Homo sapiens OX=9606 GN=NME2 PE=1 SV=1	NME2	17.3	63	10	28	2	0.748	1.106	1.028	1.12	0.826	1.15	0.75	1.068	1.149	1.282	1.058	0.962	0.672	1.222	1.422	1.019	0.857	0.0968316
Q86W26	NACHT, LRR and PYD domains-containing protein 10 OS=Homo sapiens OX=9606 GN=NLRP10 PE=1 SV=1	NLRP10	75	1	1	1	1	0.562	0.356	2.469	0.455	0.426	0.611	2.364	0.381	1.302	1.517	1.752	1.024	0.734	1.062	1.746	0.709	1.857	0.0816729
Q02083	N-acylethanolamine-hydrolyzing acid amidase OS=Homo sapiens OX=9606 GN=NAAA PE=1 SV=3	NAAA	40	13	3	3	3	1.961	0.936	1.036	1.038	1.324	0.902	1.396	0.83	0.922	0.957	1.509	0.868	1.94	0.771	0.798	1.074	1.476	0.0209685
P21953	2-oxoisovalerate dehydrogenase subunit beta, mitochondrial OS=Homo sapiens OX=9606 GN=BCKDHB PE=1 SV=2	BCKDHB	43.1	11	4	4	4	1.45	1.149	1.051	1.452	1.6	1.13	0.753	1.104	0.776	1.277	0.681	0.971	0.824	0.856	0.757	1.098	0.873	0.196276
Q9H4L5	Oxysterol-binding protein-related protein 3 OS=Homo sapiens OX=9606 GN=OSBPL3 PE=1 SV=1	OSBPL3	101.2	3	2	2	2	1.398	0.991	1.063	1.203	1.315	1.071	1.175	1.129	0.997	1.072	0.949	0.932	1.342	0.794	0.969	1.089	1.112	0.176904
O95613	Pericentrin OS=Homo sapiens OX=9606 GN=PCNT PE=1 SV=4	PCNT	377.8	1	3	3	3	1.45	1.037	1.064	1.058	1.245	1.008	1.204	0.869	0.982	1.049	1.155	0.77	1.265	0.835	0.925	1.059	1.209	0.0161496
O60658	High affinity cAMP-specific and IBMX-insensitive 3',5'-cyclic phosphodiesterase 8A OS=Homo sapiens OX=9606 GN=PDE8A PE=1 SV=2	PDE8A	93.2	1	1	1	1	1.267	1.78	0.829	0.89	1.458	1.349	0.896	0.853	0.654	1.192	0.592	0.921	1.216	0.812	0.585	1.818	0.78	0.157689
Q96PD5	N-acetylmuramoyl-L-alanine amidase OS=Homo sapiens OX=9606 GN=PGLYRP2 PE=1 SV=1	PGLYRP2	62.2	18	7	14	7	5.713	0.893	0.872	1.056	0.994	1.172	0.978	1.07	0.474	0.768	0.553	1.02	1.045	0.506	0.541	0.827	1.528	0.797108
P12273	Prolactin-inducible protein OS=Homo sapiens OX=9606 GN=PIP PE=1 SV=1	PIP	16.6	59	8	23	8	0.252	5.086	0.142	0.482	0.164	0.305	0.16	0.299	0.095	0.661	0.133	0.152	0.178	0.647	0.19	6.498	0.093	0.0140689
Q15334	Lethal(2) giant larvae protein homolog 1 OS=Homo sapiens OX=9606 GN=LLGL1 PE=1 SV=3	LLGL1	115.3	3	4	4	4	0.366	0.7	0.863	0.667	0.784	0.807	5.114	0.74	1.24	0.568	3.978	0.635	1.908	0.724	0.868	0.554	2.803	0.0624882
P01718	Immunoglobulin lambda variable 3-27 OS=Homo sapiens OX=9606 GN=IGLV3-27 PE=1 SV=2	IGLV3-27	12.2	19	2	4	2	1.492	0.698	1.241	1.648	0.927	1.168	1.748	1.604	0.662	0.892	0.996	1.443	1.922	0.664	0.396	0.734	1.06	0.954321
P10253	Lysosomal alpha-glucosidase OS=Homo sapiens OX=9606 GN=GAA PE=1 SV=4	GAA	105.3	16	10	13	10	1.201	0.795	0.845	0.962	1.278	1.159	2.866	0.94	1.233	0.917	1.631	0.732	1.774	0.782	0.718	0.875	1.612	0.0262679
Q8N4C8	Misshapen-like kinase 1 OS=Homo sapiens OX=9606 GN=MINK1 PE=1 SV=2	MINK1	149.7	3	4	4	3	0.51	0.801	0.776	0.663	0.724	0.858	4.538	0.665	1.065	0.815	3.204	0.761	2.259	0.735	1.111	0.626	2.395	0.0631799
Q13164	Mitogen-activated protein kinase 7 OS=Homo sapiens OX=9606 GN=MAPK7 PE=1 SV=2	MAPK7	88.3	1	1	1	1	1.034	1.039	0.954	1.278	0.89	0.802	1.995	1.049	1.056	0.844	1.078	0.94	1.594	1.04	1.274	0.992	1.237	0.113539
O00160	Unconventional myosin-If OS=Homo sapiens OX=9606 GN=MYO1F PE=1 SV=3	MYO1F	124.8	8	8	10	3	1.481	0.835	0.855	0.938	1.356	1.599	1.774	0.737	0.856	0.918	1.128	1.261	1.838	0.742	0.746	0.986	1.252	0.206906
O75694	Nuclear pore complex protein Nup155 OS=Homo sapiens OX=9606 GN=NUP155 PE=1 SV=1	NUP155	155.1	7	8	9	8	0.813	1.091	1.223	0.84	1.096	0.97	0.696	1.262	1.159	0.934	0.984	1.136	0.719	1.203	0.987	1.138	0.895	0.199271
Q9Y530	ADP-ribose glycohydrolase OARD1 OS=Homo sapiens OX=9606 GN=OARD1 PE=1 SV=2	OARD1	17	8	1	1	1	1.508	1.315	0.937	1.406	0.939	0.885	1.201	1.101	1.001	0.759	1.269	0.866	0.934	0.924	1.125	1.252	1.048	0.594583
P13674	Prolyl 4-hydroxylase subunit alpha-1 OS=Homo sapiens OX=9606 GN=P4HA1 PE=1 SV=2	P4HA1	61	19	9	9	9	1.833	0.839	0.976	1.223	1.328	1.365	1.046	1.618	0.8	0.816	0.717	0.94	0.92	1.033	0.74	0.881	0.959	0.675603
Q5VST9	Obscurin OS=Homo sapiens OX=9606 GN=OBSCN PE=1 SV=3	OBSCN	867.9	0	1	2	1	2.245	1.088	1.295	1.587	1.089	1.5	1.321	1.484	0.428	0.991	0.425	1.155	1.26	0.311	0.28	1.352	0.881	0.461411
Q56VL3	OCIA domain-containing protein 2 OS=Homo sapiens OX=9606 GN=OCIAD2 PE=1 SV=1	OCIAD2	16.9	16	3	3	3	0.638	0.675	1.158	0.82	0.853	0.902	2.316	0.774	1.466	0.774	1.666	1.022	1.188	1.18	1.497	0.886	1.533	0.0301813
O96013	Serine/threonine-protein kinase PAK 4 OS=Homo sapiens OX=9606 GN=PAK4 PE=1 SV=1	PAK4	64	2	1	1	1
Q15154	Pericentriolar material 1 protein OS=Homo sapiens OX=9606 GN=PCM1 PE=1 SV=5	PCM1	228.4	1	2	2	2	1.771	1.362	0.888	0.785	1.123	0.972	1.313	1.087	0.843	0.78	1.225	0.94	0.82	1.004	1.485	0.892	1.21	0.169276
O15530	3-phosphoinositide-dependent protein kinase 1 OS=Homo sapiens OX=9606 GN=PDPK1 PE=1 SV=1	PDPK1	63.1	4	2	2	2	1.288	0.912	1.031	1.237	1.106	0.885	1.357	1.017	1.498	0.822	0.941	0.85	1.51	0.967	0.964	1.238	1.223	0.0428448
Q9NTI5	Sister chromatid cohesion protein PDS5 homolog B OS=Homo sapiens OX=9606 GN=PDS5B PE=1 SV=1	PDS5B	164.6	2	4	5	4	0.831	0.743	1.207	0.875	1.216	1.024	0.939	1.36	0.837	0.772	0.918	1.128	1.285	1.15	0.786	0.942	1.003	0.961444
Q9UKS6	Protein kinase C and casein kinase substrate in neurons protein 3 OS=Homo sapiens OX=9606 GN=PACSIN3 PE=1 SV=2	PACSIN3	48.5	8	3	3	3	0.504	1.267	1.034	1.115	0.76	0.617	1.115	0.92	1.19	1.008	1.067	0.965	1.23	0.988	1.401	1.037	1.049	0.865096
P04180	Phosphatidylcholine-sterol acyltransferase OS=Homo sapiens OX=9606 GN=LCAT PE=1 SV=1	LCAT	49.5	5	2	2	2	2.272	0.93	0.95	1.043	1.176	1.176	1.512	1.113	0.792	0.902	1.091	0.998	1.731	0.655	0.657	1.216	1.267	0.290372
Q5TGZ0	MICOS complex subunit MIC10 OS=Homo sapiens OX=9606 GN=MICOS10 PE=1 SV=1	MICOS10	8.8	10	1	1	1	1.385	0.931	0.988	0.856	1.165	1.158	1.401	1.063	1.027	1.144	1.385	1.144	1.368	0.856	1.027	0.738	1.235	0.0202144
P14780	Matrix metalloproteinase-9 OS=Homo sapiens OX=9606 GN=MMP9 PE=1 SV=3	MMP9	78.4	22	12	13	12	1.937	0.496	0.728	0.477	1.46	1.507	1.53	0.551	0.647	2.226	0.758	1.374	2.147	0.525	0.597	0.656	1.255	0.336562
Q02252	Methylmalonate-semialdehyde dehydrogenase [acylating], mitochondrial OS=Homo sapiens OX=9606 GN=ALDH6A1 PE=1 SV=2	ALDH6A1	57.8	32	13	17	13	0.892	1.36	1.01	1.485	1.07	0.922	0.862	1.433	0.809	0.908	0.823	1.237	0.87	1.069	0.67	1.252	0.725	0.00219836
O00217	NADH dehydrogenase [ubiquinone] iron-sulfur protein 8, mitochondrial OS=Homo sapiens OX=9606 GN=NDUFS8 PE=1 SV=1	NDUFS8	23.7	18	3	5	3	1.059	1.183	0.978	1.259	1.066	1.001	0.739	1.278	0.803	1.176	0.613	1.074	0.808	0.901	0.739	1.113	0.757	0.00311237
Q5T2T1	MAGUK p55 subfamily member 7 OS=Homo sapiens OX=9606 GN=MPP7 PE=1 SV=1	MPP7	65.5	5	3	3	3	1.447	0.904	1.041	0.862	0.794	0.763	0.844	1.021	0.953	1.177	1.195	0.992	0.882	1.363	1.684	1.129	1.077	0.635329
P47224	Guanine nucleotide exchange factor MSS4 OS=Homo sapiens OX=9606 GN=RABIF PE=1 SV=2	RABIF	13.8	7	1	1	1
O95248	Myotubularin-related protein 5 OS=Homo sapiens OX=9606 GN=SBF1 PE=1 SV=4	SBF1	208.3	3	5	5	5	1.138	0.852	1.278	0.838	1.082	1.018	1.771	0.972	1.149	1.001	1.195	0.962	1.247	1.009	1.116	1.006	1.303	0.00102748
Q9NRP0	Oligosaccharyltransferase complex subunit OSTC OS=Homo sapiens OX=9606 GN=OSTC PE=1 SV=1	OSTC	16.8	8	1	3	1	0.399	0.748	0.842	0.641	0.753	1.204	2.386	0.968	0.958	0.774	2.731	0.988	3.121	0.927	1.05	0.662	1.771	0.200261
Q9H1P3	Oxysterol-binding protein-related protein 2 OS=Homo sapiens OX=9606 GN=OSBPL2 PE=1 SV=1	OSBPL2	55.2	19	7	7	7	1.05	0.96	0.979	0.966	1.023	0.889	1.125	0.888	1.077	1.045	1.267	0.962	0.904	1.075	1.528	0.867	1.17	0.037513
P22059	Oxysterol-binding protein 1 OS=Homo sapiens OX=9606 GN=OSBP PE=1 SV=1	OSBP	89.4	9	8	9	8	0.745	1.152	1.124	0.954	0.851	1.122	1.198	0.924	1.138	1.046	1.157	0.993	0.702	1.062	1.226	0.965	0.991	0.745356
Q9NX40	OCIA domain-containing protein 1 OS=Homo sapiens OX=9606 GN=OCIAD1 PE=1 SV=1	OCIAD1	27.6	29	7	9	7	0.794	1.172	1.137	0.914	1.112	1.184	0.962	0.989	0.83	0.928	1.153	1.047	0.871	1.068	1.187	1.014	0.968	0.557654
P07237	Protein disulfide-isomerase OS=Homo sapiens OX=9606 GN=P4HB PE=1 SV=3	P4HB	57.1	56	31	71	31	0.885	1.138	0.908	1.028	0.949	1.299	0.572	0.971	1.178	1.313	0.875	0.974	0.605	1.023	1.523	1.129	0.845	0.107807
P13667	Protein disulfide-isomerase A4 OS=Homo sapiens OX=9606 GN=PDIA4 PE=1 SV=2	PDIA4	72.9	48	30	50	30	0.858	0.958	1.053	1.473	0.94	1.421	0.756	1.136	1.178	0.9	0.824	1.063	0.76	0.825	1.1	1.014	0.85	0.120535
Q08174	Protocadherin-1 OS=Homo sapiens OX=9606 GN=PCDH1 PE=1 SV=2	PCDH1	114.7	2	2	2	2	1.216	0.993	1.161	1.102	1.206	0.858	1.312	0.942	0.939	1.055	1.088	1.157	1.076	0.977	1.078	1.201	1.095	0.107516
P40424	Pre-B-cell leukemia transcription factor 1 OS=Homo sapiens OX=9606 GN=PBX1 PE=1 SV=1	PBX1	46.6	7	1	1	1	0.552	0.662	0.476	0.522	0.802	0.612	4.256	2.729	0.823	0.654	2.259	0.812	2.734	0.743	0.381	1.116	1.565	0.524561
Q9NVV4	Poly(A) RNA polymerase, mitochondrial OS=Homo sapiens OX=9606 GN=MTPAP PE=1 SV=1	MTPAP	66.1	2	1	1	1
Q9HBI1	Beta-parvin OS=Homo sapiens OX=9606 GN=PARVB PE=1 SV=1	PARVB	41.7	10	3	6	2	1.887	0.501	1.579	0.964	1.984	1.075	0.719	1.152	0.628	0.615	0.472	1.318	1.312	0.743	0.616	1.879	1.115	0.842521
O75381	Peroxisomal membrane protein PEX14 OS=Homo sapiens OX=9606 GN=PEX14 PE=1 SV=1	PEX14	41.2	6	2	3	2	1.588	1.174	1.062	0.978	1.413	1.304	1.068	0.806	0.976	0.576	0.972	0.809	0.919	0.946	1.503	1.054	1.242	0.0817645
Q9BQ69	ADP-ribose glycohydrolase MACROD1 OS=Homo sapiens OX=9606 GN=MACROD1 PE=1 SV=2	MACROD1	35.5	15	4	4	4	1.356	1.201	1.125	1.428	1.193	0.9	1.255	1.162	0.923	0.939	0.952	1.082	1.272	0.965	0.663	1.081	0.998	0.885687
P07948	Tyrosine-protein kinase Lyn OS=Homo sapiens OX=9606 GN=LYN PE=1 SV=3	LYN	58.5	9	5	6	3	1.289	0.916	1.069	1.107	1.049	1.251	0.999	0.911	0.958	1.051	0.856	1.101	1.105	0.982	1.059	1.006	1.007	0.916772
Q08AI8	Protein mab-21-like 4 OS=Homo sapiens OX=9606 GN=MAB21L4 PE=2 SV=2	MAB21L4	49.5	9	3	4	3	1.178	0.988	1.163	0.919	1.019	0.976	2.004	0.762	1.171	0.947	1.115	0.765	1.275	1.017	1.295	0.989	1.388	0.00206106
Q9ULK4	Mediator of RNA polymerase II transcription subunit 23 OS=Homo sapiens OX=9606 GN=MED23 PE=1 SV=2	MED23	156.4	2	3	4	3	1.084	0.891	1.116	0.84	0.998	1.094	1.303	1.04	1.156	1.089	1.332	1.11	0.992	1.211	1.098	0.893	1.112	0.0944251
O95819	Mitogen-activated protein kinase kinase kinase kinase 4 OS=Homo sapiens OX=9606 GN=MAP4K4 PE=1 SV=2	MAP4K4	142	1	2	2	1
Q9UBB5	Methyl-CpG-binding domain protein 2 OS=Homo sapiens OX=9606 GN=MBD2 PE=1 SV=1	MBD2	43.2	9	3	3	3	1.352	0.866	1.051	1.113	1.119	1.051	1.066	1.1	1.092	1.09	0.988	1.109	0.906	1.047	1.252	0.891	1.068	0.290935
Q9HCE1	Helicase MOV-10 OS=Homo sapiens OX=9606 GN=MOV10 PE=1 SV=2	MOV10	113.6	7	6	6	6	1.051	0.938	1.194	0.918	0.826	0.853	0.858	1.123	1.111	1.106	1.29	1.02	0.877	1.203	1.34	1.004	1.047	0.65457
Q969H8	Myeloid-derived growth factor OS=Homo sapiens OX=9606 GN=MYDGF PE=1 SV=1	MYDGF	18.8	20	4	4	4	1.114	0.918	0.937	1.197	1.104	1.592	1.281	1.008	1.09	1.118	1.286	1.032	1.284	0.939	0.756	0.85	1.023	0.784262
P40261	Nicotinamide N-methyltransferase OS=Homo sapiens OX=9606 GN=NNMT PE=1 SV=1	NNMT	29.6	20	5	7	5	1.369	1.032	0.995	0.788	1.589	1.646	0.544	0.828	0.64	0.947	0.412	2.028	0.535	1.48	0.339	1.045	0.656	0.0459278
Q9UI09	NADH dehydrogenase [ubiquinone] 1 alpha subcomplex subunit 12 OS=Homo sapiens OX=9606 GN=NDUFA12 PE=1 SV=1	NDUFA12	17.1	11	2	3	2	0.994	1.11	1.088	1.33	1.126	1.046	0.736	1.042	1.109	0.942	0.802	1.161	0.972	1.112	1.064	1.207	0.882	0.0693925
Q96DE0	U8 snoRNA-decapping enzyme OS=Homo sapiens OX=9606 GN=NUDT16 PE=1 SV=2	NUDT16	21.3	19	3	3	2	1.362	0.858	1.043	1.105	1.466	1.13	2.336	0.878	0.902	0.874	1.52	0.937	1.349	0.726	0.758	1.1	1.411	0.0431958
Q8N573	Oxidation resistance protein 1 OS=Homo sapiens OX=9606 GN=OXR1 PE=1 SV=2	OXR1	97.9	9	5	5	5	1.269	1.126	1.137	0.941	1.16	0.997	1.046	0.929	1.039	0.817	1.113	0.954	0.95	0.873	1.084	0.869	1.172	0.00380032
Q9NRZ7	1-acyl-sn-glycerol-3-phosphate acyltransferase gamma OS=Homo sapiens OX=9606 GN=AGPAT3 PE=1 SV=1	AGPAT3	43.4	11	4	4	4	1.244	1.348	1.104	0.895	1.062	1.209	1.307	0.852	0.871	0.782	1.19	1.11	0.999	1.201	1.08	1.096	1.043	0.546063
Q04941	Proteolipid protein 2 OS=Homo sapiens OX=9606 GN=PLP2 PE=1 SV=1	PLP2	16.7	10	1	2	1	0.587	1.217	0.884	0.815	0.723	1.093	1.137	0.981	1	1.221	1.34	1.195	1.38	1.255	1.356	0.905	0.968	0.627008
P23284	Peptidyl-prolyl cis-trans isomerase B OS=Homo sapiens OX=9606 GN=PPIB PE=1 SV=2	PPIB	23.7	50	13	33	12	0.913	0.925	0.888	1.193	1.087	1.359	0.545	1.465	1.179	1	0.638	1.23	0.657	1.12	0.911	0.968	0.736	0.0117158
P40306	Proteasome subunit beta type-10 OS=Homo sapiens OX=9606 GN=PSMB10 PE=1 SV=1	PSMB10	28.9	18	4	5	4	0.954	1.177	1.105	1.648	1.264	1.425	0.726	0.948	1.172	0.876	0.564	1.106	0.82	0.991	1.076	1.015	0.836	0.147627
Q14558	Phosphoribosyl pyrophosphate synthase-associated protein 1 OS=Homo sapiens OX=9606 GN=PRPSAP1 PE=1 SV=2	PRPSAP1	39.4	26	7	9	5	1.084	1.019	1.056	1.136	1.115	1.03	0.691	1.3	0.962	1.043	0.724	1.129	0.858	1.225	0.97	1.091	0.831	0.0158725
P17931	Galectin-3 OS=Homo sapiens OX=9606 GN=LGALS3 PE=1 SV=5	LGALS3	26.1	31	9	27	9	1.578	1.353	0.896	1.574	1.616	1.319	0.75	1.023	0.712	1.019	0.633	0.901	0.866	0.913	0.719	0.94	0.859	0.213134
Q6YP21	Kynurenine--oxoglutarate transaminase 3 OS=Homo sapiens OX=9606 GN=KYAT3 PE=1 SV=1	KYAT3	51.4	23	8	9	8	0.892	1.113	1.061	1.163	0.926	0.847	0.989	1.125	1.006	0.951	1.085	1.104	0.879	1.155	1.396	1.163	0.955	0.459833
Q8N1G4	Leucine-rich repeat-containing protein 47 OS=Homo sapiens OX=9606 GN=LRRC47 PE=1 SV=1	LRRC47	63.4	14	7	9	7	0.893	1.166	1.123	1.174	0.965	1.052	0.986	1.043	1.102	1.168	0.918	1.038	0.822	1.054	1.18	0.987	0.92	0.100848
P02545	Prelamin-A/C OS=Homo sapiens OX=9606 GN=LMNA PE=1 SV=1	LMNA	74.1	69	48	187	47	0.859	1.458	0.902	1.138	0.972	0.94	0.516	1.872	0.867	1.374	0.677	1.212	0.457	1.192	0.548	1.047	0.567	0.000445053
P62312	U6 snRNA-associated Sm-like protein LSm6 OS=Homo sapiens OX=9606 GN=LSM6 PE=1 SV=1	LSM6	9.1	20	2	2	2	0.872	1.526	1.158	1.404	0.943	0.71	0.674	1.158	1.086	0.7	1.186	0.818	0.68	1.107	1.51	1.173	0.943	0.714039
O94822	E3 ubiquitin-protein ligase listerin OS=Homo sapiens OX=9606 GN=LTN1 PE=1 SV=6	LTN1	200.4	1	2	2	2	0.685	0.901	1.085	0.69	0.654	1.12	0.917	1.001	1.051	0.914	1.477	1.033	0.686	1.128	2.39	0.903	1.163	0.700106
P43034	Platelet-activating factor acetylhydrolase IB subunit beta OS=Homo sapiens OX=9606 GN=PAFAH1B1 PE=1 SV=2	PAFAH1B1	46.6	47	18	26	18	0.986	1.151	0.934	1.174	1.022	1.04	1.211	1.085	1.221	1.289	0.98	0.969	0.851	1.041	0.961	0.952	0.939	0.26695
Q9NTJ4	Alpha-mannosidase 2C1 OS=Homo sapiens OX=9606 GN=MAN2C1 PE=1 SV=1	MAN2C1	115.8	1	1	1	1	1.178	1.027	1.372	1.125	1.648	1.046	0.617	0.858	1.002	0.933	0.936	0.936	1.467	0.921	0.757	1.42	1.086	0.734776
Q8WZA0	Protein LZIC OS=Homo sapiens OX=9606 GN=LZIC PE=1 SV=1	LZIC	21.5	31	5	6	5	1.388	1.272	1.095	1.342	1.151	0.947	0.807	1.051	1.003	0.806	0.696	0.949	1.054	1.097	1.018	1.288	0.938	0.494335
Q9UHC7	E3 ubiquitin-protein ligase makorin-1 OS=Homo sapiens OX=9606 GN=MKRN1 PE=1 SV=3	MKRN1	53.3	2	1	1	1
Q96ER9	Mitochondrial potassium channel OS=Homo sapiens OX=9606 GN=CCDC51 PE=1 SV=2	CCDC51	45.8	4	2	2	2	0.759	0.825	0.849	1.003	1.036	1.213	2.608	0.878	0.792	1.018	1.655	0.979	1.939	0.979	1.003	0.958	1.355	0.246404
Q9BRT3	Migration and invasion enhancer 1 OS=Homo sapiens OX=9606 GN=MIEN1 PE=1 SV=1	MIEN1	12.4	17	2	4	2	1.268	0.915	0.825	1.099	1.007	0.939	1.551	0.902	1.082	1.279	1.302	0.861	1.485	0.955	0.957	1.15	1.17	0.141259
P12882	Myosin-1 OS=Homo sapiens OX=9606 GN=MYH1 PE=1 SV=3	MYH1	223	2	3	4	2	1.399	0.636	0.855	1.058	1.178	0.883	1.35	0.944	0.778	1.826	0.906	0.86	1.63	0.952	0.82	1.682	1.008	0.85418
Q9Y2A7	Nck-associated protein 1 OS=Homo sapiens OX=9606 GN=NCKAP1 PE=1 SV=1	NCKAP1	128.7	20	23	35	23	0.559	0.948	1.107	0.901	0.738	0.819	1.143	1.262	1.074	1.027	1.149	1.22	0.696	1.354	1.304	0.932	0.918	0.400073
Q13459	Unconventional myosin-IXb OS=Homo sapiens OX=9606 GN=MYO9B PE=1 SV=3	MYO9B	243.2	4	5	5	5	1.81	0.835	1.002	0.922	1.512	1.618	1.2	0.994	0.815	0.886	0.968	0.991	1.363	0.758	0.749	1.068	1.167	0.325542
Q8TD19	Serine/threonine-protein kinase Nek9 OS=Homo sapiens OX=9606 GN=NEK9 PE=1 SV=2	NEK9	107.1	5	4	4	4	0.814	1.263	1.095	1.07	1.086	1.106	1.008	1.418	0.927	0.868	0.883	1.019	1.032	1.17	0.838	1	0.862	0.0496105
Q9NX14	NADH dehydrogenase [ubiquinone] 1 beta subcomplex subunit 11, mitochondrial OS=Homo sapiens OX=9606 GN=NDUFB11 PE=1 SV=1	NDUFB11	17.3	31	4	5	4	0.812	0.924	0.99	1.17	0.913	1.05	1.237	0.938	1.072	1.25	1.107	0.974	1.146	1.133	1.102	0.978	0.995	0.914623
O15118	NPC intracellular cholesterol transporter 1 OS=Homo sapiens OX=9606 GN=NPC1 PE=1 SV=2	NPC1	142.1	3	4	5	4	1.062	0.818	0.862	0.818	1.079	1.097	3.281	0.747	0.911	0.966	2.041	0.761	1.811	0.778	0.81	0.966	1.706	0.0381332
Q86UD1	Out at first protein homolog OS=Homo sapiens OX=9606 GN=OAF PE=2 SV=1	OAF	30.7	6	2	3	2	9.098	0.756	0.57	0.711	0.834	0.591	0.864	0.692	0.432	0.647	0.561	0.601	0.7	0.573	0.629	0.844	2.528	0.424655
P28070	Proteasome subunit beta type-4 OS=Homo sapiens OX=9606 GN=PSMB4 PE=1 SV=4	PSMB4	29.2	32	6	12	6	1.19	0.804	0.964	0.994	0.926	0.753	3.349	0.759	0.977	0.735	2.411	0.647	1.907	0.768	0.893	0.848	2	0.0148709
Q9BRP4	Proteasomal ATPase-associated factor 1 OS=Homo sapiens OX=9606 GN=PAAF1 PE=1 SV=2	PAAF1	42.2	4	2	2	2	0.545	0.818	0.83	1.034	0.741	0.916	1.258	0.729	2.288	1.438	1.537	0.879	1.078	1.024	1.068	1.037	1.187	0.56724
P05164	Myeloperoxidase OS=Homo sapiens OX=9606 GN=MPO PE=1 SV=1	MPO	83.8	30	19	43	16	0.81	0.419	0.909	0.857	0.721	1.089	3.528	0.575	0.862	0.885	1.806	0.672	5.05	0.631	0.644	0.705	2.457	0.0503783
Q13526	Peptidyl-prolyl cis-trans isomerase NIMA-interacting 1 OS=Homo sapiens OX=9606 GN=PIN1 PE=1 SV=1	PIN1	18.2	26	3	4	3	1.626	1.323	0.793	0.779	1.384	1.246	0.75	0.95	1.09	1.204	1.075	0.862	0.779	0.898	1.259	1.119	1.045	0.849972
P48426	Phosphatidylinositol 5-phosphate 4-kinase type-2 alpha OS=Homo sapiens OX=9606 GN=PIP4K2A PE=1 SV=2	PIP4K2A	46.2	15	6	7	4	1.003	0.706	1.184	1.24	1.388	1.235	1.17	0.944	0.749	0.748	0.957	1.327	2.002	0.998	0.583	1.498	1.039	0.962297
Q8TF66	Leucine-rich repeat-containing protein 15 OS=Homo sapiens OX=9606 GN=LRRC15 PE=2 SV=2	LRRC15	64.3	6	3	3	3	1.618	0.916	0.892	0.986	1.802	1.024	1.251	1.682	0.75	1.04	1.118	0.697	1.55	0.846	0.534	1.196	1.134	0.632691
Q9H9A6	Leucine-rich repeat-containing protein 40 OS=Homo sapiens OX=9606 GN=LRRC40 PE=1 SV=1	LRRC40	68.2	6	3	3	3	1.298	0.906	1.113	0.949	1.094	0.942	0.973	1	1.067	1.018	0.987	1.051	0.99	1.133	1.242	0.965	1.1	0.0604836
O75342	Arachidonate 12-lipoxygenase, 12R-type OS=Homo sapiens OX=9606 GN=ALOX12B PE=1 SV=1	ALOX12B	80.3	6	4	5	4	0.887	0.647	0.876	0.812	1.526	0.869	2.722	0.75	0.67	0.782	1.656	0.668	2.425	0.627	1.732	1.016	2.025	0.0109931
Q9BX40	Protein LSM14 homolog B OS=Homo sapiens OX=9606 GN=LSM14B PE=1 SV=1	LSM14B	42	7	2	2	2	1.2	0.934	0.98	1.01	1.038	1.031	1.538	0.859	1.057	1.077	1.698	0.822	1.313	0.93	1.315	0.942	1.333	0.00482138
O00462	Beta-mannosidase OS=Homo sapiens OX=9606 GN=MANBA PE=1 SV=3	MANBA	100.8	4	3	3	3	2.066	0.952	1.064	1.314	1.335	0.896	1.92	0.794	0.928	1.092	0.982	0.741	1.485	0.756	0.742	1.138	1.37	0.0822366
Q9BUR5	MICOS complex subunit MIC26 OS=Homo sapiens OX=9606 GN=APOO PE=1 SV=1	APOO	22.3	10	2	2	2	1.102	1.374	1.077	0.972	1.094	1.039	0.677	1.152	1.108	0.902	0.701	1.272	0.81	1.204	0.91	1.264	0.815	0.0324466
Q9H8M7	Ubiquitin carboxyl-terminal hydrolase MINDY-3 OS=Homo sapiens OX=9606 GN=MINDY3 PE=1 SV=1	MINDY3	49.7	5	2	2	2	1.281	0.906	1.077	1.074	1.319	0.907	1.092	0.815	1.275	1.038	1.168	0.865	1.53	0.882	1.067	1.26	1.266	0.0032443
Q13126	S-methyl-5'-thioadenosine phosphorylase OS=Homo sapiens OX=9606 GN=MTAP PE=1 SV=2	MTAP	31.2	42	7	11	7	1.122	1.209	0.913	1.203	0.969	0.936	1.114	1.047	1.102	1.291	1.202	0.904	1.176	0.978	1.056	1.188	0.988	0.898307
Q09161	Nuclear cap-binding protein subunit 1 OS=Homo sapiens OX=9606 GN=NCBP1 PE=1 SV=1	NCBP1	91.8	7	6	8	6	0.913	0.81	1.004	0.841	1.088	0.955	1.281	1.011	1.196	1.074	0.988	1.023	1.561	1.077	1.07	1.087	1.155	0.0814621
Q9Y639	Neuroplastin OS=Homo sapiens OX=9606 GN=NPTN PE=1 SV=2	NPTN	44.4	23	8	12	8	0.816	0.968	1.026	1.212	0.833	0.983	1.255	1.31	0.995	0.983	1.4	1.135	0.911	1.278	0.92	0.966	0.923	0.297264
Q9BYT8	Neurolysin, mitochondrial OS=Homo sapiens OX=9606 GN=NLN PE=1 SV=1	NLN	80.6	8	5	6	5	1.029	1.267	0.93	0.972	1.251	1.274	0.922	0.981	0.895	0.991	1.188	0.918	1.175	0.898	1.183	0.989	1.034	0.625009
Q9Y5Y2	Cytosolic Fe-S cluster assembly factor NUBP2 OS=Homo sapiens OX=9606 GN=NUBP2 PE=1 SV=1	NUBP2	28.8	15	2	2	2	1.54	1.094	1.074	1.102	1.09	1.168	0.949	1.098	0.819	1.146	1.094	0.912	0.826	0.972	1.216	1	1.014	0.975437
Q14980	Nuclear mitotic apparatus protein 1 OS=Homo sapiens OX=9606 GN=NUMA1 PE=1 SV=2	NUMA1	238.1	33	64	85	63	0.774	1.184	0.999	0.71	1.1	1.053	0.773	1.395	0.989	1.12	0.968	1.302	0.773	1.294	0.938	1.011	0.806	0.038575
Q6P2Q9	Pre-mRNA-processing-splicing factor 8 OS=Homo sapiens OX=9606 GN=PRPF8 PE=1 SV=2	PRPF8	273.4	19	42	50	42	0.992	0.867	1.046	0.811	1.023	1.024	0.977	1.053	1	1.064	1.049	1.096	1.02	1.183	1.143	1.028	1.015	0.668395
P35658	Nuclear pore complex protein Nup214 OS=Homo sapiens OX=9606 GN=NUP214 PE=1 SV=2	NUP214	213.5	5	10	11	10	1.271	1.026	1.145	0.99	1.093	1.049	0.987	1.007	1.104	1.043	1.145	1.096	1.019	1.116	1.044	0.99	1.059	0.107946
P11940	Polyadenylate-binding protein 1 OS=Homo sapiens OX=9606 GN=PABPC1 PE=1 SV=2	PABPC1	70.6	27	18	37	11	0.887	0.991	1	0.768	0.851	0.832	0.862	0.884	1.477	0.762	1.231	0.764	1.08	0.992	2.01	0.978	1.348	0.0389379
Q92576	PHD finger protein 3 OS=Homo sapiens OX=9606 GN=PHF3 PE=1 SV=3	PHF3	229.3	2	2	2	2	1.038	0.997	0.913	1.373	0.986	0.901	0.938	1.239	0.928	1.065	0.981	1.456	1.722	1.119	0.725	1.033	0.896	0.245023
Q8NDH3	Probable aminopeptidase NPEPL1 OS=Homo sapiens OX=9606 GN=NPEPL1 PE=1 SV=3	NPEPL1	55.8	12	5	6	5	0.88	1.281	1.019	1.442	1.059	1.088	0.74	1.138	0.876	1.116	0.778	1.09	0.852	1.158	1.127	1.038	0.784	0.00184596
O00625	Pirin OS=Homo sapiens OX=9606 GN=PIR PE=1 SV=1	PIR	32.1	6	1	1	1	1.626	1.253	1.395	1.567	1.092	0.555	0.699	0.874	0.941	0.901	0.744	0.819	1.275	1.007	1.033	1.428	1.048	0.723337
Q9Y3C6	Peptidyl-prolyl cis-trans isomerase-like 1 OS=Homo sapiens OX=9606 GN=PPIL1 PE=1 SV=1	PPIL1	18.2	26	4	5	4	0.813	1.009	0.981	0.962	0.929	1.008	0.774	1.11	1.194	1.483	0.982	1.054	0.782	1.274	1.249	1.016	0.864	0.0904243
Q13393	Phospholipase D1 OS=Homo sapiens OX=9606 GN=PLD1 PE=1 SV=1	PLD1	124.1	3	2	2	2	0.962	0.949	1.003	1.018	0.95	0.992	1.209	0.934	1.091	1.076	1.142	0.952	0.847	1.438	1.522	0.864	1.061	0.517115
Q8IYI6	Exocyst complex component 8 OS=Homo sapiens OX=9606 GN=EXOC8 PE=1 SV=2	EXOC8	81.7	21	13	14	13	0.776	1.02	1.094	0.925	0.91	0.984	0.982	1.094	1.044	0.95	1.166	1.133	1.007	1.154	1.166	0.958	0.991	0.814788
A0A0C4DH32	Immunoglobulin heavy variable 3-20 OS=Homo sapiens OX=9606 GN=IGHV3-20 PE=3 SV=2	IGHV3-20	12.7	19	2	3	1	1.378	0.501	1.069	1.159	1.932	1.824	2.132	1.211	0.876	0.82	1.025	0.518	2.133	0.527	0.474	1.036	1.451	0.166342
P00492	Hypoxanthine-guanine phosphoribosyltransferase OS=Homo sapiens OX=9606 GN=HPRT1 PE=1 SV=2	HPRT1	24.6	39	7	13	7	1.404	0.822	1.046	1.144	1.528	0.941	1.262	0.832	1.063	0.936	0.946	0.874	1.671	0.874	1.094	1.294	1.298	0.0150701
Q9Y287	Integral membrane protein 2B OS=Homo sapiens OX=9606 GN=ITM2B PE=1 SV=1	ITM2B	30.3	8	2	2	2	4.98	1.13	0.728	0.746	0.834	0.718	0.739	1.219	0.631	1.324	0.747	0.75	0.55	0.74	0.958	0.944	1.343	0.969823
O95965	Integrin beta-like protein 1 OS=Homo sapiens OX=9606 GN=ITGBL1 PE=2 SV=1	ITGBL1	53.9	3	1	1	1	0.652	0.959	0.647	1.266	0.578	0.894	5.822	1.219	0.954	0.462	3.406	0.448	2.754	0.536	0.245	0.506	2.394	0.275553
P00568	Adenylate kinase isoenzyme 1 OS=Homo sapiens OX=9606 GN=AK1 PE=1 SV=3	AK1	21.6	34	6	12	6	1.905	1.02	0.992	1.431	1.346	0.806	1.118	1.123	0.814	0.724	0.77	0.848	1.605	0.875	0.856	1.458	1.135	0.483764
P08648	Integrin alpha-5 OS=Homo sapiens OX=9606 GN=ITGA5 PE=1 SV=2	ITGA5	114.5	5	4	4	4	1.867	0.91	1.026	1.244	1.293	1.184	1.158	1.319	0.762	1.092	0.801	1.122	1.246	0.787	0.744	1.077	1.019	0.905267
P20701	Integrin alpha-L OS=Homo sapiens OX=9606 GN=ITGAL PE=1 SV=3	ITGAL	128.7	4	5	5	5	1.345	0.559	1.127	1.503	1.735	1.901	1.063	0.59	1.076	0.828	0.684	1.203	0.95	0.757	0.568	0.901	1.037	0.734119
P47929	Galectin-7 OS=Homo sapiens OX=9606 GN=LGALS7 PE=1 SV=2	LGALS7	15.1	85	10	51	10	0.551	1.227	0.846	1.425	0.542	0.682	0.807	0.993	1.267	1.622	1.38	0.749	0.592	1.377	1.313	0.908	0.812	0.214085
Q14847	LIM and SH3 domain protein 1 OS=Homo sapiens OX=9606 GN=LASP1 PE=1 SV=2	LASP1	29.7	50	10	14	10	1.172	1.53	1.094	0.808	1.161	1.475	0.971	0.634	1.094	0.722	0.979	0.802	1.089	0.662	0.949	0.712	1.158	0.133004
A0A0C4DH26	Probable non-functional immunoglobulin kappa variable 6D-41 OS=Homo sapiens OX=9606 GN=IGKV6D-41 PE=1 SV=1	IGKV6D-41	12.6	10	1	2	1	2.145	0.921	1.619	2.144	1.461	1.581	1.229	0.576	0.89	1.012	0.823	0.357	1.314	0.382	0.526	0.935	1.265	0.253377
Q16787	Laminin subunit alpha-3 OS=Homo sapiens OX=9606 GN=LAMA3 PE=1 SV=2	LAMA3	366.4	7	22	28	22	0.662	1.147	0.723	0.814	0.709	0.847	1.087	1.162	1.065	1.73	1.441	0.969	1.026	1.067	0.6	1.313	0.808	0.122663
O15230	Laminin subunit alpha-5 OS=Homo sapiens OX=9606 GN=LAMA5 PE=1 SV=8	LAMA5	399.5	13	37	42	37	0.731	0.84	0.907	0.748	0.986	0.752	0.986	1.557	0.73	1.211	0.889	1.72	1.089	1.244	0.5	1.695	0.698	0.0480705
Q9BZQ8	Protein Niban 1 OS=Homo sapiens OX=9606 GN=NIBAN1 PE=1 SV=1	NIBAN1	103.1	17	15	18	15	1.12	1.549	0.72	1.056	0.952	1.104	0.785	2.176	0.653	1.01	0.624	1.232	0.81	0.974	0.556	1.24	0.601	0.00136748
P35232	Prohibitin OS=Homo sapiens OX=9606 GN=PHB PE=1 SV=1	PHB	29.8	38	11	19	11	0.987	0.988	1.052	1.304	1.097	1.003	0.759	1.1	1.145	1.264	0.839	1.091	0.66	1.154	1.053	1.001	0.853	0.0494068
P18669	Phosphoglycerate mutase 1 OS=Homo sapiens OX=9606 GN=PGAM1 PE=1 SV=2	PGAM1	28.8	56	13	38	8	0.681	1.237	0.854	0.901	0.689	1.098	0.654	0.938	1.176	1.623	1.026	0.99	0.67	1.137	1.602	0.926	0.831	0.129519
Q15121	Astrocytic phosphoprotein PEA-15 OS=Homo sapiens OX=9606 GN=PEA15 PE=1 SV=2	PEA15	15	45	5	9	5	1.096	1.541	1.002	1.296	0.983	1.178	0.846	1.146	0.957	0.652	0.659	1.318	0.602	1.271	0.844	1.042	0.74	0.0252957
O75051	Plexin-A2 OS=Homo sapiens OX=9606 GN=PLXNA2 PE=1 SV=4	PLXNA2	211	2	4	4	2	0.961	0.777	1.278	1.261	1.07	0.924	0.847	1.145	1.18	1.088	1.348	1.103	1.124	1.118	0.988	0.962	1.05	0.5404
Q96Q06	Perilipin-4 OS=Homo sapiens OX=9606 GN=PLIN4 PE=1 SV=2	PLIN4	134.3	8	2	3	2	1.626	2.336	1.229	0.833	2.152	1.442	1.071	0.508	0.516	0.72	0.672	0.687	0.984	0.594	0.362	1.5	0.999	0.965582
Q13427	Peptidyl-prolyl cis-trans isomerase G OS=Homo sapiens OX=9606 GN=PPIG PE=1 SV=2	PPIG	88.6	6	5	5	5	1.289	1.15	0.843	0.828	1.3	1.249	0.939	0.966	0.835	1.193	1.01	0.975	1.139	1.12	1.183	0.993	1.008	0.982621
Q15126	Phosphomevalonate kinase OS=Homo sapiens OX=9606 GN=PMVK PE=1 SV=3	PMVK	22	13	2	3	2	1.016	1.42	0.986	0.868	0.786	0.804	1.124	0.8	1.11	1.067	1.257	0.776	0.722	1.378	1.808	0.862	1.105	0.505811
Q6ZMI0	Protein phosphatase 1 regulatory subunit 21 OS=Homo sapiens OX=9606 GN=PPP1R21 PE=1 SV=1	PPP1R21	88.3	9	5	5	5	1.255	1.156	1.018	0.929	1.081	1.052	0.904	1.182	0.878	0.762	0.893	0.95	0.864	1.01	1.144	0.967	1.004	0.965547
Q969U7	Proteasome assembly chaperone 2 OS=Homo sapiens OX=9606 GN=PSMG2 PE=1 SV=1	PSMG2	29.4	8	2	2	2	1.846	0.873	1.008	0.863	1.548	0.831	1.393	0.962	1.067	0.908	0.98	0.612	2.079	0.791	1.146	1.176	1.577	0.00287093
P20618	Proteasome subunit beta type-1 OS=Homo sapiens OX=9606 GN=PSMB1 PE=1 SV=2	PSMB1	26.5	36	7	17	7	0.707	0.718	0.882	0.697	0.869	0.935	3.461	0.744	1.362	0.81	2.416	0.72	2.687	0.706	0.806	0.776	2.16	0.0307703
Q13200	26S proteasome non-ATPase regulatory subunit 2 OS=Homo sapiens OX=9606 GN=PSMD2 PE=1 SV=3	PSMD2	100.1	26	19	33	19	0.93	1.044	1.01	0.948	0.944	1.028	0.91	1.1	1.127	1.162	0.986	1.039	0.832	1.154	1.282	1.1	0.935	0.192349
P11216	Glycogen phosphorylase, brain form OS=Homo sapiens OX=9606 GN=PYGB PE=1 SV=5	PYGB	96.6	32	27	41	22	1.001	1.723	0.926	0.966	0.9	1.136	1.032	1.061	0.947	1.11	1.205	1.123	0.822	0.988	0.746	0.976	0.834	0.0575162
Q5GLZ8	Probable E3 ubiquitin-protein ligase HERC4 OS=Homo sapiens OX=9606 GN=HERC4 PE=1 SV=1	HERC4	118.5	6	6	6	6	1.183	1.075	1.052	1.012	1.012	1.174	1.192	1.137	1.056	0.987	0.892	1.121	0.99	1.121	1.19	0.971	0.996	0.893594
O75506	Heat shock factor-binding protein 1 OS=Homo sapiens OX=9606 GN=HSBP1 PE=1 SV=1	HSBP1	8.5	14	1	1	1	1.309	1.175	0.976	1.499	1.178	0.924	1.003	1.119	0.851	0.857	0.778	1.019	1.145	1.027	1.162	1.16	0.957	0.619067
Q68E01	Integrator complex subunit 3 OS=Homo sapiens OX=9606 GN=INTS3 PE=1 SV=1	INTS3	118	8	5	6	5	0.801	0.838	1.05	0.913	0.879	1.089	1.385	0.97	1.21	1.169	1.118	0.99	1.344	0.894	1.045	0.923	1.134	0.16015
Q63ZY3	KN motif and ankyrin repeat domain-containing protein 2 OS=Homo sapiens OX=9606 GN=KANK2 PE=1 SV=1	KANK2	91.1	15	11	14	11	0.785	1.294	1.202	1.118	1.104	0.914	1.201	1.479	0.85	0.76	0.728	1.535	1.262	1.042	0.607	1.052	0.842	0.184596
Q9P0G3	Kallikrein-14 OS=Homo sapiens OX=9606 GN=KLK14 PE=1 SV=2	KLK14	29.1	22	4	5	4	0.881	0.51	0.716	0.612	0.902	0.833	2.796	0.779	2.088	0.898	2.49	0.68	1.737	0.657	1.04	1.078	2.092	0.0110342
Q16773	Kynurenine--oxoglutarate transaminase 1 OS=Homo sapiens OX=9606 GN=KYAT1 PE=1 SV=1	KYAT1	47.8	3	1	1	1	1.549	1.359	0.809	1.045	1.2	0.775	1.602	1.047	0.971	0.985	1.323	1.017	1.385	0.994	0.813	0.939	1.183	0.208051
P13861	cAMP-dependent protein kinase type II-alpha regulatory subunit OS=Homo sapiens OX=9606 GN=PRKAR2A PE=1 SV=2	PRKAR2A	45.5	39	13	17	11	0.921	1.23	1.093	1.187	0.972	0.939	1.153	1.243	1.113	0.988	1.091	1.019	0.809	0.927	1.006	1.09	0.946	0.368785
Q13555	Calcium/calmodulin-dependent protein kinase type II subunit gamma OS=Homo sapiens OX=9606 GN=CAMK2G PE=1 SV=4	CAMK2G	62.6	14	7	7	4	0.935	1.658	0.966	0.948	0.912	0.834	1.218	1.092	1.022	0.724	1.449	0.987	0.94	1.03	0.863	1.178	0.983	0.973095
O95867	Lymphocyte antigen 6 complex locus protein G6c OS=Homo sapiens OX=9606 GN=LY6G6C PE=1 SV=1	LY6G6C	13.8	20	2	3	2	0.59	0.828	1.461	0.562	0.63	1.138	2.644	0.526	1.136	0.508	3.162	0.891	0.626	0.836	1.975	0.632	2.065	0.0539545
P61626	Lysozyme C OS=Homo sapiens OX=9606 GN=LYZ PE=1 SV=1	LYZ	16.5	51	6	12	6	3.117	0.722	0.743	0.651	1.374	1.07	1.993	0.701	0.576	1.314	0.975	1.316	1.536	0.704	0.622	0.891	1.484	0.263203
O96007	Molybdopterin synthase catalytic subunit OS=Homo sapiens OX=9606 GN=MOCS2 PE=1 SV=1	MOCS2	20.9	8	1	1	1	1.159	1.686	1.221	0.977	1.09	0.697	0.842	1.259	0.782	0.622	0.959	0.977	0.589	1.122	1.503	1.196	0.954	0.803422
P52298	Nuclear cap-binding protein subunit 2 OS=Homo sapiens OX=9606 GN=NCBP2 PE=1 SV=1	NCBP2	18	11	2	2	2	0.872	1.069	1.03	0.969	0.938	1.158	0.921	0.895	1.282	1.4	1.216	0.936	0.86	1.074	1.395	0.811	1.024	0.816455
P20592	Interferon-induced GTP-binding protein Mx2 OS=Homo sapiens OX=9606 GN=MX2 PE=1 SV=1	MX2	82	4	3	3	2
Q7Z3B1	Neuronal growth regulator 1 OS=Homo sapiens OX=9606 GN=NEGR1 PE=1 SV=3	NEGR1	38.7	9	3	4	3	1.114	1.328	0.877	1.956	0.852	1.043	0.92	2.033	0.526	1.122	0.504	1.088	1.114	0.986	0.341	1.388	0.571	0.00529055
O15394	Neural cell adhesion molecule 2 OS=Homo sapiens OX=9606 GN=NCAM2 PE=1 SV=2	NCAM2	93	4	3	3	3	1.198	0.787	1.942	1.095	1.209	0.685	0.981	1.987	1.034	0.882	1.019	0.907	1.052	0.948	0.52	0.939	1.088	0.643554
Q9BSC4	Nucleolar protein 10 OS=Homo sapiens OX=9606 GN=NOL10 PE=1 SV=1	NOL10	80.3	1	1	1	1	1.354	0.616	1.205	1.067	1.225	1.217	0.801	0.841	1.097	1.162	0.844	0.946	1.782	1.001	1.124	1.104	1.186	0.196479
P49790	Nuclear pore complex protein Nup153 OS=Homo sapiens OX=9606 GN=NUP153 PE=1 SV=2	NUP153	153.8	1	2	2	2	0.538	0.855	1.005	0.916	0.713	1.147	2.014	0.732	1.236	1.438	1.982	1.252	1.136	1.063	1.078	0.598	1.213	0.46975
Q9HAU0	Pleckstrin homology domain-containing family A member 5 OS=Homo sapiens OX=9606 GN=PLEKHA5 PE=1 SV=1	PLEKHA5	127.4	2	2	2	2	0.916	1	1.064	0.869	1.016	0.854	1.532	1.13	0.993	0.748	1.654	0.972	1.618	1.2	1.262	0.918	1.307	0.0247579
P49720	Proteasome subunit beta type-3 OS=Homo sapiens OX=9606 GN=PSMB3 PE=1 SV=2	PSMB3	22.9	39	7	15	7	0.746	0.815	0.893	0.908	0.946	0.884	3.873	0.735	1.502	0.751	2.575	0.733	1.899	0.713	0.835	0.724	2.119	0.0279363
P28072	Proteasome subunit beta type-6 OS=Homo sapiens OX=9606 GN=PSMB6 PE=1 SV=4	PSMB6	25.3	20	5	7	5	0.84	0.528	0.943	0.68	0.818	0.705	4.827	0.584	1.331	0.914	3.917	0.453	2.117	0.6	0.78	0.664	3.037	0.0114889
P30044	Peroxiredoxin-5, mitochondrial OS=Homo sapiens OX=9606 GN=PRDX5 PE=1 SV=4	PRDX5	22.1	47	7	20	7	0.902	1.727	0.871	0.968	1.031	0.983	0.699	1.096	1.068	1.06	1.19	0.887	0.901	1.004	1.242	0.993	0.907	0.360802
P11908	Ribose-phosphate pyrophosphokinase 2 OS=Homo sapiens OX=9606 GN=PRPS2 PE=1 SV=2	PRPS2	34.7	33	8	14	3	1.095	0.988	1.03	1.243	1.031	0.938	0.704	1.181	1.045	1.236	0.728	1.02	0.992	1.209	1.259	1.084	0.886	0.123188
Q96M27	Protein PRRC1 OS=Homo sapiens OX=9606 GN=PRRC1 PE=1 SV=1	PRRC1	46.7	10	5	6	5	0.875	1.203	1.008	0.937	0.989	1.171	0.976	1.128	1.081	1.325	1.084	0.972	0.686	1.065	1.263	0.938	0.911	0.221303
Q9Y485	DmX-like protein 1 OS=Homo sapiens OX=9606 GN=DMXL1 PE=1 SV=3	DMXL1	337.6	1	4	4	4	1.15	0.925	1.037	0.966	1.215	1.032	0.947	0.867	0.926	1.058	1.001	0.926	1.879	0.966	1.21	1.019	1.207	0.0682374
Q6IAN0	Dehydrogenase/reductase SDR family member 7B OS=Homo sapiens OX=9606 GN=DHRS7B PE=1 SV=2	DHRS7B	35.1	17	5	5	5	0.738	1.315	0.985	0.812	1.101	1.037	1.128	1.029	0.881	0.959	0.876	1.042	0.939	1.07	0.839	1.52	0.852	0.0922323
Q16643	Drebrin OS=Homo sapiens OX=9606 GN=DBN1 PE=1 SV=4	DBN1	71.4	22	9	14	9	1.024	1.208	1.143	1.047	1.233	1.016	1.048	1.272	1.066	0.796	1.026	1.068	0.748	1.04	0.783	1.033	0.952	0.504237
Q14574	Desmocollin-3 OS=Homo sapiens OX=9606 GN=DSC3 PE=1 SV=3	DSC3	99.9	29	22	35	20	0.591	1.279	0.963	0.631	0.471	0.758	0.905	0.869	1.273	1.487	1.411	0.908	0.559	1.559	1.809	0.709	0.973	0.732161
P08397	Porphobilinogen deaminase OS=Homo sapiens OX=9606 GN=HMBS PE=1 SV=2	HMBS	39.3	30	8	10	8	1.842	0.846	0.992	1.378	1.753	0.752	1.081	0.806	1.132	0.693	0.888	0.669	1.507	0.766	1.022	1.459	1.386	0.0367177
P55795	Heterogeneous nuclear ribonucleoprotein H2 OS=Homo sapiens OX=9606 GN=HNRNPH2 PE=1 SV=1	HNRNPH2	49.2	28	12	23	4	1.314	1.016	0.914	0.887	1.008	1.073	1.154	0.958	1.019	1.211	1.16	0.988	1.214	1.201	1.15	0.98	1.074	0.228497
Q92619	Rho GTPase-activating protein 45 OS=Homo sapiens OX=9606 GN=ARHGAP45 PE=1 SV=2	ARHGAP45	124.5	3	3	3	3	1.197	0.97	1.095	1.292	1.425	1.636	1	0.896	0.907	0.77	0.748	1.332	1.32	0.939	0.737	0.972	0.957	0.742584
P54105	Methylosome subunit pICln OS=Homo sapiens OX=9606 GN=CLNS1A PE=1 SV=1	CLNS1A	26.2	5	1	1	1	1.226	0.93	1.11	1.209	1.086	1.15	0.885	0.78	1.068	1.137	0.984	0.95	1.043	0.726	1.46	1.348	1.077	0.381813
P29218	Inositol monophosphatase 1 OS=Homo sapiens OX=9606 GN=IMPA1 PE=1 SV=1	IMPA1	30.2	25	5	5	5	0.965	1.045	0.975	0.924	0.995	1.106	2.303	0.854	1.241	1.08	2.069	0.867	1.191	0.81	0.86	0.958	1.387	0.0696177
Q96AZ6	Interferon-stimulated gene 20 kDa protein OS=Homo sapiens OX=9606 GN=ISG20 PE=1 SV=2	ISG20	20.4	9	2	3	2	1.035	0.742	1.219	1.134	1.244	2.082	1.07	0.656	1.366	0.93	0.762	0.954	0.974	0.858	1.115	0.837	1.072	0.408929
Q01546	Keratin, type II cytoskeletal 2 oral OS=Homo sapiens OX=9606 GN=KRT76 PE=1 SV=2	KRT76	65.8	13	13	62	2	0.53	1.396	1.044	0.656	0.692	0.698	1.018	0.743	1.361	1.081	1.14	0.9	1.628	1.508	1.622	0.92	1.143	0.531589
Q86VI3	Ras GTPase-activating-like protein IQGAP3 OS=Homo sapiens OX=9606 GN=IQGAP3 PE=1 SV=2	IQGAP3	184.6	1	2	2	1
Q9Y257	Potassium channel subfamily K member 6 OS=Homo sapiens OX=9606 GN=KCNK6 PE=1 SV=1	KCNK6	33.7	7	2	2	2
Q08380	Galectin-3-binding protein OS=Homo sapiens OX=9606 GN=LGALS3BP PE=1 SV=1	LGALS3BP	65.3	28	14	24	14	1.046	0.828	0.843	0.845	1.028	0.824	1.898	0.6	1.373	0.757	2.929	0.654	3.533	0.663	0.685	0.692	2.274	0.0146574
P28300	Protein-lysine 6-oxidase OS=Homo sapiens OX=9606 GN=LOX PE=1 SV=2	LOX	46.9	19	5	6	5	1.308	0.815	0.831	1.485	0.936	0.691	1.237	1.682	0.8	0.901	0.969	0.892	1.11	1.105	0.519	1.07	0.892	0.478644
Q96MG7	Non-structural maintenance of chromosomes element 3 homolog OS=Homo sapiens OX=9606 GN=NSMCE3 PE=1 SV=1	NSMCE3	34.3	5	2	2	2	0.726	0.886	0.952	1.01	0.96	0.972	2.566	1.042	1.112	0.931	1.662	0.975	1.434	1.066	1.032	0.872	1.347	0.154197
Q6ZV29	Patatin-like phospholipase domain-containing protein 7 OS=Homo sapiens OX=9606 GN=PNPLA7 PE=1 SV=4	PNPLA7	145.6	2	2	2	1
P45877	Peptidyl-prolyl cis-trans isomerase C OS=Homo sapiens OX=9606 GN=PPIC PE=1 SV=1	PPIC	22.7	17	4	6	3	1.994	1.023	0.958	1.046	0.93	0.932	1.014	1.199	1.021	1.158	0.941	0.811	1.134	0.849	1.324	1.03	1.158	0.260221
Q13136	Liprin-alpha-1 OS=Homo sapiens OX=9606 GN=PPFIA1 PE=1 SV=1	PPFIA1	135.7	5	6	7	2	0.874	1.134	1.163	0.93	1.047	1.154	1.14	0.93	0.992	0.864	1.674	1	1.438	0.956	1.295	0.856	1.23	0.0372145
Q9NZM1	Myoferlin OS=Homo sapiens OX=9606 GN=MYOF PE=1 SV=1	MYOF	234.6	37	65	96	64	1.046	0.928	1.004	0.94	1.234	1.058	0.8	1.56	0.964	1.137	0.816	1.172	0.871	1.183	0.924	0.944	0.858	0.0835851
O95139	NADH dehydrogenase [ubiquinone] 1 beta subcomplex subunit 6 OS=Homo sapiens OX=9606 GN=NDUFB6 PE=1 SV=3	NDUFB6	15.5	30	3	4	3	0.573	1.214	1.095	1.082	0.806	0.878	0.81	1.243	1.002	0.701	0.911	1.304	0.508	1.549	1.305	1.377	0.75	0.054905
O95169	NADH dehydrogenase [ubiquinone] 1 beta subcomplex subunit 8, mitochondrial OS=Homo sapiens OX=9606 GN=NDUFB8 PE=1 SV=1	NDUFB8	21.8	11	2	2	2	0.909	1.059	0.914	1.142	0.855	1.244	0.646	1.199	0.873	1.22	0.99	1.188	0.931	1.259	1.272	0.999	0.794	0.00445764
Q9H8H0	Nucleolar protein 11 OS=Homo sapiens OX=9606 GN=NOL11 PE=1 SV=1	NOL11	81.1	5	3	3	3	1.333	0.702	1.08	0.94	1.322	0.853	0.933	0.924	1.136	1.204	0.972	0.958	1.134	0.993	1.038	1.049	1.174	0.039474
Q9H0X9	Oxysterol-binding protein-related protein 5 OS=Homo sapiens OX=9606 GN=OSBPL5 PE=1 SV=1	OSBPL5	98.6	3	2	2	1	0.55	0.874	1.055	0.66	0.85	1.068	3.452	0.823	1.034	0.694	2.577	0.93	1.882	0.864	0.839	1.027	1.764	0.119833
Q9BVG4	Protein PBDC1 OS=Homo sapiens OX=9606 GN=PBDC1 PE=1 SV=1	PBDC1	26	27	5	7	5	0.981	1.154	0.96	1.085	0.947	1.076	0.836	1.013	1.231	1.304	0.939	1.064	0.963	1.076	1.188	0.879	0.93	0.234418
O00764	Pyridoxal kinase OS=Homo sapiens OX=9606 GN=PDXK PE=1 SV=1	PDXK	35.1	35	10	15	10	1.2	1.03	0.863	0.98	1.23	1.493	1.138	1.074	0.891	0.923	0.876	0.878	1.264	1	0.925	1.032	0.997	0.97251
P0C869	Cytosolic phospholipase A2 beta OS=Homo sapiens OX=9606 GN=PLA2G4B PE=1 SV=2	PLA2G4B	87.9	5	3	3	3	1.352	0.797	0.894	0.795	0.946	0.672	1.291	0.719	0.995	1.602	0.795	0.717	1.593	0.974	2.633	0.923	1.458	0.0627827
O60925	Prefoldin subunit 1 OS=Homo sapiens OX=9606 GN=PFDN1 PE=1 SV=2	PFDN1	14.2	16	2	3	2	1.182	1.192	0.92	1.105	1.276	1.204	0.722	1.058	0.942	0.857	0.704	1.055	0.816	1.125	1.454	1.074	0.925	0.326575
P36955	Pigment epithelium-derived factor OS=Homo sapiens OX=9606 GN=SERPINF1 PE=1 SV=4	SERPINF1	46.3	38	15	28	15	3.82	0.903	0.699	1.497	0.82	0.594	0.68	3.029	0.365	0.806	0.334	0.781	0.489	1.034	0.339	1.093	0.775	0.151151
P62937	Peptidyl-prolyl cis-trans isomerase A OS=Homo sapiens OX=9606 GN=PPIA PE=1 SV=2	PPIA	18	76	15	74	14	0.974	1.226	0.9	1.092	0.88	1.014	0.757	0.978	1.028	1.591	0.965	0.958	0.796	1.052	1.076	1.076	0.821	0.0193059
P50336	Protoporphyrinogen oxidase OS=Homo sapiens OX=9606 GN=PPOX PE=1 SV=1	PPOX	50.7	8	3	3	3	1.152	1.236	1.092	1.197	1.003	1.02	0.904	1.01	0.818	1.324	0.754	1.296	1.039	1.024	0.82	1.29	0.807	0.00649639
P67775	Serine/threonine-protein phosphatase 2A catalytic subunit alpha isoform OS=Homo sapiens OX=9606 GN=PPP2CA PE=1 SV=1	PPP2CA	35.6	45	10	15	2	0.638	0.978	0.904	0.98	0.778	0.889	1.089	0.954	1.326	1.57	1.111	1.063	0.834	1.219	1.488	0.952	0.949	0.563536
O75915	PRA1 family protein 3 OS=Homo sapiens OX=9606 GN=ARL6IP5 PE=1 SV=1	ARL6IP5	21.6	23	4	8	4	1.2	1.107	1.169	1.361	1.491	1.185	0.774	1.467	0.791	0.785	0.617	1.197	1.187	1.026	0.634	1.242	0.839	0.153259
P55036	26S proteasome non-ATPase regulatory subunit 4 OS=Homo sapiens OX=9606 GN=PSMD4 PE=1 SV=1	PSMD4	40.7	32	8	9	8	1.363	1.125	0.82	1.099	0.902	0.903	1.1	0.89	1.113	0.958	1.268	0.698	1.061	0.948	1.636	1.059	1.206	0.0864225
Q99733	Nucleosome assembly protein 1-like 4 OS=Homo sapiens OX=9606 GN=NAP1L4 PE=1 SV=1	NAP1L4	42.8	22	8	11	8	1.02	1.53	1.014	1.404	1.156	0.893	0.739	0.913	0.958	0.888	1.207	0.736	0.843	0.822	1.488	1.128	1.013	0.847198
Q92597	Protein NDRG1 OS=Homo sapiens OX=9606 GN=NDRG1 PE=1 SV=1	NDRG1	42.8	28	7	16	7	0.988	1.03	1.035	1.302	0.832	0.858	1.384	0.952	1.043	1.051	1.202	0.922	1.132	1.118	1.031	0.863	1.068	0.385699
P24158	Myeloblastin OS=Homo sapiens OX=9606 GN=PRTN3 PE=1 SV=3	PRTN3	27.8	9	1	2	1	1.01	0.298	0.54	0.293	0.862	1.687	0.599	0.476	0.558	3.488	0.768	1.346	5.084	0.521	0.442	0.604	1.132	0.776277
Q9UL46	Proteasome activator complex subunit 2 OS=Homo sapiens OX=9606 GN=PSME2 PE=1 SV=4	PSME2	27.4	33	8	19	8	0.776	1.124	0.989	1.072	0.968	1.306	0.663	0.949	1.036	1.06	0.753	1.061	0.848	1.125	1.353	1.018	0.848	0.0590231
P52434	DNA-directed RNA polymerases I, II, and III subunit RPABC3 OS=Homo sapiens OX=9606 GN=POLR2H PE=1 SV=4	POLR2H	17.1	11	1	1	1	0.755	0.914	1.14	0.967	0.904	1.013	1.153	0.996	1.3	1.386	1.645	0.893	0.845	0.973	1.421	0.8	1.154	0.283522
Q9H9B4	Sideroflexin-1 OS=Homo sapiens OX=9606 GN=SFXN1 PE=1 SV=4	SFXN1	35.6	33	9	13	9	0.79	0.885	1.129	1.064	0.97	0.938	1.019	1.168	1.017	0.997	0.932	1.177	0.92	1.182	1.217	0.964	0.955	0.443089
Q9BY50	Signal peptidase complex catalytic subunit SEC11C OS=Homo sapiens OX=9606 GN=SEC11C PE=1 SV=3	SEC11C	21.5	13	3	4	3	0.919	0.564	1.457	1.422	0.683	2.96	0.675	0.462	1.494	0.371	0.42	1.65	0.634	0.751	0.963	0.817	0.805	0.816055
Q86SK9	Stearoyl-CoA desaturase 5 OS=Homo sapiens OX=9606 GN=SCD5 PE=1 SV=2	SCD5	37.6	10	2	2	2	0.744	0.624	1.016	0.868	1.084	0.933	3.936	0.966	1.12	0.624	2.634	0.84	2.35	0.839	0.538	0.717	2.094	0.0605155
Q92925	SWI/SNF-related matrix-associated actin-dependent regulator of chromatin subfamily D member 2 OS=Homo sapiens OX=9606 GN=SMARCD2 PE=1 SV=3	SMARCD2	58.9	13	4	4	4	1.156	0.791	0.886	0.902	0.922	0.808	2.428	0.994	0.994	0.81	1.914	0.908	2.62	0.942	0.976	0.893	1.688	0.0318368
Q99747	Gamma-soluble NSF attachment protein OS=Homo sapiens OX=9606 GN=NAPG PE=1 SV=1	NAPG	34.7	26	8	11	8	1.019	1.003	0.902	0.784	1.078	1.009	0.885	1.006	1.233	0.898	1.189	0.947	1.334	0.932	1.023	1.074	1.132	0.0761721
P0DMM9	Sulfotransferase 1A3 OS=Homo sapiens OX=9606 GN=SULT1A3 PE=1 SV=1	SULT1A3	34.2	17	4	4	2	1.652	1.723	0.859	1.358	1.134	0.848	0.826	0.91	0.579	1.196	0.616	1.223	1.072	1.164	0.596	1.293	0.755	0.0534931
Q13277	Syntaxin-3 OS=Homo sapiens OX=9606 GN=STX3 PE=1 SV=3	STX3	33.1	12	4	4	4	1.193	0.946	0.823	1.175	0.91	1.042	1.648	1.078	1.017	0.928	1.311	0.869	1.154	1.004	1.422	1.082	1.167	0.150594
O43396	Thioredoxin-like protein 1 OS=Homo sapiens OX=9606 GN=TXNL1 PE=1 SV=3	TXNL1	32.2	28	5	10	5	1.192	0.832	1.047	1.131	1.051	0.886	1.015	0.907	1.075	1.169	0.961	0.902	1.373	1.103	1.217	1.315	1.083	0.248914
Q96RL1	BRCA1-A complex subunit RAP80 OS=Homo sapiens OX=9606 GN=UIMC1 PE=1 SV=2	UIMC1	79.7	4	2	2	2	0.898	0.814	0.872	0.672	1.029	0.926	4.39	0.694	1.114	0.868	2.352	0.728	2.251	0.754	0.812	0.672	2.239	0.0136206
Q8IWV7	E3 ubiquitin-protein ligase UBR1 OS=Homo sapiens OX=9606 GN=UBR1 PE=1 SV=1	UBR1	200.1	1	2	2	2	1.018	0.964	1.122	0.801	1.205	1.176	1.832	1.06	1.146	0.934	1.234	1.045	1.518	1.049	0.794	0.894	1.246	0.0630469
Q9Y266	Nuclear migration protein nudC OS=Homo sapiens OX=9606 GN=NUDC PE=1 SV=1	NUDC	38.2	28	9	11	9	1.253	1.389	0.896	1.166	0.857	0.864	0.936	1.034	1.1	0.881	1.402	0.734	0.896	0.964	1.585	1.086	1.099	0.43196
P07919	Cytochrome b-c1 complex subunit 6, mitochondrial OS=Homo sapiens OX=9606 GN=UQCRH PE=1 SV=2	UQCRH	10.7	27	2	4	2	0.896	0.874	0.961	1.626	0.732	0.914	1.613	1.143	0.914	0.983	1.576	1.148	1.03	0.995	1.334	0.831	1.064	0.71803
O00584	Ribonuclease T2 OS=Homo sapiens OX=9606 GN=RNASET2 PE=1 SV=2	RNASET2	29.5	27	6	9	6	1.662	1.051	0.851	1.777	1.154	0.98	0.956	0.902	1.127	0.972	0.672	0.83	1.23	0.757	0.878	1.117	1.017	0.908504
Q9Y2L1	Exosome complex exonuclease RRP44 OS=Homo sapiens OX=9606 GN=DIS3 PE=1 SV=2	DIS3	108.9	6	5	5	5	1.279	0.933	1.23	1.35	0.993	0.892	0.959	1.157	0.925	1.115	0.83	0.908	1.506	1.114	1.223	1.08	1.046	0.682593
P62244	40S ribosomal protein S15a OS=Homo sapiens OX=9606 GN=RPS15A PE=1 SV=2	RPS15A	14.8	55	7	12	7	0.736	0.904	1.102	1.164	0.785	1.019	0.975	1.076	0.955	1.375	1.157	1.082	0.704	1.265	1.616	0.966	0.907	0.276214
P82933	28S ribosomal protein S9, mitochondrial OS=Homo sapiens OX=9606 GN=MRPS9 PE=1 SV=2	MRPS9	45.8	11	4	5	4	0.908	0.802	0.982	1.071	0.956	0.841	1.809	0.938	1.19	0.832	1.682	0.802	1.482	0.99	0.958	1.079	1.355	0.023346
Q9NX18	Succinate dehydrogenase assembly factor 2, mitochondrial OS=Homo sapiens OX=9606 GN=SDHAF2 PE=1 SV=1	SDHAF2	19.6	7	1	1	1
O75533	Splicing factor 3B subunit 1 OS=Homo sapiens OX=9606 GN=SF3B1 PE=1 SV=3	SF3B1	145.7	20	22	26	22	0.764	0.936	1.175	0.818	1.082	1.024	0.726	1.078	1.124	0.965	0.96	1.102	0.826	1.209	1.436	0.981	0.998	0.826544
P51649	Succinate-semialdehyde dehydrogenase, mitochondrial OS=Homo sapiens OX=9606 GN=ALDH5A1 PE=1 SV=2	ALDH5A1	57.2	16	8	9	8	0.785	0.948	1.104	1.353	0.876	0.876	1.005	0.832	1.237	0.967	1.176	0.779	0.737	1.099	1.547	0.944	1.086	0.532
Q9NQ88	Fructose-2,6-bisphosphatase TIGAR OS=Homo sapiens OX=9606 GN=TIGAR PE=1 SV=1	TIGAR	30	20	3	3	3	1.251	0.903	0.746	0.757	1.209	1.49	1.253	0.59	1.298	1.23	0.996	0.652	1.307	0.658	1.765	1.204	1.313	0.0661909
Q9HC07	Transmembrane protein 165 OS=Homo sapiens OX=9606 GN=TMEM165 PE=1 SV=1	TMEM165	34.9	8	2	2	2	0.921	0.786	1.189	0.49	0.88	1.078	1.296	0.563	0.996	0.791	1.543	1.018	1.1	1.122	2.46	0.848	1.551	0.0191755
Q96FV9	THO complex subunit 1 OS=Homo sapiens OX=9606 GN=THOC1 PE=1 SV=1	THOC1	75.6	7	4	4	4	1.51	0.923	1.002	1.025	1.08	1.025	1.293	0.93	1.038	1.084	1.179	0.959	1.277	1.014	1.174	1.14	1.179	0.0106846
Q8TB96	T-cell immunomodulatory protein OS=Homo sapiens OX=9606 GN=ITFG1 PE=1 SV=1	ITFG1	68.1	2	1	1	1
Q9UL33	Trafficking protein particle complex subunit 2-like protein OS=Homo sapiens OX=9606 GN=TRAPPC2L PE=1 SV=1	TRAPPC2L	16.1	16	2	2	2	0.904	1.098	1.003	1.205	0.936	1.173	0.95	1.012	0.958	1.2	1.144	1.028	0.816	1.12	1.376	0.941	0.921	0.186545
Q99614	Tetratricopeptide repeat protein 1 OS=Homo sapiens OX=9606 GN=TTC1 PE=1 SV=1	TTC1	33.5	7	2	2	2	0.849	1.287	0.946	1.054	0.77	1.008	0.708	0.95	1.306	1.112	1.067	1.138	0.776	1.152	1.574	0.868	0.933	0.377299
P62910	60S ribosomal protein L32 OS=Homo sapiens OX=9606 GN=RPL32 PE=1 SV=2	RPL32	15.9	34	5	9	5	0.769	1.308	0.941	1.186	0.788	0.578	0.994	1.196	1.382	0.422	0.801	0.568	0.723	0.99	2.984	0.912	1.31	0.34198
Q9P0V9	Septin-10 OS=Homo sapiens OX=9606 GN=SEPTIN10 PE=1 SV=2	SEPTIN10	52.6	21	8	17	6	0.828	1.241	1.002	1.201	0.883	0.922	0.926	1.146	1.139	1.168	0.948	1.206	0.826	1.212	1.004	0.94	0.836	0.00721252
Q9HBR0	Putative sodium-coupled neutral amino acid transporter 10 OS=Homo sapiens OX=9606 GN=SLC38A10 PE=1 SV=2	SLC38A10	119.7	2	2	2	2	1.449	0.962	1.084	0.991	1.343	1.436	0.876	1.305	0.899	0.825	0.878	1.122	1.046	0.886	0.995	1.044	1	0.992139
P29353	SHC-transforming protein 1 OS=Homo sapiens OX=9606 GN=SHC1 PE=1 SV=4	SHC1	62.8	1	1	1	1	1.256	1.059	1.013	0.887	1.019	1.208	0.627	0.898	1.144	1.036	1.002	1.099	0.834	1.151	1.351	1.154	0.971	0.6209
Q9NY65	Tubulin alpha-8 chain OS=Homo sapiens OX=9606 GN=TUBA8 PE=1 SV=1	TUBA8	50.1	28	8	35	1	0.999	1.248	0.679	1.042	0.798	1.038	1.109	1.652	0.943	1.166	1.123	1.321	0.533	1.392	0.946	0.829	0.736	0.0184259
P24752	Acetyl-CoA acetyltransferase, mitochondrial OS=Homo sapiens OX=9606 GN=ACAT1 PE=1 SV=1	ACAT1	45.2	44	15	25	15	0.952	1.294	0.942	1.436	1.16	1.161	0.734	1.29	0.814	1.206	0.672	1.086	0.894	1.046	0.712	1.095	0.716	0.000414407
Q8NBN3	Transmembrane protein 87A OS=Homo sapiens OX=9606 GN=TMEM87A PE=1 SV=3	TMEM87A	63.4	2	1	2	1	1.07	1.237	1.222	0.887	1.018	0.934	1.04	1.112	0.944	0.963	1.012	0.979	1.101	1.104	1.27	1.163	1.036	0.512396
P41226	Ubiquitin-like modifier-activating enzyme 7 OS=Homo sapiens OX=9606 GN=UBA7 PE=1 SV=2	UBA7	111.6	4	4	4	4	0.993	1.054	1.03	0.807	1.154	1.378	0.88	1.095	0.915	0.92	0.914	1.366	1.134	1.146	1.172	0.968	0.938	0.489531
Q8TF42	Ubiquitin-associated and SH3 domain-containing protein B OS=Homo sapiens OX=9606 GN=UBASH3B PE=1 SV=2	UBASH3B	72.6	2	1	1	1	2.084	0.702	1.409	1.13	1.803	0.949	1.349	0.803	0.952	0.768	0.696	0.754	2.066	0.704	0.76	1.221	1.581	0.0349329
P09936	Ubiquitin carboxyl-terminal hydrolase isozyme L1 OS=Homo sapiens OX=9606 GN=UCHL1 PE=1 SV=2	UCHL1	24.8	27	5	6	5	1.696	2.748	0.78	1.996	1.095	0.739	0.448	1.226	0.367	0.744	0.338	1.629	0.569	0.851	0.255	1.016	0.507	0.0179063
P62280	40S ribosomal protein S11 OS=Homo sapiens OX=9606 GN=RPS11 PE=1 SV=3	RPS11	18.4	56	10	16	10	1.112	0.896	1.008	1.382	0.689	0.583	1.836	0.753	1.04	0.629	1.066	0.588	0.76	0.84	2.97	1.081	1.552	0.0851634
Q5JTH9	RRP12-like protein OS=Homo sapiens OX=9606 GN=RRP12 PE=1 SV=2	RRP12	143.6	6	5	5	5	1.188	0.949	1.166	0.754	1.122	1.018	0.898	0.882	0.978	1.084	1.104	1.006	1.106	1.198	1.739	0.898	1.194	0.0669769
Q9H6T3	RNA polymerase II-associated protein 3 OS=Homo sapiens OX=9606 GN=RPAP3 PE=1 SV=2	RPAP3	75.7	1	1	1	1	0.63	1.128	1.053	1.062	0.917	1.01	0.583	1.089	1.345	1.174	1.053	1.071	0.756	1.26	1.464	0.868	0.901	0.268383
P46781	40S ribosomal protein S9 OS=Homo sapiens OX=9606 GN=RPS9 PE=1 SV=3	RPS9	22.6	39	10	16	10	0.927	0.916	0.771	1.156	0.688	0.852	1.168	0.716	0.653	0.67	1.107	0.757	0.566	0.68	3.495	1.326	1.325	0.573987
P82650	28S ribosomal protein S22, mitochondrial OS=Homo sapiens OX=9606 GN=MRPS22 PE=1 SV=1	MRPS22	41.3	6	2	3	2	0.81	0.972	0.839	1.07	0.861	1.167	1.055	0.831	1.286	1.514	1.861	0.87	0.785	1.122	1.286	0.782	1.055	0.818967
P82675	28S ribosomal protein S5, mitochondrial OS=Homo sapiens OX=9606 GN=MRPS5 PE=1 SV=2	MRPS5	48	4	2	2	2	0.56	0.859	1.02	0.84	0.899	1.038	2.61	0.8	1.062	1.178	2.045	0.855	1.328	1.047	1.234	0.812	1.448	0.13711
P61009	Signal peptidase complex subunit 3 OS=Homo sapiens OX=9606 GN=SPCS3 PE=1 SV=1	SPCS3	20.3	18	3	6	3	0.67	0.841	1.307	1.129	0.979	2.009	0.824	0.976	1.188	0.918	0.817	1.547	0.528	1.05	1.028	0.788	0.793	0.174179
O00161	Synaptosomal-associated protein 23 OS=Homo sapiens OX=9606 GN=SNAP23 PE=1 SV=1	SNAP23	23.3	29	6	8	6	1.14	0.904	1.096	1.088	1.298	1.253	1.067	1.067	0.836	0.875	0.886	1.289	1.168	0.988	0.865	0.973	0.99	0.876072
P49458	Signal recognition particle 9 kDa protein OS=Homo sapiens OX=9606 GN=SRP9 PE=1 SV=2	SRP9	10.1	50	5	9	5	0.763	1.098	0.966	1.39	0.881	0.986	0.662	1.108	1.058	1.032	1.062	1.208	0.752	1.252	1.314	0.96	0.826	0.0398
Q92797	Symplekin OS=Homo sapiens OX=9606 GN=SYMPK PE=1 SV=2	SYMPK	141.1	4	5	6	5	0.862	0.912	1.129	0.678	1.067	1.068	1.098	1.01	1.096	0.922	1.01	1.13	1.234	1.176	1.208	0.974	1.106	0.160056
Q8WUH2	Transforming growth factor-beta receptor-associated protein 1 OS=Homo sapiens OX=9606 GN=TGFBRAP1 PE=1 SV=1	TGFBRAP1	97.1	3	3	3	3	1.33	0.879	1.076	1.004	1.168	1.238	1.269	1.148	0.913	1.066	1.059	1.308	1.469	0.999	0.768	0.839	1.067	0.54707
Q3ZCQ8	Mitochondrial import inner membrane translocase subunit TIM50 OS=Homo sapiens OX=9606 GN=TIMM50 PE=1 SV=2	TIMM50	39.6	16	4	5	4	1.592	0.891	1.149	1.19	1.285	1.038	1.204	0.97	0.96	1.036	0.931	1.018	1.145	0.968	0.941	1.121	1.118	0.187002
Q9NYL9	Tropomodulin-3 OS=Homo sapiens OX=9606 GN=TMOD3 PE=1 SV=1	TMOD3	39.6	51	18	32	16	1.122	1.131	0.97	1.374	1.116	1.03	0.628	1.215	1.112	1.019	0.849	1.15	0.605	1.13	1.002	0.917	0.826	0.0518892
Q96JJ7	Protein disulfide-isomerase TMX3 OS=Homo sapiens OX=9606 GN=TMX3 PE=1 SV=2	TMX3	51.8	21	9	11	9	0.856	0.892	0.992	0.913	1.14	1.098	1.174	1.008	0.855	1.034	1.119	1.18	0.939	1.153	1.251	1.152	0.988	0.79808
P98171	Rho GTPase-activating protein 4 OS=Homo sapiens OX=9606 GN=ARHGAP4 PE=1 SV=2	ARHGAP4	105	7	4	4	4	2.018	0.77	1.065	1.099	1.406	1.025	1.229	0.859	0.941	0.772	0.806	0.932	1.831	0.885	0.856	1.271	1.334	0.0883444
Q8N392	Rho GTPase-activating protein 18 OS=Homo sapiens OX=9606 GN=ARHGAP18 PE=1 SV=3	ARHGAP18	74.9	8	4	5	4	1.565	1.007	1.361	0.874	1.52	1.835	0.619	0.762	0.949	0.75	0.706	0.945	0.914	0.994	0.84	1.081	1.027	0.941362
Q13671	Ras and Rab interactor 1 OS=Homo sapiens OX=9606 GN=RIN1 PE=1 SV=4	RIN1	84	7	4	5	4	1.09	0.961	1.17	1	0.808	0.784	0.958	1.144	0.992	0.97	0.876	1.106	0.928	1.342	1.395	1.126	0.974	0.73546
Q8N5N7	39S ribosomal protein L50, mitochondrial OS=Homo sapiens OX=9606 GN=MRPL50 PE=1 SV=2	MRPL50	18.3	30	4	4	4	0.994	0.921	1.038	1.059	1.048	1.05	1.584	0.882	1.082	1.04	1.219	0.899	1.247	0.954	1.395	1.094	1.216	0.0120635
P36578	60S ribosomal protein L4 OS=Homo sapiens OX=9606 GN=RPL4 PE=1 SV=5	RPL4	47.7	25	11	20	11	0.832	0.76	1.162	1.106	0.724	0.789	0.716	1.024	0.859	0.592	0.826	1.042	0.546	1.182	2.439	1.011	1.08	0.969712
P05109	Protein S100-A8 OS=Homo sapiens OX=9606 GN=S100A8 PE=1 SV=1	S100A8	10.8	71	14	126	14	0.587	0.177	0.352	0.209	0.675	0.616	6.923	0.253	1.561	0.588	3.788	0.361	1.88	0.327	2.272	0.616	5.732	0.00273618
Q8IXJ6	NAD-dependent protein deacetylase sirtuin-2 OS=Homo sapiens OX=9606 GN=SIRT2 PE=1 SV=2	SIRT2	43.2	5	2	3	2	1.256	1.104	1.082	1.137	1.121	0.988	0.768	1.098	1.062	1.106	0.814	1.074	0.774	1.08	1.236	1.084	0.936	0.293182
P37840	Alpha-synuclein OS=Homo sapiens OX=9606 GN=SNCA PE=1 SV=1	SNCA	14.5	54	6	7	6	3.12	0.69	1.014	0.825	2.371	1.063	1.859	0.489	0.95	0.58	1.061	0.616	1.4	0.509	0.771	1.058	2.152	0.00419142
Q9NZ01	Very-long-chain enoyl-CoA reductase OS=Homo sapiens OX=9606 GN=TECR PE=1 SV=1	TECR	36	26	9	14	9	0.639	1.429	1.075	0.669	0.869	1.118	1.369	0.961	0.968	0.893	1.392	0.968	1.442	1.02	1.159	1.11	1.091	0.554384
Q96Q11	CCA tRNA nucleotidyltransferase 1, mitochondrial OS=Homo sapiens OX=9606 GN=TRNT1 PE=1 SV=2	TRNT1	50.1	9	5	7	5	0.808	1.028	1.026	1.126	0.956	1.11	0.899	0.975	1.161	1.047	1.044	1.054	0.897	1.296	1.086	0.98	0.914	0.105102
P57088	Transmembrane protein 33 OS=Homo sapiens OX=9606 GN=TMEM33 PE=1 SV=2	TMEM33	28	19	5	6	5	0.861	1.047	0.972	0.645	1.138	1.267	1.281	0.837	0.896	1.039	1.278	0.989	1.567	0.976	1.163	0.984	1.176	0.130937
P26022	Pentraxin-related protein PTX3 OS=Homo sapiens OX=9606 GN=PTX3 PE=1 SV=3	PTX3	41.9	25	7	10	7	1.496	0.687	1.606	1.766	1.212	0.728	1.102	0.976	0.851	0.686	0.772	1.664	1.152	0.712	0.56	0.942	1.072	0.634333
Q8IZW8	Tensin-4 OS=Homo sapiens OX=9606 GN=TNS4 PE=1 SV=3	TNS4	76.7	3	1	1	1	0.294	0.204	0.498	0.297	0.574	0.752	7.467	0.416	1.48	0.323	4.993	0.327	4.11	0.337	0.476	0.718	5.896	0.0288161
Q99973	Telomerase protein component 1 OS=Homo sapiens OX=9606 GN=TEP1 PE=1 SV=2	TEP1	290.3	1	2	2	2	1.45	0.865	1.208	1.04	1.404	1.306	1.392	0.854	0.936	0.954	1.059	1.145	1.578	0.797	0.748	1.022	1.224	0.102849
Q99805	Transmembrane 9 superfamily member 2 OS=Homo sapiens OX=9606 GN=TM9SF2 PE=1 SV=1	TM9SF2	75.7	13	7	8	7	1.034	0.954	1.086	0.946	1.092	1.365	1.146	1.173	0.936	0.995	0.93	1.122	1.072	0.966	1.072	1.012	0.981	0.788888
Q15363	Transmembrane emp24 domain-containing protein 2 OS=Homo sapiens OX=9606 GN=TMED2 PE=1 SV=1	TMED2	22.7	28	5	16	5	0.724	0.903	0.793	0.94	0.808	1.279	1.878	1.085	0.863	0.961	1.812	1.02	1.489	0.93	1.048	0.914	1.172	0.520727
Q96B49	Mitochondrial import receptor subunit TOM6 homolog OS=Homo sapiens OX=9606 GN=TOMM6 PE=1 SV=1	TOMM6	8	19	1	2	1	1.252	1.207	1.102	1.302	1.194	1.021	0.89	0.931	0.84	0.944	0.965	0.959	1.247	0.9	1.225	1.219	1.027	0.746756
Q92973	Transportin-1 OS=Homo sapiens OX=9606 GN=TNPO1 PE=1 SV=2	TNPO1	102.3	13	10	13	6	1.123	0.84	1.004	0.928	1.118	1.094	1.003	1.007	1.051	1.008	0.795	1.078	1.412	0.981	1.007	1.03	1.069	0.379152
A5PLN9	Trafficking protein particle complex subunit 13 OS=Homo sapiens OX=9606 GN=TRAPPC13 PE=1 SV=2	TRAPPC13	46.5	4	2	2	2	1.196	0.962	1.061	0.877	1.154	1.1	1.311	0.925	1.15	1.072	1.162	1.068	1.318	0.989	1.124	0.947	1.193	0.000427384
P06753	Tropomyosin alpha-3 chain OS=Homo sapiens OX=9606 GN=TPM3 PE=1 SV=2	TPM3	32.9	37	15	43	6	1.072	0.99	0.924	1.214	1.326	1.325	1.088	1.081	1	0.568	0.906	1.109	0.875	1.157	0.905	1.053	0.953	0.764563
O43399	Tumor protein D54 OS=Homo sapiens OX=9606 GN=TPD52L2 PE=1 SV=2	TPD52L2	22.2	39	7	8	7	1.351	1.061	0.968	0.841	0.984	1.128	1.483	0.774	1.326	0.852	1.379	0.817	1.154	1.069	1.334	0.732	1.372	0.00159573
Q6ZXV5	Protein O-mannosyl-transferase TMTC3 OS=Homo sapiens OX=9606 GN=TMTC3 PE=1 SV=2	TMTC3	103.9	4	3	3	3	0.894	0.919	1.068	0.935	0.844	0.862	1.808	1.109	1	0.912	1.283	1.031	1.079	1.301	1.276	0.986	1.149	0.242411
Q86Y39	NADH dehydrogenase [ubiquinone] 1 alpha subcomplex subunit 11 OS=Homo sapiens OX=9606 GN=NDUFA11 PE=1 SV=3	NDUFA11	14.8	40	3	3	3	0.845	1.041	1.208	1.088	1.007	1.11	1.004	1.162	1.027	0.988	0.887	1.23	0.674	1.277	1.087	0.922	0.878	0.0824
P03923	NADH-ubiquinone oxidoreductase chain 6 OS=Homo sapiens OX=9606 GN=MT-ND6 PE=1 SV=2	MT-ND6	18.6	8	1	1	1	0.612	0.981	1.007	0.841	0.988	1.369	0.859	1.055	0.97	1.388	1.221	1.39	0.841	1.198	1.096	0.915	0.831	0.0911016
Q7Z5L7	Podocan OS=Homo sapiens OX=9606 GN=PODN PE=1 SV=2	PODN	68.9	12	6	6	6	2.146	1.414	0.931	1.63	0.972	0.83	0.998	1.118	0.732	0.812	0.669	0.885	1.001	0.778	0.612	1.328	0.917	0.474241
O00487	26S proteasome non-ATPase regulatory subunit 14 OS=Homo sapiens OX=9606 GN=PSMD14 PE=1 SV=1	PSMD14	34.6	13	5	9	5	1.006	0.969	0.975	0.997	0.935	0.94	1.236	1.012	1.173	1.362	1.195	0.972	0.822	1.16	1.333	0.933	1.04	0.645349
Q86TP1	Exopolyphosphatase PRUNE1 OS=Homo sapiens OX=9606 GN=PRUNE1 PE=1 SV=2	PRUNE1	50.2	13	4	4	4	1.36	1.25	1.122	1.077	1.278	0.918	1.049	1.101	0.79	0.948	0.73	1.071	1.31	1.038	1.012	1.271	0.997	0.83697
Q96HR9	Receptor expression-enhancing protein 6 OS=Homo sapiens OX=9606 GN=REEP6 PE=1 SV=2	REEP6	23.4	15	3	4	3	0.763	3.71	0.685	0.659	0.635	0.739	0.799	0.621	0.609	0.965	0.649	0.565	0.615	0.721	0.543	2.889	0.487	0.109615
Q14644	Ras GTPase-activating protein 3 OS=Homo sapiens OX=9606 GN=RASA3 PE=1 SV=3	RASA3	95.6	4	3	3	3	1.326	1.128	1.054	1.108	1.172	1.045	1.263	1.302	0.76	0.785	1.05	0.941	1.425	0.853	0.628	1.892	0.958	0.781044
Q8IUF8	Ribosomal oxygenase 2 OS=Homo sapiens OX=9606 GN=RIOX2 PE=1 SV=1	RIOX2	52.8	2	1	1	1	1.272	0.946	1.057	1.287	1.045	0.827	0.734	1.103	0.943	1.244	0.889	1.138	0.808	1.226	1.3	0.983	0.919	0.32584
Q9UMY4	Sorting nexin-12 OS=Homo sapiens OX=9606 GN=SNX12 PE=1 SV=4	SNX12	18.9	27	5	8	3	1.062	1.093	1.036	1.015	0.809	0.92	0.933	0.897	1.194	0.954	1.308	0.942	1.109	1.079	1.59	0.98	1.147	0.140497
Q13247	Serine/arginine-rich splicing factor 6 OS=Homo sapiens OX=9606 GN=SRSF6 PE=1 SV=2	SRSF6	39.6	21	8	12	4	0.588	1.191	0.918	0.763	0.887	1.138	0.716	0.694	1.486	1.71	1.06	0.753	0.801	0.912	1.552	0.837	1.001	0.969755
P55854	Small ubiquitin-related modifier 3 OS=Homo sapiens OX=9606 GN=SUMO3 PE=1 SV=2	SUMO3	11.6	26	3	4	1	1.082	0.907	0.999	1.167	1.17	0.665	1.342	1.171	1.426	0.648	1.387	0.855	1.196	1.086	1.272	1.148	1.291	0.0137809
P26640	Valine--tRNA ligase OS=Homo sapiens OX=9606 GN=VARS1 PE=1 SV=4	VARS1	140.4	18	20	25	20	0.971	1.01	1.051	0.874	0.957	1.134	1.009	1.078	1.079	1.079	0.98	1.13	0.909	1.122	1.362	0.962	0.992	0.829522
P10599	Thioredoxin OS=Homo sapiens OX=9606 GN=TXN PE=1 SV=3	TXN	11.7	43	4	16	4	0.719	1.403	0.604	0.875	0.763	0.94	1.495	0.722	1.158	1.503	2.197	0.624	1.585	0.756	1.014	0.93	1.23	0.409263
O75170	Serine/threonine-protein phosphatase 6 regulatory subunit 2 OS=Homo sapiens OX=9606 GN=PPP6R2 PE=1 SV=2	PPP6R2	104.9	2	2	2	2	1.583	0.974	1.217	0.984	1.172	0.891	0.788	0.922	0.985	0.99	1.025	1.206	1.673	0.939	0.976	1.116	1.174	0.191963
Q9NP72	Ras-related protein Rab-18 OS=Homo sapiens OX=9606 GN=RAB18 PE=1 SV=1	RAB18	23	40	7	13	7	0.909	1.057	0.956	0.926	0.995	1.22	0.978	0.964	1.15	1.364	1.079	1.017	0.999	1.013	1.189	0.929	0.972	0.695874
P13489	Ribonuclease inhibitor OS=Homo sapiens OX=9606 GN=RNH1 PE=1 SV=2	RNH1	49.9	54	18	34	18	0.73	1.182	1.006	1.03	0.966	1.013	0.714	1.014	1.12	1.302	0.907	1.071	0.767	1.196	1.256	1.003	0.847	0.0425279
Q9HCN8	Stromal cell-derived factor 2-like protein 1 OS=Homo sapiens OX=9606 GN=SDF2L1 PE=1 SV=2	SDF2L1	23.6	14	4	4	4	0.978	0.717	0.904	1.249	0.98	1.82	1.589	0.803	1.187	1.03	1.363	1.235	1.105	0.838	0.884	0.767	1.063	0.520397
Q8IVN8	Somatomedin-B and thrombospondin type-1 domain-containing protein OS=Homo sapiens OX=9606 GN=SBSPON PE=1 SV=2	SBSPON	29.6	16	2	2	2	1.222	1.176	0.737	2.382	0.72	0.57	1.119	1.497	0.464	0.585	0.737	1.821	0.882	1.168	0.347	1.95	0.559	0.0405765
Q8WU76	Sec1 family domain-containing protein 2 OS=Homo sapiens OX=9606 GN=SCFD2 PE=1 SV=2	SCFD2	75.1	4	2	4	2	1.134	0.98	1.164	1.156	1.22	1.084	1.12	1.161	0.942	0.936	0.936	0.936	1.173	0.978	1.146	1.186	1.05	0.351393
Q96A49	Synapse-associated protein 1 OS=Homo sapiens OX=9606 GN=SYAP1 PE=1 SV=1	SYAP1	39.9	3	2	2	2
Q5QJ74	Tubulin-specific chaperone cofactor E-like protein OS=Homo sapiens OX=9606 GN=TBCEL PE=1 SV=2	TBCEL	48.2	3	1	1	1	1.772	0.899	1.232	1.242	1.527	0.954	0.846	1.082	0.966	0.86	0.673	1.036	0.998	1.134	0.781	1.182	1.048	0.971028
P23193	Transcription elongation factor A protein 1 OS=Homo sapiens OX=9606 GN=TCEA1 PE=1 SV=2	TCEA1	33.9	19	5	7	5	0.658	0.994	0.904	0.908	0.813	0.938	2.871	0.647	1.514	0.696	3.021	0.621	1.181	0.846	1.133	0.664	1.916	0.0263488
Q9NXG2	THUMP domain-containing protein 1 OS=Homo sapiens OX=9606 GN=THUMPD1 PE=1 SV=2	THUMPD1	39.3	18	6	8	6	1.242	1.078	1.03	1.22	0.877	0.994	0.706	1.22	1.156	1.09	0.675	1.096	0.806	1.258	0.864	1.05	0.817	0.0192061
Q9HD45	Transmembrane 9 superfamily member 3 OS=Homo sapiens OX=9606 GN=TM9SF3 PE=1 SV=2	TM9SF3	67.8	5	3	4	3	0.769	0.984	1.114	0.755	1.105	1.239	1.448	1.113	1.116	0.994	1.299	1.056	1.081	1.022	1.182	0.938	1.125	0.191695
O14545	TRAF-type zinc finger domain-containing protein 1 OS=Homo sapiens OX=9606 GN=TRAFD1 PE=1 SV=1	TRAFD1	64.8	4	2	2	2	1.014	0.774	0.962	0.802	0.818	1.02	3.826	0.82	1.101	0.716	2.459	0.832	1.761	0.72	0.912	0.894	1.954	0.0201804
O14656	Torsin-1A OS=Homo sapiens OX=9606 GN=TOR1A PE=1 SV=1	TOR1A	37.8	4	1	1	1
Q5JU69	Torsin-2A OS=Homo sapiens OX=9606 GN=TOR2A PE=2 SV=1	TOR2A	35.7	5	1	1	1	1.91	0.757	1.212	1.115	1.574	1.049	1.013	0.897	1.018	0.895	0.809	0.893	1.391	0.797	1.02	1.212	1.306	0.0517193
Q9NZR1	Tropomodulin-2 OS=Homo sapiens OX=9606 GN=TMOD2 PE=1 SV=1	TMOD2	39.6	18	5	6	4	1.531	1.489	0.873	1.969	1.179	0.803	0.716	1.287	0.736	0.668	0.77	1.254	0.898	0.87	0.658	1.273	0.766	0.142161
Q7Z4G4	tRNA (guanine(10)-N2)-methyltransferase homolog OS=Homo sapiens OX=9606 GN=TRMT11 PE=1 SV=1	TRMT11	53.4	3	1	1	1	1.192	1.057	1.748	1.027	1.086	0.99	1.533	0.906	1.097	0.966	1.127	0.834	0.991	0.965	1.039	0.814	1.298	0.00714458
O43657	Tetraspanin-6 OS=Homo sapiens OX=9606 GN=TSPAN6 PE=1 SV=1	TSPAN6	27.5	6	1	1	1	0.913	1.071	1.092	1.127	1.035	0.94	1.185	1.388	0.942	1.229	0.898	1.21	0.929	1.046	0.963	1.086	0.875	0.0292937
O95980	Reversion-inducing cysteine-rich protein with Kazal motifs OS=Homo sapiens OX=9606 GN=RECK PE=1 SV=1	RECK	106.4	4	3	3	3	2.706	1.011	1.092	1.516	1.783	0.87	0.654	1.19	0.908	1.058	0.446	1.203	0.608	0.818	0.442	0.876	1.011	0.503664
P83731	60S ribosomal protein L24 OS=Homo sapiens OX=9606 GN=RPL24 PE=1 SV=1	RPL24	17.8	20	5	7	5	0.91	0.708	0.722	1.106	0.637	0.762	1.342	0.773	0.832	0.708	1.296	0.834	0.921	0.938	2.894	0.946	1.41	0.205521
Q969Q0	60S ribosomal protein L36a-like OS=Homo sapiens OX=9606 GN=RPL36AL PE=1 SV=3	RPL36AL	12.5	16	3	4	1	0.902	0.707	0.527	0.835	0.752	0.801	1.586	0.972	0.656	0.567	1.746	0.657	1.36	0.778	2.827	2.044	1.407	0.27556
P18124	60S ribosomal protein L7 OS=Homo sapiens OX=9606 GN=RPL7 PE=1 SV=1	RPL7	29.2	38	10	27	10	0.853	1.053	0.788	1.264	0.688	0.539	0.891	0.918	0.748	0.657	1.084	0.646	0.688	0.974	3.16	1.332	1.205	0.689966
O75326	Semaphorin-7A OS=Homo sapiens OX=9606 GN=SEMA7A PE=1 SV=1	SEMA7A	74.8	3	2	2	2	1.145	0.617	1.056	0.953	1.309	0.927	3.329	0.627	0.974	0.843	1.923	0.661	2.285	0.714	0.819	1.21	1.96	0.00785173
O75934	Pre-mRNA-splicing factor SPF27 OS=Homo sapiens OX=9606 GN=BCAS2 PE=1 SV=1	BCAS2	26.1	6	1	1	1	1.288	0.959	1.045	1.172	0.99	1.091	0.57	1.097	1.093	1.229	0.804	1.171	0.946	1.101	1.129	1.097	0.882	0.130795
Q9Y5X2	Sorting nexin-8 OS=Homo sapiens OX=9606 GN=SNX8 PE=1 SV=1	SNX8	52.5	2	1	1	1
Q9P2R7	Succinate--CoA ligase [ADP-forming] subunit beta, mitochondrial OS=Homo sapiens OX=9606 GN=SUCLA2 PE=1 SV=3	SUCLA2	50.3	21	11	12	10	0.802	1.154	1.064	1.349	1.008	0.987	0.898	1.108	1.005	1.162	0.967	1.134	0.72	1.106	1.16	1.028	0.844	0.0157759
Q9UGK3	Signal-transducing adaptor protein 2 OS=Homo sapiens OX=9606 GN=STAP2 PE=1 SV=2	STAP2	44.9	15	5	5	5	0.817	1.012	1.086	0.658	0.652	0.831	0.948	0.824	1.232	1.446	1.13	0.851	0.776	1.256	1.997	1.105	1.082	0.736024
P02766	Transthyretin OS=Homo sapiens OX=9606 GN=TTR PE=1 SV=1	TTR	15.9	56	5	13	5	2.337	1.013	1.068	1.486	1.137	1.354	0.852	1.107	0.62	1.11	0.377	0.907	1.74	0.517	0.436	1.746	0.927	0.465939
P26639	Threonine--tRNA ligase 1, cytoplasmic OS=Homo sapiens OX=9606 GN=TARS1 PE=1 SV=3	TARS1	83.4	28	19	26	19	0.833	0.959	0.978	1.012	0.869	0.957	0.928	1.083	1.298	1.158	0.849	0.938	0.959	0.998	1.411	0.883	1.017	0.977695
Q9BSH4	Translational activator of cytochrome c oxidase 1 OS=Homo sapiens OX=9606 GN=TACO1 PE=1 SV=1	TACO1	32.5	4	1	1	1	1.161	1.06	1.078	1.184	0.981	1.083	1.546	1.281	1.179	1.024	1.142	0.965	0.927	0.902	0.976	0.928	1.067	0.418594
Q9UK61	Protein TASOR OS=Homo sapiens OX=9606 GN=TASOR PE=1 SV=3	TASOR	188.9	2	3	3	3	1.864	0.872	1.047	1.151	1.182	1.065	1.319	1.08	0.983	1.027	0.85	1.033	1.228	0.912	0.81	1.191	1.114	0.443004
P09110	3-ketoacyl-CoA thiolase, peroxisomal OS=Homo sapiens OX=9606 GN=ACAA1 PE=1 SV=2	ACAA1	44.3	24	5	8	5	1.174	1.192	0.952	0.836	1.318	1.108	1.02	0.655	1.095	0.982	0.86	0.772	1.406	0.822	1.219	1.257	1.186	0.0913909
Q5U3C3	Transmembrane protein 164 OS=Homo sapiens OX=9606 GN=TMEM164 PE=2 SV=1	TMEM164	33.5	6	1	1	1	0.425	1.752	0.885	0.444	0.717	0.924	3.624	0.907	0.825	0.479	3.077	0.744	1.959	1.194	0.609	0.717	1.693	0.312126
Q13445	Transmembrane emp24 domain-containing protein 1 OS=Homo sapiens OX=9606 GN=TMED1 PE=1 SV=1	TMED1	25.2	20	4	4	4	0.781	0.914	1.09	0.913	1.236	1.18	1.604	1.461	0.824	0.704	1.327	1.235	0.982	1.066	0.852	0.996	1.027	0.87747
Q04724	Transducin-like enhancer protein 1 OS=Homo sapiens OX=9606 GN=TLE1 PE=1 SV=2	TLE1	83.1	4	3	3	1	1.37	0.955	0.981	1.064	0.997	0.722	1.607	1.664	0.954	1.143	1.277	0.907	1.471	0.856	0.933	0.966	1.159	0.20588
Q9Y490	Talin-1 OS=Homo sapiens OX=9606 GN=TLN1 PE=1 SV=3	TLN1	269.6	48	95	160	84	1.266	1.054	1.15	0.911	1.371	1.221	0.741	1.168	0.788	0.879	0.675	1.435	0.888	1.03	0.721	1.265	0.848	0.124577
Q9BSF4	Mitochondrial import inner membrane translocase subunit Tim29 OS=Homo sapiens OX=9606 GN=TIMM29 PE=1 SV=2	TIMM29	29.2	5	1	1	1	0.807	0.995	1.23	0.845	0.848	0.916	1.575	0.99	0.966	1.105	1.603	1.023	1.037	1.18	1.368	0.89	1.188	0.187018
Q9H0D6	5'-3' exoribonuclease 2 OS=Homo sapiens OX=9606 GN=XRN2 PE=1 SV=1	XRN2	108.5	8	5	5	5	1.34	0.651	0.985	1.098	1.266	0.856	2.27	0.809	0.987	0.888	1.903	0.771	2.154	0.633	0.986	1.011	1.77	0.00240263
Q02818	Nucleobindin-1 OS=Homo sapiens OX=9606 GN=NUCB1 PE=1 SV=4	NUCB1	53.8	29	12	19	12	0.984	0.94	0.962	1.117	1.051	1.19	0.832	1.194	1.259	0.841	1.112	1.048	0.679	1.083	1.298	0.841	0.991	0.829816
Q8N271	Prominin-2 OS=Homo sapiens OX=9606 GN=PROM2 PE=1 SV=1	PROM2	91.8	8	6	6	6	0.968	1.043	1.138	1.006	0.734	0.74	1.273	0.859	1.138	0.938	1.49	0.826	1.498	1.337	1.49	0.861	1.278	0.0494195
P20340	Ras-related protein Rab-6A OS=Homo sapiens OX=9606 GN=RAB6A PE=1 SV=3	RAB6A	23.6	41	7	13	4	1.094	0.97	1.039	0.874	0.92	1.025	1.466	0.878	0.968	0.894	1.61	0.955	1.596	0.958	1.244	0.979	1.319	0.0143825
Q96PK6	RNA-binding protein 14 OS=Homo sapiens OX=9606 GN=RBM14 PE=1 SV=2	RBM14	69.4	20	11	15	11	0.929	1.053	1.222	0.752	1.019	1.096	1.126	0.788	1.243	0.885	1.44	0.947	0.998	1.06	1.428	0.898	1.258	0.0100718
Q8N3Y7	Epidermal retinol dehydrogenase 2 OS=Homo sapiens OX=9606 GN=SDR16C5 PE=1 SV=2	SDR16C5	34.1	29	8	11	8	1.036	1.049	1.139	0.643	0.592	0.789	2.132	0.668	0.97	0.969	2.016	0.924	0.877	1.052	1.647	1.014	1.464	0.087939
Q8WUD1	Ras-related protein Rab-2B OS=Homo sapiens OX=9606 GN=RAB2B PE=1 SV=1	RAB2B	24.2	32	7	13	1	0.628	0.719	0.847	0.825	1.06	1.008	4.963	0.924	0.957	0.721	1.702	0.88	2.167	0.732	0.788	0.952	1.939	0.0988434
Q15291	Retinoblastoma-binding protein 5 OS=Homo sapiens OX=9606 GN=RBBP5 PE=1 SV=2	RBBP5	59.1	6	2	2	2	1.566	0.829	1.321	1.034	1.015	0.921	1.987	0.968	0.96	0.997	1.276	0.962	1.48	0.842	0.982	0.936	1.414	0.00944863
A1A4S6	Rho GTPase-activating protein 10 OS=Homo sapiens OX=9606 GN=ARHGAP10 PE=1 SV=1	ARHGAP10	89.3	1	1	2	1	1.033	1.229	1.054	1.133	1.23	1.347	0.758	0.99	0.83	1.094	0.918	1.099	0.839	0.955	1.187	1.101	0.877	0.078446
P61927	60S ribosomal protein L37 OS=Homo sapiens OX=9606 GN=RPL37 PE=1 SV=2	RPL37	11.1	28	4	5	4	0.944	0.842	0.889	0.99	0.938	1.175	1.135	0.66	1.011	0.66	1.081	0.574	0.611	0.648	3.486	0.808	1.588	0.10031
Q9P015	39S ribosomal protein L15, mitochondrial OS=Homo sapiens OX=9606 GN=MRPL15 PE=1 SV=1	MRPL15	33.4	6	1	1	1
Q96EL3	39S ribosomal protein L53, mitochondrial OS=Homo sapiens OX=9606 GN=MRPL53 PE=1 SV=1	MRPL53	12.1	13	1	1	1	0.514	1.19	0.741	1.22	0.597	0.772	2.994	0.732	1.051	0.68	3.242	0.541	1.384	0.624	1.717	0.891	1.841	0.136319
Q86X10	Ral GTPase-activating protein subunit beta OS=Homo sapiens OX=9606 GN=RALGAPB PE=1 SV=1	RALGAPB	166.7	3	5	5	5	0.365	0.678	0.986	0.604	0.801	0.778	5.379	0.798	1.096	0.588	3.638	0.729	1.994	0.815	0.892	0.799	2.617	0.0815783
Q15750	TGF-beta-activated kinase 1 and MAP3K7-binding protein 1 OS=Homo sapiens OX=9606 GN=TAB1 PE=1 SV=1	TAB1	54.6	10	4	4	4	1.015	0.996	1.094	0.882	1.202	1.15	1.443	0.858	1.018	1.072	1.462	0.927	1.42	0.955	1.014	1.055	1.225	0.0132682
Q8WVM0	Dimethyladenosine transferase 1, mitochondrial OS=Homo sapiens OX=9606 GN=TFB1M PE=1 SV=1	TFB1M	39.5	4	1	1	1	0.965	1.031	1.052	1.106	1.079	1.151	1.142	0.821	1.064	1.25	1.185	0.933	1.077	1.024	1.307	0.954	1.073	0.211867
Q99594	Transcriptional enhancer factor TEF-5 OS=Homo sapiens OX=9606 GN=TEAD3 PE=1 SV=2	TEAD3	48.6	4	2	2	1	1.466	0.715	0.999	1.033	1.028	0.827	2.022	0.92	1.081	0.9	1.538	0.949	2.227	0.955	0.769	1.151	1.494	0.034184
Q8NI27	THO complex subunit 2 OS=Homo sapiens OX=9606 GN=THOC2 PE=1 SV=2	THOC2	182.7	3	5	6	5	0.699	1.068	1.198	0.851	1.032	0.986	0.874	1.159	0.976	1.242	0.969	1.208	1.007	1.271	1.24	0.978	0.912	0.249579
P29401	Transketolase OS=Homo sapiens OX=9606 GN=TKT PE=1 SV=3	TKT	67.8	39	25	56	25	0.648	1.615	0.814	0.824	0.863	1.096	0.588	0.964	1.22	1.729	0.905	0.923	1.18	0.878	1.072	1.186	0.791	0.114012
P60174	Triosephosphate isomerase OS=Homo sapiens OX=9606 GN=TPI1 PE=1 SV=4	TPI1	26.7	84	16	73	16	0.936	1.277	0.897	1.13	0.82	0.966	0.714	1.054	1.272	1.306	0.991	0.962	0.874	1.029	1.395	0.985	0.907	0.226499
P62995	Transformer-2 protein homolog beta OS=Homo sapiens OX=9606 GN=TRA2B PE=1 SV=1	TRA2B	33.6	17	4	5	4	0.523	1.221	1.093	0.925	0.694	1.17	1.05	0.694	1.737	1.378	1.376	0.786	1.006	0.694	1.372	0.857	1.146	0.535541
O14787	Transportin-2 OS=Homo sapiens OX=9606 GN=TNPO2 PE=1 SV=3	TNPO2	101.3	10	9	9	5	0.722	1.115	0.992	0.793	0.86	1.038	1.057	1.088	1.002	1.31	0.948	1.136	0.782	1.141	1.151	0.887	0.883	0.136541
Q13641	Trophoblast glycoprotein OS=Homo sapiens OX=9606 GN=TPBG PE=1 SV=1	TPBG	46	6	3	3	3	1.224	1.127	1.147	1.254	0.962	0.95	1.201	1.251	0.834	1.011	1.047	1.082	1.111	1.13	1.03	0.985	0.973	0.624133
Q96E39	RNA binding motif protein, X-linked-like-1 OS=Homo sapiens OX=9606 GN=RBMXL1 PE=1 SV=1	RBMXL1	42.1	28	12	18	2	0.758	1.115	1.073	1.218	1.113	0.643	0.645	1.399	1.271	0.78	0.587	0.952	0.577	1.415	1.573	1.26	0.865	0.314366
Q9BST9	Rhotekin OS=Homo sapiens OX=9606 GN=RTKN PE=1 SV=2	RTKN	62.6	12	6	6	6	0.822	1.164	1.054	0.869	0.778	0.94	0.962	0.917	1.19	1.02	1.128	1.121	0.9	1.34	1.518	0.796	1.023	0.888557
Q9UBE0	SUMO-activating enzyme subunit 1 OS=Homo sapiens OX=9606 GN=SAE1 PE=1 SV=1	SAE1	38.4	26	8	11	8	0.721	1.136	0.94	1.01	0.928	1.045	0.708	1.166	1.191	1.707	0.927	1.093	0.661	1.32	1.151	0.977	0.764	0.0166754
Q9Y371	Endophilin-B1 OS=Homo sapiens OX=9606 GN=SH3GLB1 PE=1 SV=1	SH3GLB1	40.8	17	6	9	5	1.371	1.366	1.013	1.181	0.982	0.858	0.732	0.9	1.157	0.738	1.098	0.743	0.892	0.977	1.321	1.154	1.082	0.454722
Q14157	Ubiquitin-associated protein 2-like OS=Homo sapiens OX=9606 GN=UBAP2L PE=1 SV=2	UBAP2L	114.5	9	7	7	7	0.996	0.986	1.036	0.808	0.88	1.051	1.002	0.762	1.284	1.062	1.291	0.85	1.362	0.907	1.342	0.768	1.278	0.00696999
Q9UHD9	Ubiquilin-2 OS=Homo sapiens OX=9606 GN=UBQLN2 PE=1 SV=2	UBQLN2	65.7	10	4	5	2	1.528	1.182	0.936	1.049	1.176	0.82	1	1.052	1.238	0.964	0.944	0.906	1.418	0.869	1.031	1.314	1.137	0.17453
Q53LP3	Ankyrin repeat domain-containing protein SOWAHC OS=Homo sapiens OX=9606 GN=SOWAHC PE=1 SV=1	SOWAHC	55.6	7	3	3	3	0.795	0.835	0.954	1.01	0.872	0.956	2.936	0.864	1.288	1.068	2.652	0.84	1.649	0.795	0.724	0.692	1.681	0.083902
Q8IYB3	Serine/arginine repetitive matrix protein 1 OS=Homo sapiens OX=9606 GN=SRRM1 PE=1 SV=2	SRRM1	102.3	4	3	4	3	0.749	1.437	0.921	0.817	0.887	0.833	0.8	0.839	1.269	0.899	1.136	0.751	0.947	0.675	1.759	0.988	1.17	0.274605
Q8TCJ2	Dolichyl-diphosphooligosaccharide--protein glycosyltransferase subunit STT3B OS=Homo sapiens OX=9606 GN=STT3B PE=1 SV=1	STT3B	93.6	11	9	13	9	0.743	0.953	1.109	0.855	0.992	1.52	0.964	1.17	0.986	0.993	0.895	1.312	0.662	1.135	1.237	0.988	0.85	0.115285
Q9P2W9	Syntaxin-18 OS=Homo sapiens OX=9606 GN=STX18 PE=1 SV=1	STX18	38.7	7	3	4	3	1.241	0.819	1.129	0.791	1.571	1.216	0.908	0.83	0.939	0.792	1.136	0.932	1.414	0.851	1.151	0.973	1.317	0.00596119
Q9UEW8	STE20/SPS1-related proline-alanine-rich protein kinase OS=Homo sapiens OX=9606 GN=STK39 PE=1 SV=3	STK39	59.4	11	6	7	4	1.332	0.881	1.106	1.045	1.023	0.951	1.119	0.956	0.84	0.932	0.858	0.922	1.232	0.994	1.468	0.973	1.173	0.0814435
Q9NSE4	Isoleucine--tRNA ligase, mitochondrial OS=Homo sapiens OX=9606 GN=IARS2 PE=1 SV=2	IARS2	113.7	23	20	27	20	1.073	1.252	1.015	1.096	1.116	1.028	0.92	1.207	1.034	1.178	0.95	1.165	0.934	0.868	0.935	1.086	0.898	0.0496906
Q99426	Tubulin-folding cofactor B OS=Homo sapiens OX=9606 GN=TBCB PE=1 SV=2	TBCB	27.3	27	6	11	6	1.303	1.136	1.008	1.092	1.058	1.186	1.034	0.971	1.064	1.058	1.054	0.93	0.864	0.973	0.964	1.045	0.995	0.878179
Q9BRJ7	Tudor-interacting repair regulator protein OS=Homo sapiens OX=9606 GN=NUDT16L1 PE=1 SV=1	NUDT16L1	23.3	22	4	5	3	1.246	0.917	1.129	1.184	1.175	0.892	0.759	1.134	1.031	1.218	0.801	1.001	1.222	1.013	1.281	1.121	1.019	0.923697
P11387	DNA topoisomerase 1 OS=Homo sapiens OX=9606 GN=TOP1 PE=1 SV=2	TOP1	90.7	9	6	7	6	0.691	0.777	0.993	0.852	0.963	0.965	1.248	0.894	0.999	0.923	1.279	1.079	1.169	1.026	1.433	1.009	1.166	0.144821
Q14669	E3 ubiquitin-protein ligase TRIP12 OS=Homo sapiens OX=9606 GN=TRIP12 PE=1 SV=1	TRIP12	220.3	2	4	5	4	1.362	0.964	1.108	0.915	1.11	1.194	1.132	0.886	1.082	0.863	1.055	1.226	1.374	1.116	1.216	0.994	1.157	0.0266329
Q9UGR2	Zinc finger CCCH domain-containing protein 7B OS=Homo sapiens OX=9606 GN=ZC3H7B PE=1 SV=2	ZC3H7B	109.8	1	1	1	1	0.638	1.042	1.171	0.76	0.972	1.318	0.694	1.097	1.059	1.153	1.027	1.22	0.615	1.343	1.424	0.866	0.864	0.209875
Q96LZ7	Regulator of microtubule dynamics protein 2 OS=Homo sapiens OX=9606 GN=RMDN2 PE=1 SV=2	RMDN2	47.4	3	1	1	1	1.089	1.287	0.887	1	1.279	1.168	1.136	1.594	0.853	1.297	0.576	1.143	1.09	1.013	0.586	1.083	0.782	0.0390973
Q9NQC3	Reticulon-4 OS=Homo sapiens OX=9606 GN=RTN4 PE=1 SV=2	RTN4	129.9	10	8	19	8	0.904	1.355	1.029	0.736	1.167	1.084	1.092	1.105	0.86	0.86	1.127	1.087	0.961	1.091	1.01	1.042	0.975	0.831954
Q7Z2H8	Proton-coupled amino acid transporter 1 OS=Homo sapiens OX=9606 GN=SLC36A1 PE=1 SV=1	SLC36A1	53	3	1	1	1
Q6P1M0	Long-chain fatty acid transport protein 4 OS=Homo sapiens OX=9606 GN=SLC27A4 PE=1 SV=1	SLC27A4	72	4	2	2	2	0.89	1.009	1.238	0.763	0.932	0.946	0.807	0.847	1.053	0.903	1.338	0.878	0.798	1.214	2.127	0.945	1.224	0.231333
Q5TFQ8	Signal-regulatory protein beta-1 isoform 3 OS=Homo sapiens OX=9606 GN=SIRPB1 PE=1 SV=1	SIRPB1	43.3	12	4	4	1
O43760	Synaptogyrin-2 OS=Homo sapiens OX=9606 GN=SYNGR2 PE=1 SV=1	SYNGR2	24.8	16	4	5	4	1.251	1.05	0.921	0.785	1.131	1.28	1.815	0.729	0.936	0.98	1.462	0.929	1.877	0.992	0.858	0.968	1.329	0.0584356
Q92734	Protein TFG OS=Homo sapiens OX=9606 GN=TFG PE=1 SV=2	TFG	43.4	26	6	7	6	1.213	0.98	1.104	1.094	1.044	0.96	1.003	1.272	1.02	1.059	1.046	0.968	0.94	1.097	1.142	0.926	1.019	0.664378
P49788	Retinoic acid receptor responder protein 1 OS=Homo sapiens OX=9606 GN=RARRES1 PE=1 SV=2	RARRES1	33.3	5	2	2	2	1.148	0.694	1.226	0.866	0.874	1.119	1.895	0.466	0.976	0.452	2.939	0.768	1.169	0.859	1.921	0.849	2	0.0030376
Q9BWD1	Acetyl-CoA acetyltransferase, cytosolic OS=Homo sapiens OX=9606 GN=ACAT2 PE=1 SV=2	ACAT2	41.3	31	9	14	9	0.968	1.023	0.897	1.125	1.068	0.962	0.958	0.898	1.323	1.45	1.258	0.908	1.093	0.877	1.022	1.014	1.04	0.56991
P24557	Thromboxane-A synthase OS=Homo sapiens OX=9606 GN=TBXAS1 PE=1 SV=3	TBXAS1	60.5	5	2	2	2	1.154	0.581	1.174	0.836	1.807	1.859	0.978	1.063	0.739	0.864	0.968	1.103	2.233	0.741	0.466	1.308	1.139	0.690543
Q63HR2	Tensin-2 OS=Homo sapiens OX=9606 GN=TNS2 PE=1 SV=2	TNS2	152.5	3	4	4	2	1.059	0.818	0.904	0.96	1.138	0.895	2.511	1.238	0.972	0.825	1.51	1.247	1.144	0.866	0.982	1.094	1.287	0.139245
P28289	Tropomodulin-1 OS=Homo sapiens OX=9606 GN=TMOD1 PE=1 SV=1	TMOD1	40.5	23	7	11	6	2.063	0.694	1.484	1.446	2.065	0.842	0.987	0.787	0.692	0.55	0.626	0.996	1.148	0.718	0.576	1.696	1.247	0.453811
Q15629	Translocating chain-associated membrane protein 1 OS=Homo sapiens OX=9606 GN=TRAM1 PE=1 SV=3	TRAM1	43	9	2	2	2	0.898	0.866	1.456	0.7	1.354	1.446	1.124	0.738	0.95	0.864	1.357	0.962	1.118	0.886	1.587	0.838	1.348	0.0125279
Q96K76	Ubiquitin carboxyl-terminal hydrolase 47 OS=Homo sapiens OX=9606 GN=USP47 PE=1 SV=3	USP47	157.2	6	7	8	7	1.122	1.076	1.008	0.994	0.972	0.885	1.112	1.021	1.026	0.924	1.029	0.922	0.971	1.045	1.336	1.146	1.07	0.195201
Q9NVA1	Ubiquinol-cytochrome-c reductase complex assembly factor 1 OS=Homo sapiens OX=9606 GN=UQCC1 PE=1 SV=3	UQCC1	34.6	4	1	1	1
Q93008	Probable ubiquitin carboxyl-terminal hydrolase FAF-X OS=Homo sapiens OX=9606 GN=USP9X PE=1 SV=4	USP9X	290.3	12	27	33	27	0.991	1.054	1.119	0.892	1.065	1.104	1.071	1.019	0.949	0.952	0.958	1.133	1.024	1.039	1.053	1.126	0.989	0.801942
A4D1P6	WD repeat-containing protein 91 OS=Homo sapiens OX=9606 GN=WDR91 PE=1 SV=2	WDR91	83.3	6	4	4	4	1.304	1	0.994	0.886	1.121	1.236	1.6	0.946	1.047	0.916	1.748	0.812	1.666	0.877	0.886	0.83	1.382	0.0144519
Q709C8	Vacuolar protein sorting-associated protein 13C OS=Homo sapiens OX=9606 GN=VPS13C PE=1 SV=1	VPS13C	422.1	9	28	30	28	1.143	1.038	1.07	0.984	1.23	1.228	0.887	1.171	1.015	0.913	0.813	1.244	0.837	1.105	0.911	1.045	0.906	0.136765
Q6RFH5	WD repeat-containing protein 74 OS=Homo sapiens OX=9606 GN=WDR74 PE=1 SV=1	WDR74	42.4	4	1	1	1	1.109	1.062	0.993	0.893	1.029	1.031	0.87	1.017	1.359	1.568	1.077	0.864	0.796	1.056	1.195	0.917	1.002	0.944154
Q99986	Serine/threonine-protein kinase VRK1 OS=Homo sapiens OX=9606 GN=VRK1 PE=1 SV=1	VRK1	45.4	4	1	1	1	0.976	1.044	0.891	1.384	1.097	0.949	0.609	1.208	0.908	1.246	0.767	0.647	0.842	0.909	1.906	1.285	0.922	0.466938
Q96QK1	Vacuolar protein sorting-associated protein 35 OS=Homo sapiens OX=9606 GN=VPS35 PE=1 SV=2	VPS35	91.6	31	25	45	25	0.782	1.079	1.004	0.858	1.02	1.166	1.163	1.074	1.051	1.089	1.084	1.092	0.954	1.17	1.164	0.908	0.975	0.658641
O15498	Synaptobrevin homolog YKT6 OS=Homo sapiens OX=9606 GN=YKT6 PE=1 SV=1	YKT6	22.4	21	5	7	5	0.903	1.064	0.962	0.95	1.01	1.04	1.144	0.921	1.126	1.291	1.075	0.965	1.054	1.102	1.323	1.02	1.029	0.626395
Q92609	TBC1 domain family member 5 OS=Homo sapiens OX=9606 GN=TBC1D5 PE=1 SV=1	TBC1D5	88.9	3	2	2	2	1.057	1.038	1.058	0.879	1.104	0.952	1.36	0.972	1.269	1.186	1.006	1.015	1.166	1.1	1.068	1.029	1.112	0.0485624
Q16881	Thioredoxin reductase 1, cytoplasmic OS=Homo sapiens OX=9606 GN=TXNRD1 PE=1 SV=3	TXNRD1	70.9	11	8	15	8	1.012	1.403	0.836	1.006	1.242	1.512	1.205	0.849	0.906	1.225	0.786	0.944	1.283	0.754	0.619	1.343	0.873	0.305598
Q8N806	Putative E3 ubiquitin-protein ligase UBR7 OS=Homo sapiens OX=9606 GN=UBR7 PE=1 SV=2	UBR7	48	5	2	2	2	0.922	1.047	1.001	1.006	0.794	1.004	1.724	0.972	0.992	1.129	1.46	0.879	1.337	0.879	1.178	1.418	1.129	0.353668
P15374	Ubiquitin carboxyl-terminal hydrolase isozyme L3 OS=Homo sapiens OX=9606 GN=UCHL3 PE=1 SV=1	UCHL3	26.2	22	3	6	3	1.131	1.101	1.038	0.931	1.004	0.863	1	0.966	1.072	1.035	1.143	0.982	1.038	1.14	1.295	1.162	1.066	0.19374
P40818	Ubiquitin carboxyl-terminal hydrolase 8 OS=Homo sapiens OX=9606 GN=USP8 PE=1 SV=1	USP8	127.4	3	3	3	3	1.434	0.801	0.989	1.162	1.258	1.07	1.164	1.014	0.902	0.835	0.959	0.93	1.891	0.802	0.871	1.019	1.24	0.094091
Q08AM6	Protein VAC14 homolog OS=Homo sapiens OX=9606 GN=VAC14 PE=1 SV=1	VAC14	87.9	13	9	12	9	1.304	0.973	0.933	0.895	1.478	1.535	1.135	0.946	0.911	0.893	0.902	0.91	1.464	0.946	0.912	0.94	1.125	0.282733
O95218	Zinc finger Ran-binding domain-containing protein 2 OS=Homo sapiens OX=9606 GN=ZRANB2 PE=1 SV=2	ZRANB2	37.4	8	3	4	3	1.058	1.215	1.115	0.839	0.863	1.08	1.14	0.722	1.06	0.999	1.73	0.748	1.591	0.807	1.458	0.821	1.385	0.0103006
O60701	UDP-glucose 6-dehydrogenase OS=Homo sapiens OX=9606 GN=UGDH PE=1 SV=1	UGDH	55	31	10	11	10	1.496	1.123	1.103	1.074	1.094	0.972	0.856	1.261	0.848	1.094	0.634	1.212	0.659	1.153	1.045	1.068	0.864	0.125519
Q9NYU2	UDP-glucose:glycoprotein glucosyltransferase 1 OS=Homo sapiens OX=9606 GN=UGGT1 PE=1 SV=3	UGGT1	177.1	14	22	30	21	0.865	1.056	1.064	1.075	1.127	1.312	0.834	1.064	1.124	1.125	0.9	1.199	0.823	1.119	0.993	1.014	0.862	0.0145794
Q9Y5J1	U3 small nucleolar RNA-associated protein 18 homolog OS=Homo sapiens OX=9606 GN=UTP18 PE=1 SV=3	UTP18	62	3	1	2	1	1.332	1.021	1.077	1.092	1.214	0.937	1.355	1.063	0.981	1.225	0.985	1.008	1.033	0.972	1.025	1.025	1.079	0.216517
Q9Y6W5	Wiskott-Aldrich syndrome protein family member 2 OS=Homo sapiens OX=9606 GN=WASF2 PE=1 SV=3	WASF2	54.3	13	6	8	6	0.884	1.142	1.204	0.927	0.987	0.991	0.951	0.944	1.134	0.818	1.181	1.034	0.876	1.104	1.4	0.796	1.111	0.202399
P04004	Vitronectin OS=Homo sapiens OX=9606 GN=VTN PE=1 SV=1	VTN	54.3	27	12	32	12	9.049	0.628	0.507	0.678	0.717	0.669	0.717	0.634	0.343	0.603	0.558	0.736	0.827	0.484	0.545	0.857	2.508	0.540521
P49750	YLP motif-containing protein 1 OS=Homo sapiens OX=9606 GN=YLPM1 PE=1 SV=4	YLPM1	241.5	4	8	9	7	0.869	1.375	1.156	0.644	1.006	1.135	1.032	0.68	1.371	0.831	1.277	0.829	1.095	1.025	1.465	0.855	1.257	0.0414881
Q9NSY2	StAR-related lipid transfer protein 5 OS=Homo sapiens OX=9606 GN=STARD5 PE=1 SV=2	STARD5	23.8	22	4	6	4	1.018	0.822	0.9	0.988	0.749	0.814	1.356	0.728	1.086	1.584	1.203	0.806	1.255	1.063	1.5	0.966	1.167	0.193119
O75558	Syntaxin-11 OS=Homo sapiens OX=9606 GN=STX11 PE=1 SV=1	STX11	33.2	9	2	3	2	2.261	0.865	1.274	0.993	1.874	1.843	0.803	0.668	0.558	0.472	0.681	1.057	1.039	0.583	0.806	1.667	1.141	0.618834
Q08170	Serine/arginine-rich splicing factor 4 OS=Homo sapiens OX=9606 GN=SRSF4 PE=1 SV=2	SRSF4	56.6	15	8	11	4	0.619	1.348	1.068	0.748	0.894	1.09	1.034	0.664	1.27	1.273	2.088	0.719	1.015	0.845	1.433	0.776	1.262	0.205853
Q9BXJ8	Ion channel TACAN OS=Homo sapiens OX=9606 GN=TMEM120A PE=1 SV=1	TMEM120A	40.6	11	3	3	3	0.63	1.192	0.902	0.658	0.928	1.031	2.19	0.918	0.946	0.863	2.172	1.026	2.045	0.856	0.996	1.071	1.419	0.177795
Q8WUN7	Ubiquitin domain-containing protein 2 OS=Homo sapiens OX=9606 GN=UBTD2 PE=1 SV=2	UBTD2	26.2	18	3	3	3	0.675	0.801	0.921	1.121	0.802	0.897	1.631	1.224	1.067	0.791	1.73	0.946	1.42	1.06	0.643	0.907	1.147	0.591793
Q8TBC5	Zinc finger and SCAN domain-containing protein 18 OS=Homo sapiens OX=9606 GN=ZSCAN18 PE=1 SV=2	ZSCAN18	54.8	4	2	2	2	1.316	1.38	1.164	0.909	1.453	0.926	1.002	1.132	0.88	0.83	0.906	1.16	1.068	0.979	0.827	1.23	1.008	0.968918
O43264	Centromere/kinetochore protein zw10 homolog OS=Homo sapiens OX=9606 GN=ZW10 PE=1 SV=3	ZW10	88.8	6	4	4	4	1.156	1.002	1.212	0.851	1.134	1.11	1.002	0.976	1.002	0.964	0.973	1.072	1.017	1.091	1.237	1.078	1.072	0.156249
P47985	Cytochrome b-c1 complex subunit Rieske, mitochondrial OS=Homo sapiens OX=9606 GN=UQCRFS1 PE=1 SV=2	UQCRFS1	29.6	33	7	9	7	0.979	1.056	1.022	1.501	0.951	1.051	0.584	1.042	1.022	1.252	1.054	0.997	0.683	1.119	1.288	0.937	0.847	0.101633
P25490	Transcriptional repressor protein YY1 OS=Homo sapiens OX=9606 GN=YY1 PE=1 SV=2	YY1	44.7	2	1	1	1	1.114	0.886	1.157	0.809	0.921	1.078	1.647	0.709	1.045	0.707	1.882	0.678	1.256	1.019	1.968	0.791	1.646	0.00121462
O00534	von Willebrand factor A domain-containing protein 5A OS=Homo sapiens OX=9606 GN=VWA5A PE=1 SV=2	VWA5A	86.4	23	15	24	15	0.833	0.922	0.836	1.016	1.088	0.948	3.094	0.916	0.9	0.822	2.602	0.83	2.299	0.852	0.66	0.828	1.726	0.119206
P02774	Vitamin D-binding protein OS=Homo sapiens OX=9606 GN=GC PE=1 SV=2	GC	52.9	49	23	47	23	2.003	1.165	1.141	1.452	0.96	1.295	0.878	1.617	0.557	1.082	0.504	1.358	0.925	0.598	0.381	1.113	0.759	0.112546
Q9UEU0	Vesicle transport through interaction with t-SNAREs homolog 1B OS=Homo sapiens OX=9606 GN=VTI1B PE=1 SV=3	VTI1B	26.7	10	2	2	2	0.933	0.95	1.104	0.822	0.99	1.243	1.489	0.905	1.092	0.792	1.583	0.908	2.584	0.95	0.856	1.042	1.397	0.06346
Q13564	NEDD8-activating enzyme E1 regulatory subunit OS=Homo sapiens OX=9606 GN=NAE1 PE=1 SV=1	NAE1	60.2	16	7	7	7	0.784	1.085	1.084	0.95	0.913	0.952	0.949	1.164	0.999	1.317	0.999	1.05	0.851	1.045	1.073	1.064	0.887	0.0448912
P01709	Immunoglobulin lambda variable 2-8 OS=Homo sapiens OX=9606 GN=IGLV2-8 PE=1 SV=2	IGLV2-8	12.4	14	2	4	1
Q16718	NADH dehydrogenase [ubiquinone] 1 alpha subcomplex subunit 5 OS=Homo sapiens OX=9606 GN=NDUFA5 PE=1 SV=3	NDUFA5	13.5	44	5	8	5	0.627	1.084	0.996	1.58	0.848	1.163	0.56	1.091	1.122	1.235	0.956	1.194	0.558	1.196	1.148	0.948	0.718	0.0124523
Q6DKJ4	Nucleoredoxin OS=Homo sapiens OX=9606 GN=NXN PE=1 SV=2	NXN	48.4	10	2	2	2	1.538	0.814	1.088	0.96	1.32	0.802	1.204	1.164	1.08	0.879	1.054	0.854	1.242	1.028	1.164	1.322	1.239	0.0125556
Q9UKX7	Nuclear pore complex protein Nup50 OS=Homo sapiens OX=9606 GN=NUP50 PE=1 SV=2	NUP50	50.1	9	3	3	3	1.162	0.86	0.978	0.979	0.966	0.852	1.18	0.856	1.314	0.899	1.405	0.905	1.334	0.926	1.062	1.046	1.284	0.000725339
Q9H0J9	Protein mono-ADP-ribosyltransferase PARP12 OS=Homo sapiens OX=9606 GN=PARP12 PE=1 SV=1	PARP12	79	2	1	1	1	0.798	0.858	1.038	0.866	1.326	1.519	2.046	0.786	1.019	0.998	1.365	0.911	1.212	1.021	1.03	0.944	1.244	0.119679
P53609	Geranylgeranyl transferase type-1 subunit beta OS=Homo sapiens OX=9606 GN=PGGT1B PE=1 SV=2	PGGT1B	42.3	8	3	3	3	0.778	0.858	0.997	1.014	0.979	0.969	2.436	0.984	1.04	0.977	1.744	0.965	1.77	0.962	1.06	0.806	1.434	0.0741041
Q9Y4D7	Plexin-D1 OS=Homo sapiens OX=9606 GN=PLXND1 PE=1 SV=3	PLXND1	211.9	1	2	2	2	0.969	0.884	1.034	1.198	1.701	1.48	0.519	1.21	0.928	1.089	0.551	1.509	0.602	1.188	0.579	1.091	0.713	0.0301973
O00743	Serine/threonine-protein phosphatase 6 catalytic subunit OS=Homo sapiens OX=9606 GN=PPP6C PE=1 SV=1	PPP6C	35.1	17	6	8	6	1.308	0.918	1.019	1.09	1.1	1.082	1.12	0.951	0.982	1.114	0.844	0.958	1.289	1.006	1.191	1.069	1.081	0.239837
Q16401	26S proteasome non-ATPase regulatory subunit 5 OS=Homo sapiens OX=9606 GN=PSMD5 PE=1 SV=3	PSMD5	56.2	22	8	13	8	1.092	1.065	1.037	1.082	0.974	0.881	0.769	1.31	0.894	0.944	0.786	1.116	0.905	1.425	1.069	1.274	0.827	0.0268888
Q6GMV3	Putative peptidyl-tRNA hydrolase PTRHD1 OS=Homo sapiens OX=9606 GN=PTRHD1 PE=1 SV=1	PTRHD1	15.8	19	2	3	2
Q13464	Rho-associated protein kinase 1 OS=Homo sapiens OX=9606 GN=ROCK1 PE=1 SV=1	ROCK1	158.1	9	12	13	7	0.821	1.165	1.022	0.865	1.106	1.178	1.085	1.13	0.994	1.127	0.904	1.205	1.186	1.06	0.975	1.04	0.923	0.167165
P82673	28S ribosomal protein S35, mitochondrial OS=Homo sapiens OX=9606 GN=MRPS35 PE=1 SV=1	MRPS35	36.8	10	3	3	3	0.91	1.026	0.928	0.988	1.052	1.14	1.134	0.864	1.286	1.144	1.164	0.818	1.268	1.115	1.18	1.219	1.073	0.311238
P43007	Neutral amino acid transporter A OS=Homo sapiens OX=9606 GN=SLC1A4 PE=1 SV=1	SLC1A4	55.7	2	1	1	1	1.036	0.786	0.948	1.153	0.915	1.227	0.618	1.374	1.082	1.495	1.217	1.207	0.666	1.199	1.038	0.767	0.817	0.115959
Q8TBP6	Solute carrier family 25 member 40 OS=Homo sapiens OX=9606 GN=SLC25A40 PE=1 SV=1	SLC25A40	38.1	5	1	1	1	1.762	1.042	1.162	1.143	1.226	0.92	1.002	1.181	0.884	1.085	0.884	0.957	1.299	0.951	0.838	1.103	1.081	0.5955
O43865	S-adenosylhomocysteine hydrolase-like protein 1 OS=Homo sapiens OX=9606 GN=AHCYL1 PE=1 SV=2	AHCYL1	58.9	14	9	10	1	1.195	1.149	0.975	0.942	1.007	1.262	0.494	0.976	0.946	1.258	0.712	1.243	2.124	0.933	1.023	0.95	0.973	0.541007
Q9UBT2	SUMO-activating enzyme subunit 2 OS=Homo sapiens OX=9606 GN=UBA2 PE=1 SV=2	UBA2	71.2	26	14	14	14	1.046	1.127	0.995	1.078	0.922	1.013	0.867	1.155	1.059	1.277	0.879	1.073	0.925	1.187	1.097	0.987	0.876	0.00853611
Q2TAY7	WD40 repeat-containing protein SMU1 OS=Homo sapiens OX=9606 GN=SMU1 PE=1 SV=2	SMU1	57.5	13	7	8	7	0.642	0.845	1.078	0.903	1.014	1.046	0.905	0.985	1.186	1.319	1.32	1.122	1.268	1.072	1.083	0.882	1.039	0.783246
Q5T7P2	Late cornified envelope protein 1A OS=Homo sapiens OX=9606 GN=LCE1A PE=1 SV=1	LCE1A	11	26	1	1	1			0.417	0.194	0.453	0.49	10.377	0.358	0.675	0.255	4.012	0.345	2.381	0.375	0.51	0.713	6.896	0.025828
Q969X1	Protein lifeguard 3 OS=Homo sapiens OX=9606 GN=TMBIM1 PE=1 SV=2	TMBIM1	34.6	5	1	1	1	1.695	1.061	0.976	1.168	1.08	1.133	1.141	1.384	0.816	1.11	0.787	1.072	1.582	0.767	0.65	1.233	0.977	0.655048
Q9H008	Phospholysine phosphohistidine inorganic pyrophosphate phosphatase OS=Homo sapiens OX=9606 GN=LHPP PE=1 SV=2	LHPP	29.1	11	3	4	3	1.158	1.88	0.993	1.409	0.763	0.682	0.951	1.07	1.066	0.554	1.128	0.639	0.676	0.821	1.098	1.183	0.951	0.933169
P01700	Immunoglobulin lambda variable 1-47 OS=Homo sapiens OX=9606 GN=IGLV1-47 PE=1 SV=2	IGLV1-47	12.3	25	2	2	2	1.954	0.754	1.062	1.424	1.2	1.398	1.572	1.314	0.671	0.93	0.839	1.181	1.922	0.58	0.604	0.777	1.175	0.556356
P29536	Leiomodin-1 OS=Homo sapiens OX=9606 GN=LMOD1 PE=1 SV=3	LMOD1	67	1	1	1	1	0.351	1.841	1.039	0.718	0.934	0.964	0.524	1.064	0.479	0.535	0.648	3.063	0.439	0.996	0.257	2.401	0.403	0.00761048
O00339	Matrilin-2 OS=Homo sapiens OX=9606 GN=MATN2 PE=1 SV=4	MATN2	106.8	12	10	10	10	1.104	1.023	0.872	1.226	0.881	0.788	0.853	2.487	0.711	1.095	0.877	1.087	1.009	1.154	0.587	1.251	0.682	0.0230868
Q9UHA4	Ragulator complex protein LAMTOR3 OS=Homo sapiens OX=9606 GN=LAMTOR3 PE=1 SV=1	LAMTOR3	13.6	35	2	2	2	1.132	1.114	0.844	1.45	1.38	1.33	0.661	1.142	0.802	1.274	1.101	0.868	0.762	1.14	0.887	1.017	0.811	0.0462469
Q7L5Y9	E3 ubiquitin-protein transferase MAEA OS=Homo sapiens OX=9606 GN=MAEA PE=1 SV=1	MAEA	45.3	2	1	1	1	0.791	0.971	1.145	0.82	0.976	1.057	1.1	0.964	1.067	1.104	1.236	1.075	0.678	1.136	1.721	0.944	1.08	0.670279
P33908	Mannosyl-oligosaccharide 1,2-alpha-mannosidase IA OS=Homo sapiens OX=9606 GN=MAN1A1 PE=1 SV=3	MAN1A1	72.9	4	3	4	3	4.738	0.804	0.774	0.939	0.949	0.938	1.488	0.782	0.84	0.818	0.863	0.851	1.358	0.628	0.748	0.816	1.788	0.117997
Q9UKM7	Endoplasmic reticulum mannosyl-oligosaccharide 1,2-alpha-mannosidase OS=Homo sapiens OX=9606 GN=MAN1B1 PE=1 SV=2	MAN1B1	79.5	2	1	1	1
Q96N66	Lysophospholipid acyltransferase 7 OS=Homo sapiens OX=9606 GN=MBOAT7 PE=1 SV=2	MBOAT7	52.7	8	3	5	3	1.069	0.961	1.076	0.98	0.989	1.01	0.968	1.455	0.843	1.135	1.056	1.081	0.837	1.163	1.037	0.93	0.904	0.146809
Q9BV79	Enoyl-[acyl-carrier-protein] reductase, mitochondrial OS=Homo sapiens OX=9606 GN=MECR PE=1 SV=2	MECR	40.4	9	3	3	3	0.714	1.116	0.986	1.139	1.027	1.056	1.074	1.092	1.153	1.268	1.197	1.128	0.76	1.092	1.112	0.99	0.903	0.134756
Q6WCQ1	Myosin phosphatase Rho-interacting protein OS=Homo sapiens OX=9606 GN=MPRIP PE=1 SV=3	MPRIP	116.5	9	7	8	7	1.645	0.864	1.252	1.021	1.458	1.073	0.82	1.192	0.962	0.78	0.777	1.112	1.017	0.969	0.8	1.031	1.086	0.642647
P53602	Diphosphomevalonate decarboxylase OS=Homo sapiens OX=9606 GN=MVD PE=1 SV=1	MVD	43.4	22	6	6	6	1.131	0.913	1.063	1.02	1.022	0.962	1.184	0.828	1.228	1.302	1.194	0.886	1.072	0.94	1.405	1.012	1.183	0.0123955
Q15746	Myosin light chain kinase, smooth muscle OS=Homo sapiens OX=9606 GN=MYLK PE=1 SV=4	MYLK	210.6	7	12	14	12	0.715	1.696	0.805	0.957	0.958	0.647	0.812	1.656	0.69	0.676	0.678	1.163	0.816	0.979	0.42	1.408	0.642	0.0212243
Q8IVD9	NudC domain-containing protein 3 OS=Homo sapiens OX=9606 GN=NUDCD3 PE=1 SV=3	NUDCD3	40.8	7	3	3	3	0.722	0.992	1.068	0.876	0.735	1.039	1.355	0.888	1.25	0.982	1.482	1.155	1.011	1.29	1.596	0.639	1.173	0.299409
Q8NFH4	Nucleoporin Nup37 OS=Homo sapiens OX=9606 GN=NUP37 PE=1 SV=1	NUP37	36.7	8	3	4	3	0.701	0.8	0.923	1.053	0.816	0.936	2.243	0.977	1.29	1.489	1.814	0.913	1.132	1.078	1.133	0.801	1.249	0.289712
Q96HS1	Serine/threonine-protein phosphatase PGAM5, mitochondrial OS=Homo sapiens OX=9606 GN=PGAM5 PE=1 SV=2	PGAM5	32	19	6	6	6	0.776	0.956	1.01	1.072	0.837	0.95	1.059	0.923	1.345	1.322	1.062	0.993	0.772	1.068	1.362	0.998	0.993	0.797382
O15355	Protein phosphatase 1G OS=Homo sapiens OX=9606 GN=PPM1G PE=1 SV=1	PPM1G	59.2	14	6	6	6	0.982	1.229	1.075	1.088	0.918	0.849	0.659	1.013	1.102	0.902	0.95	0.87	0.882	1.027	1.545	1.068	1.008	0.915409
O43242	26S proteasome non-ATPase regulatory subunit 3 OS=Homo sapiens OX=9606 GN=PSMD3 PE=1 SV=2	PSMD3	60.9	29	15	20	15	0.788	1.027	1.083	0.893	0.914	0.965	1.006	1.041	1.142	1.054	0.936	0.988	0.796	1.18	1.297	0.992	0.978	0.640912
Q9Y3E5	Peptidyl-tRNA hydrolase 2, mitochondrial OS=Homo sapiens OX=9606 GN=PTRH2 PE=1 SV=1	PTRH2	19.2	25	3	3	3	1.066	0.923	1.188	1.026	1.297	1.028	0.644	0.984	1.075	0.883	0.847	0.951	0.939	1.191	1.409	1.326	1.018	0.99702
Q9H3S7	Tyrosine-protein phosphatase non-receptor type 23 OS=Homo sapiens OX=9606 GN=PTPN23 PE=1 SV=1	PTPN23	178.9	11	15	16	15	1.229	0.978	1.082	0.969	1.089	1.06	1.28	1.171	1.007	1.052	0.972	1.072	1.065	1.099	1.023	0.986	1.043	0.347871
Q96QR8	Transcriptional activator protein Pur-beta OS=Homo sapiens OX=9606 GN=PURB PE=1 SV=3	PURB	33.2	15	3	4	3	0.941	1.234	0.921	1.135	0.78	0.868	1.066	1.172	1.599	0.776	1.569	0.829	0.853	1.016	1.443	0.95	1.149	0.346734
Q9H871	E3 ubiquitin-protein transferase RMND5A OS=Homo sapiens OX=9606 GN=RMND5A PE=1 SV=1	RMND5A	44	3	1	1	1	1.774	0.747	1.073	1.286	1.314	1.062	1.452	1.004	0.962	1.03	1.038	0.992	1.612	0.699	0.797	1.135	1.26	0.0976798
P10619	Lysosomal protective protein OS=Homo sapiens OX=9606 GN=CTSA PE=1 SV=2	CTSA	54.4	13	6	8	6	0.938	0.807	0.87	0.869	1.006	0.99	3.126	0.705	1.309	0.964	2.027	0.659	1.059	0.644	1.304	1.066	1.736	0.0142764
Q9NY27	Serine/threonine-protein phosphatase 4 regulatory subunit 2 OS=Homo sapiens OX=9606 GN=PPP4R2 PE=1 SV=3	PPP4R2	46.9	8	4	4	4	0.834	0.921	0.95	1.005	0.924	0.946	1.375	0.958	1.276	1.184	1.48	0.976	1.163	1.01	1.183	0.919	1.16	0.119711
Q9UNM6	26S proteasome non-ATPase regulatory subunit 13 OS=Homo sapiens OX=9606 GN=PSMD13 PE=1 SV=2	PSMD13	42.9	44	16	28	16	0.893	1.02	1.018	0.998	0.93	1.05	0.98	1.055	1.1	1.278	0.917	1.084	0.87	1.159	1.35	0.99	0.933	0.224449
Q12923	Tyrosine-protein phosphatase non-receptor type 13 OS=Homo sapiens OX=9606 GN=PTPN13 PE=1 SV=2	PTPN13	276.7	2	5	5	5	1.07	0.814	1.189	0.954	1.034	0.936	1.58	1.036	1.086	1.011	1.496	1.01	1.26	0.946	1.207	0.934	1.299	0.0009765
Q13637	Ras-related protein Rab-32 OS=Homo sapiens OX=9606 GN=RAB32 PE=1 SV=3	RAB32	25	23	4	6	3	1.399	0.877	0.928	1.242	1.557	1.807	1.02	0.998	0.831	1.035	0.748	1.087	1.089	0.78	0.695	1.047	0.932	0.573539
Q96NR8	Retinol dehydrogenase 12 OS=Homo sapiens OX=9606 GN=RDH12 PE=1 SV=3	RDH12	35.1	27	8	11	7	0.999	0.823	1.18	0.674	0.872	0.77	1.39	0.72	1.16	0.815	1.251	0.908	0.89	1.346	2.547	0.801	1.501	0.0208999
Q9H1K0	Rabenosyn-5 OS=Homo sapiens OX=9606 GN=RBSN PE=1 SV=2	RBSN	88.8	3	2	2	2
P83881	60S ribosomal protein L36a OS=Homo sapiens OX=9606 GN=RPL36A PE=1 SV=2	RPL36A	12.4	18	3	4	1	1.267	0.581	0.567	0.604	0.64	0.617	1.337	0.47	0.646	0.521	1.067	0.415	1.244	0.395	5.681	0.768	2.848	0.0137773
O94763	Unconventional prefoldin RPB5 interactor 1 OS=Homo sapiens OX=9606 GN=URI1 PE=1 SV=3	URI1	59.8	3	2	2	2
Q96K19	E3 ubiquitin-protein ligase RNF170 OS=Homo sapiens OX=9606 GN=RNF170 PE=1 SV=2	RNF170	29.8	13	3	4	3	0.651	0.718	0.986	0.767	0.778	1.02	3.797	0.692	1.027	0.641	3.487	0.788	1.432	0.77	0.883	1.139	1.996	0.0681741
P48594	Serpin B4 OS=Homo sapiens OX=9606 GN=SERPINB4 PE=1 SV=2	SERPINB4	44.8	50	23	176	10	0.515	0.369	0.474	0.2	0.584	0.401	4.094	0.19	2.643	1.163	4.375	0.264	1.092	0.24	2.174	0.488	4.812	0.00282111
P09486	SPARC OS=Homo sapiens OX=9606 GN=SPARC PE=1 SV=1	SPARC	34.6	16	6	7	6	1.089	0.721	0.938	1.124	1.307	0.916	0.87	2.499	0.673	0.781	0.639	1.104	0.749	1.32	0.552	1.119	0.711	0.0949934
Q9NZQ3	NCK-interacting protein with SH3 domain OS=Homo sapiens OX=9606 GN=NCKIPSD PE=1 SV=1	NCKIPSD	78.9	5	3	5	3	1.162	1.212	1.114	1.017	1.111	0.902	0.942	1.316	0.972	0.879	0.854	1.13	0.866	1.124	1.15	1.166	0.934	0.340515
Q9Y6N5	Sulfide:quinone oxidoreductase, mitochondrial OS=Homo sapiens OX=9606 GN=SQOR PE=1 SV=1	SQOR	49.9	43	19	28	19	0.985	1.196	0.812	0.823	1.536	1.911	0.882	0.771	0.911	1.029	0.769	1.032	0.826	0.909	1.214	1.043	0.911	0.539371
O00193	Small acidic protein OS=Homo sapiens OX=9606 GN=SMAP PE=1 SV=1	SMAP	20.3	17	3	3	3	0.457	1.325	1	0.772	0.614	0.81	0.575	0.348	2.662	0.908	2.193	0.449	0.527	0.596	2.702	0.449	1.897	0.156249
A0A0B4J1Y9	Immunoglobulin heavy variable 3-72 OS=Homo sapiens OX=9606 GN=IGHV3-72 PE=3 SV=1	IGHV3-72	13.2	15	2	3	1	1.385	1.176	1.149	1.148	0.876	1.049	1.017	0.916	1.029	1.161	0.997	1.116	1.018	0.856	1.28	0.921	1.049	0.52595
P56199	Integrin alpha-1 OS=Homo sapiens OX=9606 GN=ITGA1 PE=1 SV=2	ITGA1	130.8	8	10	10	10	0.992	0.832	1.215	1.16	1.265	1.084	1.061	1.526	0.837	1.102	0.72	1.465	0.842	0.895	0.562	1.274	0.803	0.0804755
P60985	Keratinocyte differentiation-associated protein OS=Homo sapiens OX=9606 GN=KRTDAP PE=1 SV=1	KRTDAP	11	27	2	4	2	0.499	0.647	1.127	0.974	0.606	1.155	2.206	0.649	0.591	0.527	1.724	0.774	1.47	1.068	2.75	0.994	1.617	0.206793
Q9UKR3	Kallikrein-13 OS=Homo sapiens OX=9606 GN=KLK13 PE=2 SV=1	KLK13	30.6	17	4	6	4	0.71	0.612	0.693	0.682	0.861	0.748	2.69	0.74	1.635	0.814	2.283	0.63	0.942	0.586	1.534	0.622	2.088	0.0125056
Q8N1F7	Nuclear pore complex protein Nup93 OS=Homo sapiens OX=9606 GN=NUP93 PE=1 SV=2	NUP93	93.4	14	12	14	12	0.967	0.909	1.083	0.784	0.94	1.101	1.005	1.075	1.066	1.126	0.95	1.159	0.919	1.112	1.152	1.007	0.977	0.737807
Q9UBU9	Nuclear RNA export factor 1 OS=Homo sapiens OX=9606 GN=NXF1 PE=1 SV=1	NXF1	70.1	9	4	4	4	1.192	1.018	1.062	1.051	1.022	0.881	1.14	0.86	1.028	1.132	0.946	1.02	1.067	1.032	0.89	1.054	1.037	0.450271
O15031	Plexin-B2 OS=Homo sapiens OX=9606 GN=PLXNB2 PE=1 SV=3	PLXNB2	205	7	12	12	12	1.098	1.003	1.123	1.215	1.219	1.164	0.734	1.214	0.978	1.014	0.84	1.116	0.978	0.98	0.942	0.965	0.912	0.163647
Q9Y263	Phospholipase A-2-activating protein OS=Homo sapiens OX=9606 GN=PLAA PE=1 SV=2	PLAA	87.1	23	15	17	15	0.988	0.981	1.004	0.814	1.006	1.1	1.511	0.933	1.054	1.206	1.024	1.031	1.077	0.985	1.078	1.048	1.08	0.271652
Q6IQ22	Ras-related protein Rab-12 OS=Homo sapiens OX=9606 GN=RAB12 PE=1 SV=3	RAB12	27.2	7	2	4	1	1.28	1.15	1.13	1.094	1.104	1.084	0.888	1.116	0.977	1.006	0.788	1.146	0.996	1.099	1.01	1.1	0.929	0.171235
Q969S9	Ribosome-releasing factor 2, mitochondrial OS=Homo sapiens OX=9606 GN=GFM2 PE=1 SV=1	GFM2	86.5	2	1	1	1	1.373	1.109	1.044	1.152	1.269	0.864	1.535	0.937	0.865	1.099	0.968	0.911	1.455	0.939	1.078	1.056	1.188	0.0810724
Q8N697	Solute carrier family 15 member 4 OS=Homo sapiens OX=9606 GN=SLC15A4 PE=1 SV=1	SLC15A4	62	5	2	3	2	1.244	0.745	0.949	0.728	1.523	1.409	1.438	1.082	1.004	1.25	1.016	1.169	1.863	0.955	0.644	0.758	1.196	0.297675
Q6UWP8	Suprabasin OS=Homo sapiens OX=9606 GN=SBSN PE=1 SV=2	SBSN	60.5	76	27	125	27	0.433	0.65	1.023	0.54	0.592	1.042	2.112	0.554	1.361	0.942	3.835	0.724	1.046	0.768	1.661	0.647	2.056	0.06969
Q6ZMJ2	Scavenger receptor class A member 5 OS=Homo sapiens OX=9606 GN=SCARA5 PE=1 SV=1	SCARA5	54	6	3	3	3	1.167	1.61	0.761	1.52	0.975	1.059	0.765	1.016	0.574	0.945	0.561	1.463	1.607	0.872	0.493	1.616	0.683	0.0247548
Q9H0N0	Ras-related protein Rab-6C OS=Homo sapiens OX=9606 GN=RAB6C PE=1 SV=2	RAB6C	28.3	9	1	4	1	1.155	1.016	1.094	1.167	1.021	1.079	0.947	1.191	1.09	0.896	1.02	1.095	0.884	1.082	1.253	0.991	0.994	0.878315
Q9HD89	Resistin OS=Homo sapiens OX=9606 GN=RETN PE=1 SV=1	RETN	11.4	41	3	5	3	1.115	0.442	0.675	0.737	0.946	1.218	0.989	0.56	0.914	1.441	1.219	1.397	3.687	0.624	0.427	0.541	1.433	0.352079
Q7LG56	Ribonucleoside-diphosphate reductase subunit M2 B OS=Homo sapiens OX=9606 GN=RRM2B PE=1 SV=1	RRM2B	40.7	8	3	3	3	1.5	1.473	0.896	0.909	1.168	1.32	0.981	0.933	0.962	1.023	0.684	0.824	1.032	1.064	1.236	0.95	0.996	0.924533
Q13546	Receptor-interacting serine/threonine-protein kinase 1 OS=Homo sapiens OX=9606 GN=RIPK1 PE=1 SV=3	RIPK1	75.9	4	2	3	2	1.76	1.084	0.966	0.856	1.001	1.018	0.823	0.871	1.096	1.186	0.888	1.052	0.806	1.139	1.362	0.988	1.062	0.759045
P30050	60S ribosomal protein L12 OS=Homo sapiens OX=9606 GN=RPL12 PE=1 SV=1	RPL12	17.8	59	8	12	8	1.018	1.06	0.94	1.288	0.813	0.854	0.648	1.03	1.25	1.09	0.952	0.946	0.606	1.012	1.776	1.072	0.958	0.491703
P50914	60S ribosomal protein L14 OS=Homo sapiens OX=9606 GN=RPL14 PE=1 SV=4	RPL14	23.4	18	4	7	4	0.599	0.922	1.224	1.168	0.816	0.926	0.669	1.214	0.927	0.537	0.827	0.996	0.518	1.232	2.452	0.899	1.017	0.704801
Q5K651	Sterile alpha motif domain-containing protein 9 OS=Homo sapiens OX=9606 GN=SAMD9 PE=1 SV=1	SAMD9	184.2	1	1	1	1	1.831	0.688	0.962	1.23	1.359	0.861	2.155	0.86	1.017	0.841	0.969	0.754	1.597	0.843	0.945	1.429	1.444	0.0316398
Q15424	Scaffold attachment factor B1 OS=Homo sapiens OX=9606 GN=SAFB PE=1 SV=4	SAFB	102.6	10	10	14	7	0.543	1.234	1.139	0.56	0.814	1.077	1.01	0.722	1.578	0.914	2.128	0.869	0.861	0.79	1.801	0.628	1.453	0.112856
O43765	Small glutamine-rich tetratricopeptide repeat-containing protein alpha OS=Homo sapiens OX=9606 GN=SGTA PE=1 SV=1	SGTA	34	12	4	5	4	1.005	1.109	0.976	0.999	1.076	1.097	0.926	0.978	1.199	0.982	0.956	1.101	0.864	1.091	0.948	0.935	0.959	0.314793
P49903	Selenide, water dikinase 1 OS=Homo sapiens OX=9606 GN=SEPHS1 PE=1 SV=2	SEPHS1	42.9	15	4	4	4	0.996	1.133	1.006	1.23	1.243	1.039	0.861	1.038	1.128	1.108	0.828	0.995	0.985	1.024	1.082	1.018	0.947	0.281006
Q7KZF4	Staphylococcal nuclease domain-containing protein 1 OS=Homo sapiens OX=9606 GN=SND1 PE=1 SV=1	SND1	101.9	30	24	44	24	0.896	0.975	1.074	1.094	1.078	1.403	0.808	1.083	1.025	1.087	0.929	1.097	0.744	0.951	1.204	0.962	0.897	0.138609
Q12824	SWI/SNF-related matrix-associated actin-dependent regulator of chromatin subfamily B member 1 OS=Homo sapiens OX=9606 GN=SMARCB1 PE=1 SV=2	SMARCB1	44.1	6	1	1	1	0.754	0.831	0.849	1.02	0.795	0.818	0.609	1.27	1.348	1.176	1.519	1.313	1.023	1.179	1.391	0.983	0.965	0.612652
Q96PZ0	Pseudouridylate synthase 7 homolog OS=Homo sapiens OX=9606 GN=PUS7 PE=1 SV=2	PUS7	75	1	1	2	1	0.619	1.179	1.052	0.942	0.851	0.94	0.709	0.882	1.437	1.669	1.001	1.021	0.667	1.13	1.407	0.929	0.891	0.316452
Q92930	Ras-related protein Rab-8B OS=Homo sapiens OX=9606 GN=RAB8B PE=1 SV=2	RAB8B	23.6	27	5	9	2	1.26	0.884	1.026	1.064	1.255	1.032	2.093	0.939	0.883	0.788	1.526	0.989	1.666	0.893	0.722	1.308	1.321	0.100003
P35268	60S ribosomal protein L22 OS=Homo sapiens OX=9606 GN=RPL22 PE=1 SV=2	RPL22	14.8	19	2	4	2	0.585	1.392	1.001	1.326	0.64	0.634	1.786	0.71	1.382	0.777	1.357	0.538	1.248	0.612	2.332	1.12	1.453	0.130975
P15880	40S ribosomal protein S2 OS=Homo sapiens OX=9606 GN=RPS2 PE=1 SV=2	RPS2	31.3	34	10	16	10	0.831	0.87	1.044	1.194	0.796	0.851	1.05	1.014	0.836	0.893	1.146	0.884	0.69	1.04	2.504	1.07	1.138	0.726568
P82663	28S ribosomal protein S25, mitochondrial OS=Homo sapiens OX=9606 GN=MRPS25 PE=1 SV=1	MRPS25	20.1	4	1	2	1	0.722	1.225	0.952	1.137	0.849	1.202	0.919	0.771	1.203	1.309	1.243	1.067	0.902	1.092	1.304	0.926	0.927	0.40219
P31949	Protein S100-A11 OS=Homo sapiens OX=9606 GN=S100A11 PE=1 SV=2	S100A11	11.7	50	5	18	5	1.175	0.776	0.961	1.331	1.399	0.849	1.738	0.886	1.039	0.774	1.06	1.107	0.979	1.205	1.004	0.845	1.204	0.0985742
P21912	Succinate dehydrogenase [ubiquinone] iron-sulfur subunit, mitochondrial OS=Homo sapiens OX=9606 GN=SDHB PE=1 SV=3	SDHB	31.6	26	6	7	6	0.996	1.515	1.102	1.523	1.257	1.066	0.646	0.993	1.054	0.901	0.828	0.968	0.746	0.845	0.944	1.235	0.837	0.137998
P60468	Protein transport protein Sec61 subunit beta OS=Homo sapiens OX=9606 GN=SEC61B PE=1 SV=2	SEC61B	10	29	3	5	3	0.648	0.874	0.866	0.727	0.631	1.267	1.015	1.922	0.84	1.257	1.494	1.168	0.838	1.146	1.138	0.913	0.805	0.163793
Q96JI7	Spatacsin OS=Homo sapiens OX=9606 GN=SPG11 PE=1 SV=3	SPG11	278.7	1	3	3	3	1.17	0.892	1.021	0.897	1.419	1.701	1.283	0.969	0.995	0.871	0.861	1.011	0.863	1.204	0.986	0.951	1.012	0.832324
Q8NCJ5	SPRY domain-containing protein 3 OS=Homo sapiens OX=9606 GN=SPRYD3 PE=1 SV=2	SPRYD3	49.7	2	1	1	1
Q15771	Ras-related protein Rab-30 OS=Homo sapiens OX=9606 GN=RAB30 PE=1 SV=2	RAB30	23	22	4	5	2	1.341	0.923	1.141	1.04	1.293	1.089	1.186	1.174	0.858	0.859	1.101	1.232	1.43	0.989	0.89	0.976	1.116	0.214455
O96011	Peroxisomal membrane protein 11B OS=Homo sapiens OX=9606 GN=PEX11B PE=1 SV=1	PEX11B	28.4	11	3	3	3	0.701	0.637	0.912	0.474	1.046	1.195	3.776	0.568	0.982	0.654	2.652	0.847	2.064	0.846	1.392	0.638	2.308	0.00777937
Q9H6H4	Receptor expression-enhancing protein 4 OS=Homo sapiens OX=9606 GN=REEP4 PE=1 SV=1	REEP4	29.4	6	2	2	2
O00194	Ras-related protein Rab-27B OS=Homo sapiens OX=9606 GN=RAB27B PE=1 SV=4	RAB27B	24.6	8	2	3	2	1.256	1.144	1.249	0.977	1.157	0.796	0.994	0.818	0.867	1.128	1.146	0.999	1.028	0.886	1.345	1.37	1.114	0.19152
Q9H477	Ribokinase OS=Homo sapiens OX=9606 GN=RBKS PE=1 SV=1	RBKS	34.1	6	2	2	2	0.422	0.665	0.69	0.491	0.796	0.866	5.143	0.449	1.254	0.654	3.79	0.488	2.405	0.457	1.472	0.596	3.423	0.0180625
P43487	Ran-specific GTPase-activating protein OS=Homo sapiens OX=9606 GN=RANBP1 PE=1 SV=1	RANBP1	23.3	25	4	7	4	1.412	1.32	0.946	1.155	0.937	0.567	0.939	0.833	1.223	0.573	1.172	0.703	0.902	0.894	2.189	1.104	1.36	0.0687648
P61224	Ras-related protein Rap-1b OS=Homo sapiens OX=9606 GN=RAP1B PE=1 SV=1	RAP1B	20.8	39	6	14	1	1.086	0.96	0.954	1.272	1.316	1.069	0.593	1.755	0.669	1.046	0.587	1.487	0.742	1.035	0.775	1.4	0.671	0.00556124
P29373	Cellular retinoic acid-binding protein 2 OS=Homo sapiens OX=9606 GN=CRABP2 PE=1 SV=2	CRABP2	15.7	55	6	15	5	0.668	0.665	0.759	0.51	0.625	0.75	1.822	0.476	1.45	1.304	2.064	0.46	0.796	0.849	2.827	0.722	1.92	0.0394081
P46778	60S ribosomal protein L21 OS=Homo sapiens OX=9606 GN=RPL21 PE=1 SV=2	RPL21	18.6	29	5	6	5	1.407	0.839	0.841	1.311	0.817	0.811	0.953	0.876	0.979	0.751	0.811	0.825	1.338	0.917	2.274	0.862	1.31	0.14077
P46776	60S ribosomal protein L27a OS=Homo sapiens OX=9606 GN=RPL27A PE=1 SV=2	RPL27A	16.6	29	4	6	4	0.594	0.84	0.995	1.277	0.662	0.753	0.69	1.005	1.069	0.505	0.747	1.079	0.557	1.312	3.03	0.891	1.089	0.84674
P49207	60S ribosomal protein L34 OS=Homo sapiens OX=9606 GN=RPL34 PE=1 SV=3	RPL34	13.3	36	5	8	5	0.826	0.599	0.756	0.724	0.628	0.687	1.376	0.618	0.978	0.493	1.33	0.582	0.982	0.62	3.312	0.863	1.965	0.0125053
P42766	60S ribosomal protein L35 OS=Homo sapiens OX=9606 GN=RPL35 PE=1 SV=2	RPL35	14.5	7	2	4	2	0.868	0.426	0.896	1.495	0.486	0.612	1.876	0.406	0.484	0.33	1.281	0.333	1.041	0.448	5.547	0.564	2.705	0.0296515
Q9BRJ2	39S ribosomal protein L45, mitochondrial OS=Homo sapiens OX=9606 GN=MRPL45 PE=1 SV=2	MRPL45	35.3	6	2	2	2	1.728	0.842	1.289	1.155	1.194	0.775	1.306	0.879	1.127	0.968	1.117	0.756	1.511	0.888	1.274	0.902	1.472	8.56121e-05
P46783	40S ribosomal protein S10 OS=Homo sapiens OX=9606 GN=RPS10 PE=1 SV=1	RPS10	18.9	53	9	17	8	0.835	1.03	1.072	1.425	0.709	0.797	0.724	0.962	1.088	0.675	1.043	0.744	0.59	0.874	2.328	1.152	1.095	0.870039
Q9HB90	Ras-related GTP-binding protein C OS=Homo sapiens OX=9606 GN=RRAGC PE=1 SV=1	RRAGC	44.2	8	3	3	3	0.738	0.997	0.817	1.085	1.088	1.293	1.524	1.022	0.982	1.222	1.397	0.954	1.344	1.07	0.817	0.924	1.016	0.918038
Q92552	28S ribosomal protein S27, mitochondrial OS=Homo sapiens OX=9606 GN=MRPS27 PE=1 SV=3	MRPS27	47.6	9	4	5	4	1.22	1.045	1.046	1.189	1.207	1.001	0.71	0.919	1.172	1.27	0.681	1.047	1.086	1.093	1.051	1.084	0.945	0.420828
Q9Y224	RNA transcription, translation and transport factor protein OS=Homo sapiens OX=9606 GN=RTRAF PE=1 SV=1	RTRAF	28.1	38	8	11	8	0.749	1.2	1.158	1.424	0.94	1.056	0.417	1.297	1.336	1.076	0.7	1.084	0.363	1.282	1.328	0.898	0.75	0.0738827
Q16799	Reticulon-1 OS=Homo sapiens OX=9606 GN=RTN1 PE=1 SV=1	RTN1	83.6	7	4	4	3	1.397	0.985	1.006	1.185	1.633	1.358	0.791	0.765	0.862	0.78	0.78	0.938	1.368	0.786	0.766	0.889	1.119	0.499776
Q99584	Protein S100-A13 OS=Homo sapiens OX=9606 GN=S100A13 PE=1 SV=1	S100A13	11.5	49	5	6	5	1.087	1.047	1.198	1.914	1.593	1.426	1.047	1.18	0.709	0.713	0.664	1.18	0.754	0.896	0.472	1.118	0.794	0.158633
P61619	Protein transport protein Sec61 subunit alpha isoform 1 OS=Homo sapiens OX=9606 GN=SEC61A1 PE=1 SV=2	SEC61A1	52.2	12	6	13	6	0.693	0.722	1.153	0.77	1.008	1.358	1.498	1.097	1.01	0.874	1.55	1.086	1.624	1.042	1.137	0.866	1.238	0.133779
O76054	SEC14-like protein 2 OS=Homo sapiens OX=9606 GN=SEC14L2 PE=1 SV=1	SEC14L2	46.1	6	1	1	1	2.213	0.829	1.08	0.993	1.376	0.914	1.428	0.791	0.985	0.931	1.224	0.676	1.772	0.74	1.049	1.163	1.581	0.0021303
Q9UGP8	Translocation protein SEC63 homolog OS=Homo sapiens OX=9606 GN=SEC63 PE=1 SV=2	SEC63	87.9	6	4	5	4	1.949	0.983	1.106	0.954	1.313	1.011	0.81	1.1	0.863	0.946	0.816	0.915	0.854	1	1.217	1.076	1.118	0.557596
P18827	Syndecan-1 OS=Homo sapiens OX=9606 GN=SDC1 PE=1 SV=3	SDC1	32.4	14	4	5	4	0.43	1.236	1.176	1.108	0.638	1.282	0.766	1.13	0.496	0.374	1.375	1.081	0.604	1.732	1.86	0.884	0.832	0.35307
Q15019	Septin-2 OS=Homo sapiens OX=9606 GN=SEPTIN2 PE=1 SV=1	SEPTIN2	41.5	57	17	29	17	1.023	1.338	1.226	1.625	1.184	0.806	0.617	1.504	0.997	0.605	0.7	1.047	0.519	1.086	0.841	1.07	0.783	0.151899
Q92599	Septin-8 OS=Homo sapiens OX=9606 GN=SEPTIN8 PE=1 SV=4	SEPTIN8	55.7	26	10	21	6	0.663	0.992	1.174	1.081	0.946	0.831	0.832	1.103	1.118	1.17	0.966	1.562	0.439	1.238	1.16	0.942	0.818	0.117708
Q01105	Protein SET OS=Homo sapiens OX=9606 GN=SET PE=1 SV=3	SET	33.5	12	3	6	3	0.52	1.27	0.775	1.468	0.697	1.085	0.412	1.11	0.917	1.402	1.305	1.018	0.67	1.164	1.713	1.028	0.734	0.048147
Q15437	Protein transport protein Sec23B OS=Homo sapiens OX=9606 GN=SEC23B PE=1 SV=2	SEC23B	86.4	13	8	12	6	1.079	0.927	1.051	0.823	0.947	1.198	1.073	0.681	1.117	1.1	0.997	0.908	1.099	0.957	1.444	1.039	1.154	0.0710326
Q15427	Splicing factor 3B subunit 4 OS=Homo sapiens OX=9606 GN=SF3B4 PE=1 SV=1	SF3B4	44.4	3	1	2	1	1.125	0.92	0.997	0.937	1.429	1.026	1.144	0.842	0.877	1.053	0.944	0.872	0.958	1.001	1.925	0.944	1.238	0.0781202
Q5VWZ2	Lysophospholipase-like protein 1 OS=Homo sapiens OX=9606 GN=LYPLAL1 PE=1 SV=3	LYPLAL1	26.3	14	3	4	3	1.693	1.203	1.035	1.149	0.941	0.949	1.074	0.945	1.044	1.172	0.828	0.873	1.805	1.033	1.027	0.991	1.136	0.373807
P62140	Serine/threonine-protein phosphatase PP1-beta catalytic subunit OS=Homo sapiens OX=9606 GN=PPP1CB PE=1 SV=3	PPP1CB	37.2	39	11	22	3	1.347	0.967	1.116	1.011	1.039	0.877	1.39	1.146	1.087	0.869	1.181	1	1.164	1.089	1.123	1.136	1.167	0.010288
Q8WXF1	Paraspeckle component 1 OS=Homo sapiens OX=9606 GN=PSPC1 PE=1 SV=1	PSPC1	58.7	20	9	13	8	0.898	1.107	1.026	1.008	1.017	0.933	0.764	1.064	1.244	1.177	1.08	1.08	0.987	1.143	1.16	0.933	0.968	0.539854
Q9Y6I8	Peroxisomal membrane protein 4 OS=Homo sapiens OX=9606 GN=PXMP4 PE=1 SV=3	PXMP4	24.2	8	2	2	2	0.794	1.488	1.077	0.812	0.763	0.908	1.307	0.817	0.849	0.96	1.173	1.026	0.952	0.991	1.371	1.824	0.939	0.730964
Q00765	Receptor expression-enhancing protein 5 OS=Homo sapiens OX=9606 GN=REEP5 PE=1 SV=3	REEP5	21.5	16	4	13	4	0.511	2.246	0.654	0.702	0.694	1.046	1.205	0.924	0.726	0.952	1.418	0.98	1.004	0.949	0.81	1.902	0.724	0.126449
Q15907	Ras-related protein Rab-11B OS=Homo sapiens OX=9606 GN=RAB11B PE=1 SV=4	RAB11B	24.5	54	12	25	11	0.937	0.918	1.03	0.965	1.064	1.118	1.218	0.944	1.059	1.193	1.087	1.074	0.91	1.105	1.47	0.898	1.068	0.372537
P11233	Ras-related protein Ral-A OS=Homo sapiens OX=9606 GN=RALA PE=1 SV=1	RALA	23.6	28	6	8	4	0.822	0.967	0.936	1.206	1.14	1.466	0.872	1.085	0.704	1.233	1.063	1.03	0.826	1.182	1.18	1.039	0.819	0.0207693
Q6WKZ4	Rab11 family-interacting protein 1 OS=Homo sapiens OX=9606 GN=RAB11FIP1 PE=1 SV=3	RAB11FIP1	137.1	2	3	4	3	0.969	0.714	0.924	0.828	1.28	1.161	1.932	0.793	1.143	0.795	1.77	0.793	1.652	0.825	1.08	0.964	1.564	0.00230477
Q9BZE1	39S ribosomal protein L37, mitochondrial OS=Homo sapiens OX=9606 GN=MRPL37 PE=1 SV=2	MRPL37	48.1	11	5	6	5	1.213	0.962	1.165	1.025	1.069	1.011	0.857	0.886	1.096	1.21	0.95	1.028	0.869	0.989	1.291	1.015	1.047	0.535991
Q8IXM3	39S ribosomal protein L41, mitochondrial OS=Homo sapiens OX=9606 GN=MRPL41 PE=1 SV=1	MRPL41	15.4	11	1	1	1	0.632	1.718	0.814	1.444	0.674	0.785	0.49	0.985	0.506	0.929	1.66	1.017	0.691	0.797	2.443	0.968	0.915	0.346446
Q9BVL4	Protein adenylyltransferase SelO, mitochondrial OS=Homo sapiens OX=9606 GN=SELENOO PE=1 SV=3	SELENOO	73.4	5	3	3	3	1.142	0.952	1.01	1.01	1.032	0.916	1.19	0.945	0.932	1.196	0.828	0.965	1.115	1.103	1.242	0.969	1.054	0.411595
Q9UPN6	SR-related and CTD-associated factor 8 OS=Homo sapiens OX=9606 GN=SCAF8 PE=1 SV=1	SCAF8	140.4	2	3	3	2	0.718	1.235	1.203	1.138	1.118	1.385	0.452	0.975	1.173	1.126	0.985	1.157	0.393	1.153	1.221	0.833	0.807	0.117148
O94855	Protein transport protein Sec24D OS=Homo sapiens OX=9606 GN=SEC24D PE=1 SV=2	SEC24D	112.9	11	10	10	10	1.133	0.894	1.071	0.848	1.197	1.399	0.699	1.956	0.891	1.083	0.542	1.228	0.832	1.174	0.652	0.891	0.741	0.0532811
O43291	Kunitz-type protease inhibitor 2 OS=Homo sapiens OX=9606 GN=SPINT2 PE=1 SV=2	SPINT2	28.2	5	1	2	1	0.329	0.868	0.935	0.429	0.741	0.74	4.66	0.481	1.16	0.399	3.637	0.616	2.041	0.888	1.428	0.703	2.914	0.0257839
P35270	Sepiapterin reductase OS=Homo sapiens OX=9606 GN=SPR PE=1 SV=1	SPR	28	23	6	6	6	1.249	1.523	0.996	1.246	1.049	1.091	0.857	1.11	0.986	1.06	0.68	1.053	0.859	0.885	0.878	1.272	0.818	0.0312609
Q96PI1	Small proline-rich protein 4 OS=Homo sapiens OX=9606 GN=SPRR4 PE=2 SV=1	SPRR4	8.8	47	5	11	5	0.617	0.503	0.301	0.267	0.53	0.87	14.661	0.3	0.632	0.252	2.911	0.239	3.609	0.219	0.31	0.477	7.538	0.0383575
O95219	Sorting nexin-4 OS=Homo sapiens OX=9606 GN=SNX4 PE=1 SV=1	SNX4	51.9	6	3	3	3	1.364	1.154	1.013	1.033	1.139	1.032	0.801	1.323	0.947	1.131	0.827	1.099	0.979	1.158	0.791	1.075	0.873	0.058578
Q9H6R4	Nucleolar protein 6 OS=Homo sapiens OX=9606 GN=NOL6 PE=1 SV=2	NOL6	127.5	1	1	1	1	1.314	0.987	0.961	0.618	0.906	1.008	0.758	0.799	1.132	1.065	1.231	0.85	0.981	1.163	1.933	1.162	1.204	0.207057
Q8TB37	Iron-sulfur protein NUBPL OS=Homo sapiens OX=9606 GN=NUBPL PE=1 SV=3	NUBPL	34.1	3	1	1	1	1	1.348	0.953	1.161	1.064	1.104	1.249	1.288	0.798	0.932	1.129	1.171	0.943	1.179	0.814	1.054	0.861	0.0387077
Q92621	Nuclear pore complex protein Nup205 OS=Homo sapiens OX=9606 GN=NUP205 PE=1 SV=3	NUP205	227.8	9	16	19	16	1.02	0.932	1.128	0.834	1.095	0.988	1.122	1.021	1.093	0.878	1.091	1.102	1.398	0.998	1.035	1.11	1.142	0.0178187
Q9NRX1	RNA-binding protein PNO1 OS=Homo sapiens OX=9606 GN=PNO1 PE=1 SV=1	PNO1	27.9	7	2	2	2	1.185	0.968	1.117	0.838	1.077	0.996	1.314	0.736	0.954	0.967	1.372	0.838	1.236	0.768	2.046	0.943	1.46	0.00137474
Q8N3J5	Protein phosphatase 1K, mitochondrial OS=Homo sapiens OX=9606 GN=PPM1K PE=1 SV=1	PPM1K	41	3	1	1	1	2.249	1.316	1.019	1.17	1.297	0.943	1.088	1.082	0.737	0.805	0.965	0.967	1.955	0.782	0.586	1.042	1.221	0.492323
O43447	Peptidyl-prolyl cis-trans isomerase H OS=Homo sapiens OX=9606 GN=PPIH PE=1 SV=1	PPIH	19.2	24	5	9	4	0.97	1.176	0.933	1.09	0.933	0.942	0.593	1.266	1.13	1.422	0.999	1.01	0.879	1.166	1.228	0.961	0.849	0.0772301
P27918	Properdin OS=Homo sapiens OX=9606 GN=CFP PE=1 SV=2	CFP	51.2	14	5	6	5	1.472	0.941	1.344	1.019	0.99	1.393	1.25	0.981	0.824	0.766	1.202	1.041	1.476	0.628	0.739	0.972	1.201	0.173755
Q96BW5	Phosphotriesterase-related protein OS=Homo sapiens OX=9606 GN=PTER PE=1 SV=1	PTER	39	3	1	1	1	0.817	2.222	0.995	1.435	0.982	1.185	0.463	1.144	0.808	0.908	0.715	1.078	0.599	1.111	0.613	1.331	0.575	0.00103115
Q9NTZ6	RNA-binding protein 12 OS=Homo sapiens OX=9606 GN=RBM12 PE=1 SV=1	RBM12	97.3	10	10	11	10	0.935	1.401	1.068	1.018	0.924	0.964	0.925	1.068	1.483	1.01	0.927	0.898	0.786	1.049	1.257	0.896	1	0.914271
P62081	40S ribosomal protein S7 OS=Homo sapiens OX=9606 GN=RPS7 PE=1 SV=1	RPS7	22.1	27	6	8	6	0.764	1.219	0.746	1.102	0.785	0.726	1.326	0.699	0.767	0.623	2.608	0.491	0.933	0.741	2.525	0.855	1.619	0.100026
O00442	RNA 3'-terminal phosphate cyclase OS=Homo sapiens OX=9606 GN=RTCA PE=1 SV=1	RTCA	39.3	17	5	6	5	1.018	0.913	1.036	0.969	1.226	1.203	1.524	0.994	1.104	1.084	1.115	0.918	0.913	0.911	1.143	1.128	1.118	0.127058
P55735	Protein SEC13 homolog OS=Homo sapiens OX=9606 GN=SEC13 PE=1 SV=3	SEC13	35.5	34	9	13	9	0.78	1.005	0.948	1.054	0.893	1.113	0.945	1.232	1.272	1.392	0.921	1.082	0.771	1.13	1.104	0.901	0.857	0.0513709
Q14141	Septin-6 OS=Homo sapiens OX=9606 GN=SEPTIN6 PE=1 SV=4	SEPTIN6	49.7	39	15	33	6	0.941	1.21	1.09	1.296	1.344	1.632	0.728	1.18	1.083	0.842	0.621	1.375	0.79	0.972	0.553	1.041	0.749	0.0323599
Q13435	Splicing factor 3B subunit 2 OS=Homo sapiens OX=9606 GN=SF3B2 PE=1 SV=2	SF3B2	100.2	12	11	12	11	0.82	1.187	1.061	1.045	0.888	0.855	0.798	0.988	1.304	0.745	1.328	0.838	0.779	0.908	1.438	0.954	1.119	0.384009
Q53GS9	U4/U6.U5 tri-snRNP-associated protein 2 OS=Homo sapiens OX=9606 GN=USP39 PE=1 SV=2	USP39	65.3	10	4	4	4	1.241	0.912	1.107	0.963	1.172	1.179	0.611	1.09	1.104	1.247	0.733	1.021	0.835	1.049	0.956	1.126	0.904	0.221141
Q8TEQ0	Sorting nexin-29 OS=Homo sapiens OX=9606 GN=SNX29 PE=1 SV=3	SNX29	91.2	3	3	3	3	1.208	0.979	1.492	1.122	1.307	1.236	1.59	0.972	0.879	0.83	1.053	0.941	1.364	0.776	0.973	0.936	1.266	0.0257592
Q8TB72	Pumilio homolog 2 OS=Homo sapiens OX=9606 GN=PUM2 PE=1 SV=2	PUM2	114.1	5	4	4	2	1.031	1.008	1.171	0.81	1.08	1.082	0.85	1.222	1.032	1.168	1.008	1.2	1.018	1.101	1.064	1.084	0.951	0.426605
Q06124	Tyrosine-protein phosphatase non-receptor type 11 OS=Homo sapiens OX=9606 GN=PTPN11 PE=1 SV=3	PTPN11	68	25	16	18	16	0.831	1.154	1.02	1.022	0.974	1.042	0.982	1.142	1.05	1.053	1.088	1.092	1.058	1.062	1.068	1.03	0.939	0.0802949
P61018	Ras-related protein Rab-4B OS=Homo sapiens OX=9606 GN=RAB4B PE=1 SV=1	RAB4B	23.6	30	5	6	3	1.4	0.97	1.001	1.123	1.202	1.139	1.362	0.934	0.889	1.111	1.03	0.9	1.505	0.891	1.018	1.18	1.141	0.145657
P42331	Rho GTPase-activating protein 25 OS=Homo sapiens OX=9606 GN=ARHGAP25 PE=1 SV=2	ARHGAP25	73.4	2	1	1	1	1.468	0.937	0.891	1.133	2.057	2.191	0.657	0.719	1.04	0.82	0.485	1.092	1.43	0.831	0.511	0.891	0.991	0.769672
Q9HB40	Retinoid-inducible serine carboxypeptidase OS=Homo sapiens OX=9606 GN=SCPEP1 PE=1 SV=1	SCPEP1	50.8	26	10	13	10	0.962	4.269	0.656	0.712	0.744	0.9	1.084	0.622	0.67	0.812	0.763	0.537	1.14	0.621	0.655	1.948	0.64	0.481895
Q6NUM9	All-trans-retinol 13,14-reductase OS=Homo sapiens OX=9606 GN=RETSAT PE=1 SV=2	RETSAT	66.8	13	7	8	7	0.763	2.109	0.879	0.684	0.806	0.926	0.873	0.57	0.778	1.152	1.021	0.751	0.86	0.908	1.417	1.738	0.837	0.567479
P32969	60S ribosomal protein L9 OS=Homo sapiens OX=9606 GN=RPL9 PE=1 SV=1	RPL9	21.9	11	2	8	2	0.66	0.956	1.05	1.286	0.824	0.79	1.75	0.939	1.265	0.64	1.408	0.759	0.882	1.126	1.719	0.937	1.286	0.161362
Q99729	Heterogeneous nuclear ribonucleoprotein A/B OS=Homo sapiens OX=9606 GN=HNRNPAB PE=1 SV=2	HNRNPAB	36.2	12	5	8	4	0.697	1.115	0.695	0.911	0.613	0.504	0.877	1.081	1.513	0.526	2.03	0.634	0.673	1.232	2.197	1.156	1.298	0.42437
P10301	Ras-related protein R-Ras OS=Homo sapiens OX=9606 GN=RRAS PE=1 SV=1	RRAS	23.5	35	6	16	4	1.094	1.124	1.268	1.535	1.306	1.062	0.807	1.144	0.861	0.968	0.613	1.497	0.81	0.862	0.494	1.258	0.768	0.0525156
P60903	Protein S100-A10 OS=Homo sapiens OX=9606 GN=S100A10 PE=1 SV=2	S100A10	11.2	18	3	12	3	0.937	1.384	0.905	2.374	0.901	0.96	0.705	1.646	0.607	1.281	0.528	1.341	0.299	1.168	0.538	1.012	0.485	0.00065075
P25815	Protein S100-P OS=Homo sapiens OX=9606 GN=S100P PE=1 SV=2	S100P	10.4	24	2	4	2	0.652	0.428	0.383	0.24	1.008	0.986	7.614	0.405	0.834	0.35	4.18	0.359	3.718	0.232	0.788	0.759	5.102	0.00984887
P31040	Succinate dehydrogenase [ubiquinone] flavoprotein subunit, mitochondrial OS=Homo sapiens OX=9606 GN=SDHA PE=1 SV=2	SDHA	72.6	36	18	26	18	0.774	1.166	0.972	1.244	1.068	1.153	0.95	1.094	1.09	1.366	0.956	1.06	0.986	0.97	0.806	1.031	0.837	0.0077987
Q9NUL5	Shiftless antiviral inhibitor of ribosomal frameshifting protein OS=Homo sapiens OX=9606 GN=SHFL PE=1 SV=2	SHFL	33.1	11	2	2	2	2.003	0.56	1.107	1.17	1.932	0.691	1.973	0.737	0.995	0.387	1.323	0.714	2.242	0.852	0.641	1.537	1.838	0.0134327
Q5T5P2	Sickle tail protein homolog OS=Homo sapiens OX=9606 GN=KIAA1217 PE=1 SV=2	KIAA1217	214	5	8	8	8	0.851	1.054	1.221	0.811	1.114	0.934	1.816	0.984	1.071	1.017	1.557	0.901	1.537	1.085	1.134	0.974	1.327	0.0143194
Q5TCZ1	SH3 and PX domain-containing protein 2A OS=Homo sapiens OX=9606 GN=SH3PXD2A PE=1 SV=1	SH3PXD2A	125.2	2	2	3	2	0.965	1.279	1.088	0.92	1.032	1.089	0.976	1.366	1.014	0.908	0.861	0.856	0.814	1.308	1.334	0.948	0.932	0.456619
Q14966	Zinc finger protein 638 OS=Homo sapiens OX=9606 GN=ZNF638 PE=1 SV=2	ZNF638	220.5	2	3	3	3	0.968	0.935	1.166	0.794	0.924	1.064	1.9	0.699	1.22	0.79	2.056	0.891	1.202	0.864	1.622	0.74	1.632	0.00145669
Q6PJT7	Zinc finger CCCH domain-containing protein 14 OS=Homo sapiens OX=9606 GN=ZC3H14 PE=1 SV=1	ZC3H14	82.8	2	1	1	1	1.834	0.972	1.077	1.469	1.187	0.832	1.01	1.009	0.75	1.021	0.741	0.817	2.11	0.862	0.73	1.513	1.111	0.74743
Q07157	Tight junction protein ZO-1 OS=Homo sapiens OX=9606 GN=TJP1 PE=1 SV=3	TJP1	195.3	11	17	19	16	1.149	0.865	1.177	0.857	0.978	1.025	1.033	0.951	1.12	0.907	1.526	1.105	0.848	1.161	1.356	0.925	1.178	0.0613853
Q96F45	Zinc finger protein 503 OS=Homo sapiens OX=9606 GN=ZNF503 PE=1 SV=1	ZNF503	62.5	2	1	1	1	1.675	0.875	1.422	1.163	1.531	0.798	1.595	0.818	0.956	0.771	1.158	0.914	1.298	0.927	0.798	1.18	1.401	0.0107359
Q15942	Zyxin OS=Homo sapiens OX=9606 GN=ZYX PE=1 SV=1	ZYX	61.2	13	5	8	5	1.094	0.879	1.202	0.669	0.985	1.197	2.358	0.784	1.059	0.666	2.156	1.146	1.713	0.708	0.728	0.776	1.655	0.0163434
Q9UDY2	Tight junction protein ZO-2 OS=Homo sapiens OX=9606 GN=TJP2 PE=1 SV=2	TJP2	133.9	15	16	17	15	0.734	0.918	0.836	0.68	0.708	0.887	1.418	0.706	1.348	1.054	1.904	0.892	0.985	0.861	1.455	0.924	1.356	0.0974516
Q969M3	Protein YIPF5 OS=Homo sapiens OX=9606 GN=YIPF5 PE=1 SV=1	YIPF5	28	8	2	2	2	0.536	1.091	1.159	0.552	1.072	1.506	1.002	1.293	0.972	0.867	1.426	1.182	0.672	1.19	1.332	0.89	0.953	0.743861
Q7Z2W4	Zinc finger CCCH-type antiviral protein 1 OS=Homo sapiens OX=9606 GN=ZC3HAV1 PE=1 SV=3	ZC3HAV1	101.4	9	7	7	7	1.225	1.112	1.066	1.096	1.176	1.066	0.914	1.052	1.119	0.966	0.93	1.022	1.082	1.098	1.154	1.2	1.006	0.942997
Q8TED0	U3 small nucleolar RNA-associated protein 15 homolog OS=Homo sapiens OX=9606 GN=UTP15 PE=1 SV=3	UTP15	58.4	12	6	7	6	0.908	0.806	1.017	0.766	0.96	1.042	1.474	0.946	1.004	1.019	1.203	0.974	1.186	1.052	1.541	1.03	1.217	0.0401257
P50552	Vasodilator-stimulated phosphoprotein OS=Homo sapiens OX=9606 GN=VASP PE=1 SV=3	VASP	39.8	27	8	8	8	1.135	1.337	1.005	0.781	1.062	1.17	1.09	0.771	1.152	0.67	1.26	1.019	1.053	0.889	0.901	0.872	1.153	0.0893924
Q8WV99	AN1-type zinc finger protein 2B OS=Homo sapiens OX=9606 GN=ZFAND2B PE=1 SV=1	ZFAND2B	28	3	1	1	1	0.844	1.184	1.181	0.784	1.005	0.967	2.092	0.83	1.064	0.79	2.108	0.941	1.406	0.98	1.193	0.664	1.526	0.0118395
Q9Y5A9	YTH domain-containing family protein 2 OS=Homo sapiens OX=9606 GN=YTHDF2 PE=1 SV=2	YTHDF2	62.3	3	2	2	1	0.59	1.3	0.901	0.533	0.628	1.024	1.486	0.571	1.29	0.904	1.838	0.694	0.717	1.128	2.759	0.498	1.535	0.160252
Q9NZD4	Alpha-hemoglobin-stabilizing protein OS=Homo sapiens OX=9606 GN=AHSP PE=1 SV=1	AHSP	11.8	32	3	7	3	1.349	0.323	0.545	0.87	5.47	1.37	0.427	0.411	0.369	0.327	0.351	0.541	1.705	0.479	0.547	2.461	1.587	0.598917
P30153	Serine/threonine-protein phosphatase 2A 65 kDa regulatory subunit A alpha isoform OS=Homo sapiens OX=9606 GN=PPP2R1A PE=1 SV=4	PPP2R1A	65.3	45	24	48	20	0.888	1.005	1.045	0.999	0.884	0.986	1.016	1.084	1.026	1.104	1.066	1.056	0.945	1.231	1.337	1.029	0.966	0.465491
O00116	Alkyldihydroxyacetonephosphate synthase, peroxisomal OS=Homo sapiens OX=9606 GN=AGPS PE=1 SV=1	AGPS	72.9	19	9	11	9	1.309	0.93	0.955	0.881	1.463	1.457	1.282	0.878	0.906	0.998	1.017	1.044	1.166	0.912	0.985	0.941	1.13	0.174429
Q9H9G7	Protein argonaute-3 OS=Homo sapiens OX=9606 GN=AGO3 PE=1 SV=2	AGO3	97.3	7	5	5	1	0.83	1.149	0.986	1.917	0.852	1	0.517	1.102	1.133	1.765	0.915	1.188	0.253	0.99	1.051	0.718	0.665	0.0497615
Q6PL18	ATPase family AAA domain-containing protein 2 OS=Homo sapiens OX=9606 GN=ATAD2 PE=1 SV=1	ATAD2	158.5	1	2	2	2	1.344	0.98	1.051	1.022	1.086	0.918	1.014	0.836	0.932	1.275	1.264	0.986	1.255	0.996	1.17	1.226	1.106	0.143933
P23634	Plasma membrane calcium-transporting ATPase 4 OS=Homo sapiens OX=9606 GN=ATP2B4 PE=1 SV=2	ATP2B4	137.8	17	16	22	10	0.78	1.081	1.191	1.066	0.965	0.831	1.19	1.18	1.03	1.022	1.03	1.22	1.026	1.308	0.962	1.038	0.935	0.339535
Q96LJ7	Dehydrogenase/reductase SDR family member 1 OS=Homo sapiens OX=9606 GN=DHRS1 PE=1 SV=1	DHRS1	33.9	11	3	4	3	0.782	1.365	0.945	0.802	0.932	0.96	0.792	0.631	0.89	1.114	1.263	1.23	0.849	1.388	1.599	1.097	0.938	0.633464
Q9H201	Epsin-3 OS=Homo sapiens OX=9606 GN=EPN3 PE=2 SV=1	EPN3	68.2	5	2	2	1	1.284	1.022	1.063	0.724	1.091	1.034	1.652	0.659	0.973	1.222	1.654	0.753	2.952	0.771	1.16	0.492	1.772	0.00528054
Q08623	Pseudouridine-5'-phosphatase OS=Homo sapiens OX=9606 GN=PUDP PE=1 SV=3	PUDP	25.2	11	2	3	2	1.556	1.036	0.942	0.966	1.285	1.076	1.912	1.038	0.966	1.122	1.118	0.814	1.408	0.869	0.8	1.068	1.25	0.115789
P69891	Hemoglobin subunit gamma-1 OS=Homo sapiens OX=9606 GN=HBG1 PE=1 SV=2	HBG1	16.1	76	12	61	1	1.502	0.555	0.58	0.709	3.012	1.381	1.045	1.078	0.802	0.892	0.524	0.543	2.052	0.912	0.584	1.739	1.294	0.614046
Q9P2D3	HEAT repeat-containing protein 5B OS=Homo sapiens OX=9606 GN=HEATR5B PE=1 SV=2	HEATR5B	224.2	1	2	2	2	1.524	0.885	1.265	0.921	1.151	0.989	1.294	0.869	0.934	0.992	1.018	1.086	1.468	1.026	1.086	1.042	1.247	0.0107171
P01780	Immunoglobulin heavy variable 3-7 OS=Homo sapiens OX=9606 GN=IGHV3-7 PE=1 SV=2	IGHV3-7	12.9	26	3	10	1	1.432	0.704	1.189	1.644	1.424	2.151	1.298	1.369	0.739	1.352	0.493	0.881	1.625	0.469	0.277	0.661	0.918	0.705519
P0DP03	Immunoglobulin heavy variable 3-30-5 OS=Homo sapiens OX=9606 GN=IGHV3-30-5 PE=3 SV=1	IGHV3-30-5	12.9	25	3	8	1	1.019	0.564	1.062	1.259	1.41	2.046	0.961	1.153	0.797	1.542	0.702	1.438	1.851	0.536	0.34	0.833	0.869	0.564007
P26583	High mobility group protein B2 OS=Homo sapiens OX=9606 GN=HMGB2 PE=1 SV=2	HMGB2	24	11	3	3	2	0.976	0.95	0.938	0.854	1.044	1.326	0.906	0.812	1.696	1.17	0.986	1.014	1.11	0.922	1.2	1.056	1.093	0.391928
Q969P0	Immunoglobulin superfamily member 8 OS=Homo sapiens OX=9606 GN=IGSF8 PE=1 SV=1	IGSF8	65	3	1	1	1	1.395	0.759	1.274	1.458	1.05	0.969	0.998	1.185	0.798	1.287	0.827	1.258	1.066	0.755	0.661	1.62	0.868	0.33566
Q27J81	Inverted formin-2 OS=Homo sapiens OX=9606 GN=INF2 PE=1 SV=2	INF2	135.5	9	10	12	10	0.986	1.047	0.984	1.012	1.188	1.25	1.626	1.251	0.883	1.008	1.274	1.143	1.316	0.812	0.601	0.97	1.043	0.914618
Q15067	Peroxisomal acyl-coenzyme A oxidase 1 OS=Homo sapiens OX=9606 GN=ACOX1 PE=1 SV=3	ACOX1	74.4	23	11	13	11	0.754	1.178	0.98	1.106	0.797	0.953	1.522	0.792	1.257	1.212	1.311	0.82	0.91	0.974	1.482	1.027	1.118	0.445836
P62258	14-3-3 protein epsilon OS=Homo sapiens OX=9606 GN=YWHAE PE=1 SV=1	YWHAE	29.2	75	21	83	18	0.964	1.134	0.98	1.265	0.96	0.9	0.912	1.046	1.126	1.086	1.038	1.009	0.937	1.197	1.175	1.018	0.935	0.204686
P49748	Very long-chain specific acyl-CoA dehydrogenase, mitochondrial OS=Homo sapiens OX=9606 GN=ACADVL PE=1 SV=1	ACADVL	70.3	44	23	45	23	0.812	1.304	0.93	1.03	0.946	1.027	0.802	0.939	1.221	1.483	0.833	1.066	0.618	1.068	1.154	1.137	0.808	0.03025
Q96BJ3	Axin interactor, dorsalization-associated protein OS=Homo sapiens OX=9606 GN=AIDA PE=1 SV=1	AIDA	35	4	1	2	1	1.347	1.302	1.238	0.989	1.497	1.188	0.787	0.867	1.068	0.744	0.723	1.014	0.804	1.043	0.892	1.372	0.981	0.780385
Q16853	Membrane primary amine oxidase OS=Homo sapiens OX=9606 GN=AOC3 PE=1 SV=3	AOC3	84.6	16	10	12	10	0.615	1.071	0.617	1.145	0.854	0.587	0.721	1.443	0.456	0.889	0.491	2.897	0.556	1.499	0.427	2.117	0.407	0.000913302
Q13315	Serine-protein kinase ATM OS=Homo sapiens OX=9606 GN=ATM PE=1 SV=4	ATM	350.5	1	3	3	3	1.272	0.772	0.943	0.587	1.258	1.505	1.639	1.185	1.038	1.128	1.148	1.202	1.288	1.078	0.696	0.879	1.113	0.413237
Q96L58	Beta-1,3-galactosyltransferase 6 OS=Homo sapiens OX=9606 GN=B3GALT6 PE=1 SV=2	B3GALT6	37.1	6	2	2	2	2.175	0.775	1.301	1.12	1.476	1.067	1.194	0.97	0.732	0.858	0.748	0.875	1.708	0.909	0.762	1.206	1.298	0.239356
P47755	F-actin-capping protein subunit alpha-2 OS=Homo sapiens OX=9606 GN=CAPZA2 PE=1 SV=3	CAPZA2	32.9	55	10	20	9	1.022	1.087	0.938	1.013	1.172	1.321	0.834	1.121	0.994	1.374	0.803	1.15	0.857	1.034	0.875	0.917	0.831	0.0135547
P07858	Cathepsin B OS=Homo sapiens OX=9606 GN=CTSB PE=1 SV=3	CTSB	37.8	31	8	23	8	2.606	0.692	0.624	0.568	1.326	1.877	2.915	0.466	1.09	0.797	1.514	0.495	0.913	0.689	1.023	0.588	1.946	0.0179186
Q5EBM0	UMP-CMP kinase 2, mitochondrial OS=Homo sapiens OX=9606 GN=CMPK2 PE=1 SV=3	CMPK2	49.4	3	1	1	1	1.242	1.127	0.974	1.212	1.123	0.933	1.144	1.292	0.863	1	0.947	0.958	1.41	1.045	0.957	1.198	0.988	0.808476
Q8N5K1	CDGSH iron-sulfur domain-containing protein 2 OS=Homo sapiens OX=9606 GN=CISD2 PE=1 SV=1	CISD2	15.3	50	6	8	6	1.002	0.959	1.148	0.986	1.312	1.575	1.051	1.001	1.062	0.799	0.852	1.186	0.861	0.998	1.026	1.022	0.975	0.85479
Q96C86	m7GpppX diphosphatase OS=Homo sapiens OX=9606 GN=DCPS PE=1 SV=2	DCPS	38.6	18	5	5	5	1.239	0.84	1.114	1.254	1.145	0.841	1.113	1.064	1.149	0.906	1.047	0.846	1.802	0.965	0.779	1.117	1.199	0.107013
Q96HY7	Probable 2-oxoglutarate dehydrogenase E1 component DHKTD1, mitochondrial OS=Homo sapiens OX=9606 GN=DHTKD1 PE=1 SV=2	DHTKD1	103	6	3	3	3	0.826	1.325	1.029	1.153	0.973	0.915	1.551	1.413	0.878	1.217	1.109	0.926	0.853	0.964	0.973	1.254	0.894	0.221228
Q9BPW9	Dehydrogenase/reductase SDR family member 9 OS=Homo sapiens OX=9606 GN=DHRS9 PE=1 SV=1	DHRS9	35.2	4	1	1	1	1.08	0.948	0.838	0.758	1.588	1.503	2.879	0.557	0.747	0.834	0.704	0.736	0.998	0.631	2.155	0.83	1.617	0.0800057
Q96BJ8	Engulfment and cell motility protein 3 OS=Homo sapiens OX=9606 GN=ELMO3 PE=1 SV=3	ELMO3	81.4	11	7	7	7	0.908	1.07	0.909	0.895	0.874	0.844	1.223	0.944	1.074	1.22	1.027	0.896	1.231	1.265	1.223	1.11	1.027	0.713285
P55263	Adenosine kinase OS=Homo sapiens OX=9606 GN=ADK PE=1 SV=2	ADK	40.5	28	7	8	7	0.785	1.173	0.919	0.943	0.746	0.85	0.65	1.062	1.107	1.563	0.926	0.852	0.683	1.26	1.791	1.01	0.873	0.239455
Q14839	Chromodomain-helicase-DNA-binding protein 4 OS=Homo sapiens OX=9606 GN=CHD4 PE=1 SV=2	CHD4	217.9	5	9	10	7	0.835	0.904	1.158	0.73	1.08	1.078	0.664	1.018	1.176	1.142	1.24	1.161	0.861	1.217	1.35	0.976	1.017	0.971587
P28906	Hematopoietic progenitor cell antigen CD34 OS=Homo sapiens OX=9606 GN=CD34 PE=1 SV=2	CD34	40.7	7	2	3	2	0.878	1.893	1.03	1.952	0.972	0.626	0.629	1.049	0.559	0.858	0.408	2.3	0.487	0.886	0.336	1.648	0.473	0.00563857
P06276	Cholinesterase OS=Homo sapiens OX=9606 GN=BCHE PE=1 SV=1	BCHE	68.4	3	2	2	2	2.313	0.872	0.769	0.991	1.289	1.627	1.209	1.272	0.659	1.078	0.536	1.022	1.879	0.52	0.511	1.463	1.036	0.809503
P50613	Cyclin-dependent kinase 7 OS=Homo sapiens OX=9606 GN=CDK7 PE=1 SV=1	CDK7	39	4	1	1	1	1.284	0.964	1.129	0.964	1.33	1.055	0.715	0.914	1.065	1.504	0.867	1.06	0.916	1.193	1.02	0.831	0.981	0.826227
P12107	Collagen alpha-1(XI) chain OS=Homo sapiens OX=9606 GN=COL11A1 PE=1 SV=4	COL11A1	181	1	2	3	1	1.76	0.584	0.815	0.835	1.111	0.944	2.022	2.483	0.821	0.973	1.48	0.969	1.131	0.889	0.443	1.004	1.104	0.698862
P0C0L4	Complement C4-A OS=Homo sapiens OX=9606 GN=C4A PE=1 SV=2	C4A	192.7	34	52	94	3	3.441	0.937	1.24	1.669	0.94	1.141	0.737	0.969	0.511	0.898	0.556	1.241	0.805	0.489	0.307	1.351	0.982	0.439008
P00403	Cytochrome c oxidase subunit 2 OS=Homo sapiens OX=9606 GN=MT-CO2 PE=1 SV=1	MT-CO2	25.5	19	4	10	4	0.76	1.028	1.145	0.938	1.139	1.204	0.871	1.004	1.025	1.081	1.089	1.024	0.949	1.107	1.499	1.052	1.005	0.88329
Q9Y678	Coatomer subunit gamma-1 OS=Homo sapiens OX=9606 GN=COPG1 PE=1 SV=1	COPG1	97.7	25	18	25	17	0.852	1.041	1.15	0.894	1.078	1.332	0.707	1.369	1.042	1.02	0.751	1.134	0.669	1.246	1.223	0.952	0.831	0.0681716
O75923	Dysferlin OS=Homo sapiens OX=9606 GN=DYSF PE=1 SV=1	DYSF	237.1	4	8	10	7	1.092	0.686	1.027	0.953	1.257	1.221	0.959	0.994	0.841	1.185	0.695	1.332	2.016	0.929	0.698	0.976	1.037	0.985583
P61923	Coatomer subunit zeta-1 OS=Homo sapiens OX=9606 GN=COPZ1 PE=1 SV=1	COPZ1	20.2	12	2	3	2	1.1	0.912	1.094	1.055	0.998	1.134	1.268	0.914	1.043	1.041	1.31	0.982	1.342	1.01	1.194	1.066	1.152	0.0108237
Q9GZQ3	COMM domain-containing protein 5 OS=Homo sapiens OX=9606 GN=COMMD5 PE=1 SV=1	COMMD5	24.7	8	2	2	2	1.198	1.063	1.099	1.329	1.37	1.329	0.64	1.154	1.077	1.149	0.562	1.222	0.605	1.076	0.804	0.934	0.795	0.0633237
P67870	Casein kinase II subunit beta OS=Homo sapiens OX=9606 GN=CSNK2B PE=1 SV=1	CSNK2B	24.9	33	5	7	5	0.722	1.042	0.994	1.434	0.839	0.987	0.954	1.246	1.042	1.146	1.461	1.001	0.676	0.86	1.506	1.055	0.934	0.430291
O14936	Peripheral plasma membrane protein CASK OS=Homo sapiens OX=9606 GN=CASK PE=1 SV=3	CASK	105.1	13	10	13	10	1.087	1.014	1.023	0.97	0.964	1	1.102	1.264	1.054	1.009	0.975	0.942	1.232	1.101	1.058	1.001	1.023	0.57786
Q2UY09	Collagen alpha-1(XXVIII) chain OS=Homo sapiens OX=9606 GN=COL28A1 PE=2 SV=2	COL28A1	116.6	1	1	2	1	0.235	1.195	0.696	1.641	0.194	0.227	0.24	2.356	0.092	1.522	0.118	2.474	0.226	2.045	0.108	2.545	0.136	6.85703e-05
P23528	Cofilin-1 OS=Homo sapiens OX=9606 GN=CFL1 PE=1 SV=3	CFL1	18.5	72	16	42	13	1.294	1.251	0.805	1.227	0.848	0.96	1.044	0.752	1.306	0.631	1.474	0.648	0.939	0.905	2.056	1.2	1.289	0.127198
O75208	Ubiquinone biosynthesis protein COQ9, mitochondrial OS=Homo sapiens OX=9606 GN=COQ9 PE=1 SV=1	COQ9	35.5	17	3	3	3	1.204	0.957	1.022	1.343	1.145	0.964	0.843	1.002	1.083	1.162	0.905	0.977	1.13	1.003	0.934	0.96	0.988	0.844374
Q8TCD1	UPF0729 protein C18orf32 OS=Homo sapiens OX=9606 GN=C18orf32 PE=1 SV=1	C18orf32	8.7	24	2	2	2	0.988	1.12	1.121	0.826	1.119	1.271	1.316	0.96	0.896	0.899	1.316	1.137	1.03	1.104	1.056	1.112	1.049	0.491736
Q96CG8	Collagen triple helix repeat-containing protein 1 OS=Homo sapiens OX=9606 GN=CTHRC1 PE=1 SV=1	CTHRC1	26.2	7	2	2	2	5.69	0.69	0.808	1.366	1.38	0.849	1.258	1.138	0.739	0.62	0.784	0.573	0.806	0.57	0.484	0.895	1.783	0.316875
Q5M775	Cytospin-B OS=Homo sapiens OX=9606 GN=SPECC1 PE=1 SV=1	SPECC1	118.5	1	1	1	1	0.761	0.676	0.984	0.703	1.417	1.553	2.876	0.652	1.054	0.651	2.374	0.96	1.852	0.685	0.893	0.811	1.825	0.0179255
Q9H0L4	Cleavage stimulation factor subunit 2 tau variant OS=Homo sapiens OX=9606 GN=CSTF2T PE=1 SV=1	CSTF2T	64.4	11	5	6	1	1.795	0.894	1.171	0.909	1.095	0.883	1.209	0.856	0.971	0.799	0.896	0.938	1.706	1.071	1.255	1.203	1.337	0.0156129
Q12996	Cleavage stimulation factor subunit 3 OS=Homo sapiens OX=9606 GN=CSTF3 PE=1 SV=1	CSTF3	82.9	7	5	6	5	0.88	0.91	1.086	0.788	1.009	1.054	1.036	1.004	1.178	1.2	1.074	1.069	0.91	1.197	1.282	0.986	1.03	0.644117
Q9GZN8	UPF0687 protein C20orf27 OS=Homo sapiens OX=9606 GN=C20orf27 PE=1 SV=3	C20orf27	19.3	12	2	2	2	1.18	0.907	0.93	1.178	1.174	1.391	1.211	1.187	0.87	1.229	0.859	1.003	1.548	0.972	0.764	1.092	0.953	0.517356
Q16531	DNA damage-binding protein 1 OS=Homo sapiens OX=9606 GN=DDB1 PE=1 SV=1	DDB1	126.9	33	33	43	33	0.713	1.01	0.958	1.035	0.988	0.967	0.917	1.079	1.165	1.535	1.266	0.964	1.349	1.023	0.914	0.952	0.966	0.655247
Q6P3S1	DENN domain-containing protein 1B OS=Homo sapiens OX=9606 GN=DENND1B PE=1 SV=2	DENND1B	86.5	1	1	1	1	1.212	0.956	0.943	1.139	1.368	1.864	0.969	0.819	1.073	0.999	0.561	1.119	1.312	1.031	0.807	0.916	0.932	0.589938
P08174	Complement decay-accelerating factor OS=Homo sapiens OX=9606 GN=CD55 PE=1 SV=4	CD55	41.4	14	6	8	6	1.244	1.21	1.254	1.05	0.848	1.184	1.008	1.244	0.728	1.026	0.797	1.024	0.927	1.03	0.762	1.294	0.835	0.0321261
P31689	DnaJ homolog subfamily A member 1 OS=Homo sapiens OX=9606 GN=DNAJA1 PE=1 SV=2	DNAJA1	44.8	6	3	3	3	0.654	0.845	0.746	0.562	0.716	0.658	5.099	0.632	1.312	0.474	3.492	0.573	2.18	0.585	1.015	0.61	3.08	0.0168073
P18858	DNA ligase 1 OS=Homo sapiens OX=9606 GN=LIG1 PE=1 SV=1	LIG1	101.7	3	2	2	2	1.192	1.103	1.325	1.075	1.291	0.645	0.972	0.939	1.229	0.703	1.225	0.784	1.088	1.054	1.385	1.194	1.295	0.00883277
P42892	Endothelin-converting enzyme 1 OS=Homo sapiens OX=9606 GN=ECE1 PE=1 SV=2	ECE1	87.1	8	6	6	6	1.192	1.081	1.104	1.04	1.244	0.986	1.184	1.07	1.011	1.101	0.95	1.182	1.018	1.01	0.88	1.074	1.005	0.991818
Q96SL1	Solute carrier family 49 member 4 OS=Homo sapiens OX=9606 GN=SLC49A4 PE=1 SV=1	SLC49A4	52.1	2	1	1	1	1.4	0.62	0.879	0.711	1.218	1.02	2.354	0.627	0.923	0.607	2.53	0.648	3.888	0.73	0.994	0.674	2.517	0.00413498
Q9NY33	Dipeptidyl peptidase 3 OS=Homo sapiens OX=9606 GN=DPP3 PE=1 SV=2	DPP3	82.5	26	15	22	15	1.07	1.062	1.007	0.873	1.13	1.15	0.859	0.838	1.115	1.41	0.881	0.909	1.084	1.05	1.269	1.088	1.004	0.900081
Q5VYK3	Proteasome adapter and scaffold protein ECM29 OS=Homo sapiens OX=9606 GN=ECPAS PE=1 SV=2	ECPAS	204.2	9	13	17	13	1.103	0.98	1.049	0.845	0.958	1.041	1	0.995	0.985	0.941	0.98	1.052	1.099	1.146	1.257	0.988	1.055	0.248632
P29692	Elongation factor 1-delta OS=Homo sapiens OX=9606 GN=EEF1D PE=1 SV=5	EEF1D	31.1	57	13	24	11	0.936	0.934	1.036	1.121	0.91	0.935	0.639	1.08	1.416	1.049	1.258	0.999	0.88	0.949	1.29	0.843	1.058	0.75345
Q12882	Dihydropyrimidine dehydrogenase [NADP(+)] OS=Homo sapiens OX=9606 GN=DPYD PE=1 SV=2	DPYD	111.3	7	6	9	6	1.273	1.116	1.063	1.194	1.234	1.358	1.042	0.949	0.98	0.887	0.824	1.046	1.048	1.008	1.166	1.038	1.004	0.957621
Q9BR61	Acyl-CoA-binding domain-containing protein 6 OS=Homo sapiens OX=9606 GN=ACBD6 PE=1 SV=1	ACBD6	31.1	3	1	1	1	0.865	1.118	0.894	0.947	0.871	1.366	1.108	1.098	1.029	1.307	1.094	1.23	1.089	1.027	1.061	0.937	0.887	0.0869634
Q9NP58	ATP-binding cassette sub-family B member 6, mitochondrial OS=Homo sapiens OX=9606 GN=ABCB6 PE=1 SV=1	ABCB6	93.8	6	4	5	4	0.858	0.904	1.077	0.773	1.122	0.892	1.564	1.191	1.045	0.856	1.711	0.865	1.779	1.077	0.898	1.067	1.319	0.0468339
Q68CP9	AT-rich interactive domain-containing protein 2 OS=Homo sapiens OX=9606 GN=ARID2 PE=1 SV=2	ARID2	197.3	1	2	2	2	1.516	0.939	1.172	1.03	1.195	1.024	1.528	0.83	0.901	0.919	1.36	0.965	1.617	0.843	0.984	1.116	1.34	0.00782896
P00488	Coagulation factor XIII A chain OS=Homo sapiens OX=9606 GN=F13A1 PE=1 SV=4	F13A1	83.2	34	23	63	22	1.347	1.294	1.254	1.676	1.21	1.28	0.675	1.065	0.837	1.072	0.526	1.375	0.643	0.825	0.5	1.144	0.719	0.0368601
Q14C86	GTPase-activating protein and VPS9 domain-containing protein 1 OS=Homo sapiens OX=9606 GN=GAPVD1 PE=1 SV=2	GAPVD1	164.9	6	9	10	9	1.432	0.823	1.248	0.9	1.284	1.037	1.306	0.949	0.995	0.871	0.995	0.993	1.324	0.958	0.993	1.218	1.236	0.00849793
P50440	Glycine amidinotransferase, mitochondrial OS=Homo sapiens OX=9606 GN=GATM PE=1 SV=1	GATM	48.4	29	10	11	10	1.088	1.215	1.053	1.442	1.003	1.021	0.861	0.948	0.992	0.893	1.188	0.942	0.929	1.236	1.086	0.964	0.947	0.52102
Q92820	Gamma-glutamyl hydrolase OS=Homo sapiens OX=9606 GN=GGH PE=1 SV=2	GGH	35.9	33	10	28	10	0.236	0.463	0.629	0.456	0.748	0.568	7.439	0.501	1.638	0.791	2.574	0.342	3.951	0.448	0.67	0.387	4.521	0.0401172
P07359	Platelet glycoprotein Ib alpha chain OS=Homo sapiens OX=9606 GN=GP1BA PE=1 SV=2	GP1BA	71.5	9	6	6	6	1.777	0.723	1.371	0.883	1.681	0.847	1.309	0.882	0.848	0.838	0.895	1.212	1.225	0.736	0.889	1.423	1.325	0.0601586
P52789	Hexokinase-2 OS=Homo sapiens OX=9606 GN=HK2 PE=1 SV=2	HK2	102.3	13	11	13	8	1.521	0.758	0.88	0.715	1.377	1.546	1.964	0.659	0.843	1.013	1.142	0.713	1.644	0.772	1.625	0.847	1.566	0.00847006
O14558	Heat shock protein beta-6 OS=Homo sapiens OX=9606 GN=HSPB6 PE=1 SV=2	HSPB6	17.1	45	4	4	4	1.242	1.708	0.736	1.651	0.8	0.684	0.61	1.261	0.5	0.572	0.559	1.685	0.836	1.217	0.47	1.777	0.545	0.00936433
Q9UJY1	Heat shock protein beta-8 OS=Homo sapiens OX=9606 GN=HSPB8 PE=1 SV=1	HSPB8	21.6	19	4	6	4	0.579	0.583	1.072	0.743	0.779	1.166	0.843	1.116	1.344	1.054	1.598	1.05	0.828	1.232	1.278	0.807	1.074	0.744857
P08238	Heat shock protein HSP 90-beta OS=Homo sapiens OX=9606 GN=HSP90AB1 PE=1 SV=4	HSP90AB1	83.2	48	35	89	23	0.627	1.094	0.964	0.867	0.732	1.041	0.82	0.883	1.358	1.232	1.274	0.952	0.657	0.943	1.671	0.926	1.021	0.816927
O43301	Heat shock 70 kDa protein 12A OS=Homo sapiens OX=9606 GN=HSPA12A PE=1 SV=2	HSPA12A	74.9	15	9	11	9	1.104	1.07	1.284	1.534	1.236	0.89	1.019	1.253	0.716	0.921	0.732	1.944	0.891	0.788	0.51	1.009	0.796	0.165724
P30740	Leukocyte elastase inhibitor OS=Homo sapiens OX=9606 GN=SERPINB1 PE=1 SV=1	SERPINB1	42.7	45	19	56	18	0.552	0.454	0.653	0.546	0.726	0.796	5.943	0.549	1.25	0.881	2.597	0.732	2.332	0.6	1.255	0.486	3.035	0.0246638
P01876	Immunoglobulin heavy constant alpha 1 OS=Homo sapiens OX=9606 GN=IGHA1 PE=1 SV=2	IGHA1	37.6	56	14	63	9	2.714	1.217	0.922	1.312	0.941	0.935	0.969	1.015	0.888	1.846	0.592	1.116	1.385	0.396	0.379	1.032	0.991	0.735503
A0M8Q6	Immunoglobulin lambda constant 7 OS=Homo sapiens OX=9606 GN=IGLC7 PE=1 SV=3	IGLC7	11.2	65	6	25	2	2.026	0.831	1.514	2.54	1.184	0.94	1.669	0.871	0.916	1.341	0.856	0.598	1.28	0.283	0.385	0.956	1.176	0.438903
O75054	Immunoglobulin superfamily member 3 OS=Homo sapiens OX=9606 GN=IGSF3 PE=2 SV=3	IGSF3	135.1	2	2	2	2	1.018	0.788	0.92	1.115	0.827	0.76	0.625	0.92	1.52	2.013	0.939	0.772	0.589	1.229	1.577	0.866	0.947	0.744886
Q14116	Interleukin-18 OS=Homo sapiens OX=9606 GN=IL18 PE=1 SV=1	IL18	22.3	40	6	8	6	0.842	0.697	0.957	0.674	0.778	0.981	2.128	0.551	1.386	1.174	2.341	0.723	0.915	1.047	1.535	0.656	1.673	0.020644
Q13418	Integrin-linked protein kinase OS=Homo sapiens OX=9606 GN=ILK PE=1 SV=2	ILK	51.4	24	9	13	9	1.089	1.083	1.096	1.187	1.208	1.094	0.806	1.262	0.754	0.86	0.633	1.357	1.022	1.03	0.654	1.386	0.784	0.0299074
P22304	Iduronate 2-sulfatase OS=Homo sapiens OX=9606 GN=IDS PE=1 SV=1	IDS	61.8	8	2	2	2	1.259	0.66	1.101	0.758	1.014	0.779	3.957	0.758	1.05	0.847	2.66	0.704	2.399	0.604	0.663	0.798	2.387	0.012657
Q9BYI3	Hyccin OS=Homo sapiens OX=9606 GN=FAM126A PE=1 SV=2	FAM126A	57.6	3	1	1	1
Q04656	Copper-transporting ATPase 1 OS=Homo sapiens OX=9606 GN=ATP7A PE=1 SV=4	ATP7A	163.3	1	1	1	1	0.738	0.997	1.183	0.909	0.862	1.185	1.274	0.881	1.059	0.923	1.692	1.104	0.936	0.969	1.407	1.132	1.13	0.383552
Q9NR50	Translation initiation factor eIF-2B subunit gamma OS=Homo sapiens OX=9606 GN=EIF2B3 PE=1 SV=1	EIF2B3	50.2	8	3	4	3	0.994	0.976	0.996	0.861	0.919	1.157	1.76	0.946	1.038	1.264	1.471	0.956	1.373	0.989	1.042	0.983	1.18	0.137733
Q9Y6C2	EMILIN-1 OS=Homo sapiens OX=9606 GN=EMILIN1 PE=1 SV=3	EMILIN1	106.6	28	21	29	21	1.244	0.659	1.186	0.975	1.542	1.144	0.719	1.838	0.591	0.762	0.484	1.888	0.585	1.255	0.394	1.148	0.698	0.0844256
P41567	Eukaryotic translation initiation factor 1 OS=Homo sapiens OX=9606 GN=EIF1 PE=1 SV=1	EIF1	12.7	48	3	4	3	1.541	1.236	1.025	0.963	1.045	0.86	0.898	0.794	1.274	0.681	1.134	0.579	0.912	0.708	1.844	0.995	1.419	0.0145522
Q9NV70	Exocyst complex component 1 OS=Homo sapiens OX=9606 GN=EXOC1 PE=1 SV=4	EXOC1	101.9	9	8	9	8	0.75	0.986	1.128	1.062	0.912	0.986	0.974	1.18	1.066	1.138	1.117	1.118	0.835	1.286	1.292	0.997	0.922	0.226944
P21333	Filamin-A OS=Homo sapiens OX=9606 GN=FLNA PE=1 SV=4	FLNA	280.6	60	120	277	108	0.979	1.12	1.038	0.847	1.422	1.278	0.708	1.311	0.858	0.992	0.692	1.451	0.763	1	0.631	1.306	0.762	0.0237159
Q14376	UDP-glucose 4-epimerase OS=Homo sapiens OX=9606 GN=GALE PE=1 SV=2	GALE	38.3	5	2	3	2	0.959	1.356	0.808	0.714	1.021	1.148	1.858	0.828	0.936	1.048	1.344	0.859	1.172	0.878	1.587	1	1.237	0.139722
Q6ZN66	Guanylate-binding protein 6 OS=Homo sapiens OX=9606 GN=GBP6 PE=2 SV=1	GBP6	72.4	7	4	5	3	0.846	0.488	1.072	0.572	0.692	0.698	1.48	0.53	1.629	1.073	1.385	0.638	0.886	1.049	3.272	0.58	2.001	0.00866829
Q9Y2X7	ARF GTPase-activating protein GIT1 OS=Homo sapiens OX=9606 GN=GIT1 PE=1 SV=2	GIT1	84.3	6	4	4	2	1.618	0.818	0.812	0.887	1.098	1.052	2.93	0.814	1.022	0.787	1.794	0.85	2.164	0.716	0.707	1.099	1.729	0.0393504
O43292	Glycosylphosphatidylinositol anchor attachment 1 protein OS=Homo sapiens OX=9606 GN=GPAA1 PE=1 SV=3	GPAA1	67.6	3	2	2	2	1.227	0.99	0.966	1.016	1.196	1.16	1.4	1.074	0.992	0.954	1.092	1.008	0.985	1.022	1.152	1.106	1.082	0.174741
O95714	E3 ubiquitin-protein ligase HERC2 OS=Homo sapiens OX=9606 GN=HERC2 PE=1 SV=2	HERC2	526.9	0	1	1	1
Q86VS8	Protein Hook homolog 3 OS=Homo sapiens OX=9606 GN=HOOK3 PE=1 SV=2	HOOK3	83.1	8	6	7	6	1.058	0.892	1.101	1.082	1.157	1.057	1.086	1.194	1.075	0.804	1.033	1.154	1.125	1.1	0.992	1.018	1.039	0.384643
Q15653	NF-kappa-B inhibitor beta OS=Homo sapiens OX=9606 GN=NFKBIB PE=1 SV=2	NFKBIB	37.7	2	1	1	1	0.681	0.733	0.98	0.821	0.805	0.975	2.551	0.703	1.195	1.162	2.288	0.976	1.452	0.808	1.352	0.878	1.602	0.0549588
O00629	Importin subunit alpha-3 OS=Homo sapiens OX=9606 GN=KPNA4 PE=1 SV=1	KPNA4	57.9	16	8	11	4	1.242	1.061	1.053	1.074	1.154	0.791	0.747	1.136	0.75	1.014	0.764	0.967	0.663	1.202	0.967	1.12	0.877	0.14616
P78344	Eukaryotic translation initiation factor 4 gamma 2 OS=Homo sapiens OX=9606 GN=EIF4G2 PE=1 SV=1	EIF4G2	102.3	17	15	21	15	0.947	0.984	1.052	0.842	0.939	1.061	0.938	1.009	1.137	1.062	0.906	0.997	0.814	1.224	1.309	0.885	0.997	0.919455
Q7Z5L9	Interferon regulatory factor 2-binding protein 2 OS=Homo sapiens OX=9606 GN=IRF2BP2 PE=1 SV=2	IRF2BP2	61	7	3	3	2	1.445	1.198	0.987	0.97	1.214	1.258	1.078	1.001	1.049	1.106	0.917	1.034	0.895	0.821	0.991	1.185	1	0.97083
P18065	Insulin-like growth factor-binding protein 2 OS=Homo sapiens OX=9606 GN=IGFBP2 PE=1 SV=2	IGFBP2	34.8	7	1	1	1
P34913	Bifunctional epoxide hydrolase 2 OS=Homo sapiens OX=9606 GN=EPHX2 PE=1 SV=2	EPHX2	62.6	19	8	10	8	0.637	1.268	1.056	0.928	0.787	0.824	0.832	1.132	0.995	1.142	1.171	0.923	0.851	1.258	1.386	1.093	0.9	0.261273
O60488	Long-chain-fatty-acid--CoA ligase 4 OS=Homo sapiens OX=9606 GN=ACSL4 PE=1 SV=2	ACSL4	79.1	12	7	8	6	1.324	1.006	0.989	1.005	1.3	1.23	0.905	0.964	0.849	1.284	0.712	1.003	1.124	1.03	0.726	1.132	0.916	0.275275
Q9Y673	Dolichyl-phosphate beta-glucosyltransferase OS=Homo sapiens OX=9606 GN=ALG5 PE=1 SV=1	ALG5	36.9	4	1	1	1	1.503	0.963	1.09	1.286	1.348	1.177	1.087	0.898	0.943	0.955	0.866	0.97	1.287	0.915	0.901	1.244	1.073	0.489491
Q9NUB1	Acetyl-coenzyme A synthetase 2-like, mitochondrial OS=Homo sapiens OX=9606 GN=ACSS1 PE=1 SV=2	ACSS1	74.8	3	2	2	2	0.841	0.845	0.816	0.803	1.005	1.116	2.042	0.708	0.944	0.861	2.421	0.81	3.551	0.857	0.888	0.751	1.853	0.0418335
P16157	Ankyrin-1 OS=Homo sapiens OX=9606 GN=ANK1 PE=1 SV=3	ANK1	206.1	37	56	95	51	2.313	0.588	1.24	1.32	1.979	0.824	1.092	0.766	0.669	0.478	0.679	0.83	1.322	0.768	0.568	2.184	1.271	0.361221
Q9Y2H0	Disks large-associated protein 4 OS=Homo sapiens OX=9606 GN=DLGAP4 PE=1 SV=3	DLGAP4	107.9	2	3	4	3	1.049	1.098	0.895	0.952	0.736	0.688	1.885	0.963	1.176	0.668	1.695	0.777	1.205	0.806	1.487	0.868	1.485	0.0129318
Q8TF09	Dynein light chain roadblock-type 2 OS=Homo sapiens OX=9606 GN=DYNLRB2 PE=1 SV=1	DYNLRB2	10.8	13	1	1	1	1.539	1.017	1.293	1.298	1.178	0.803	0.743	1.098	1.182	0.904	0.985	0.928	0.846	1.065	1.19	0.927	1.114	0.355794
P35637	RNA-binding protein FUS OS=Homo sapiens OX=9606 GN=FUS PE=1 SV=1	FUS	53.4	13	6	9	4	0.855	1.69	0.751	0.681	0.714	1.132	0.581	1.001	1.083	0.51	1.903	0.757	0.878	0.771	2.191	0.864	1.209	0.506458
Q9UBQ5	Eukaryotic translation initiation factor 3 subunit K OS=Homo sapiens OX=9606 GN=EIF3K PE=1 SV=1	EIF3K	25	30	5	7	5	0.68	0.874	1.046	1.148	0.835	0.958	1.066	0.942	1.06	1.328	1.051	1.022	0.904	1.164	1.246	0.906	0.946	0.477392
Q8TET4	Neutral alpha-glucosidase C OS=Homo sapiens OX=9606 GN=GANC PE=2 SV=3	GANC	104.3	1	1	1	1	1.41	1.054	1.042	1.048	0.952	0.875	1.82	0.922	0.937	0.918	1.36	0.978	1.466	0.897	1.279	0.934	1.346	0.0119359
Q9NWU2	Glucose-induced degradation protein 8 homolog OS=Homo sapiens OX=9606 GN=GID8 PE=1 SV=1	GID8	26.7	28	4	4	4	1.037	0.832	1.13	1.192	1.031	0.91	0.85	1.011	1.056	0.924	0.933	1.032	0.83	0.99	0.992	0.943	1.003	0.953844
P36269	Glutathione hydrolase 5 proenzyme OS=Homo sapiens OX=9606 GN=GGT5 PE=1 SV=2	GGT5	62.2	24	11	16	11	1.023	0.752	0.92	1.55	1.074	0.925	0.826	1.251	0.723	0.81	0.684	2.167	0.881	1.167	0.435	0.947	0.686	0.0479204
Q9H1C3	Glycosyltransferase 8 domain-containing protein 2 OS=Homo sapiens OX=9606 GN=GLT8D2 PE=2 SV=1	GLT8D2	40	3	1	1	1
P28676	Grancalcin OS=Homo sapiens OX=9606 GN=GCA PE=1 SV=2	GCA	24	14	3	4	3	1.384	0.78	0.927	1.065	1.003	1.27	0.821	0.878	0.704	1.444	0.768	1.512	2.638	0.936	0.76	0.851	1.031	0.815647
P14317	Hematopoietic lineage cell-specific protein OS=Homo sapiens OX=9606 GN=HCLS1 PE=1 SV=3	HCLS1	54	5	2	3	2	2.444	1.055	0.896	0.665	1.648	2.56	1.28	0.504	1.232	0.65	0.922	0.679	1.11	0.554	0.756	0.678	1.401	0.0843081
P08263	Glutathione S-transferase A1 OS=Homo sapiens OX=9606 GN=GSTA1 PE=1 SV=3	GSTA1	25.6	7	2	2	2	0.662	1.4	1.397	0.596	1.835	0.904	0.932	0.808	0.933	1.238	0.944	1.037	0.693	1.237	1.027	0.978	1.027	0.970556
Q96CS2	HAUS augmin-like complex subunit 1 OS=Homo sapiens OX=9606 GN=HAUS1 PE=1 SV=1	HAUS1	31.8	5	1	1	1	1.59	1.122	1.17	1.156	1.377	1.784	1.195	1.112	0.796	0.692	0.727	0.988	1.353	0.771	0.669	0.984	1.031	0.883646
Q9NQE9	Histidine triad nucleotide-binding protein 3 OS=Homo sapiens OX=9606 GN=HINT3 PE=1 SV=1	HINT3	20.3	5	1	1	1	1.193	1.056	1.037	0.975	1.242	0.982	1.325	1.017	0.946	0.79	1.245	0.945	1.174	1.099	1.094	1.354	1.126	0.0829802
P00505	Aspartate aminotransferase, mitochondrial OS=Homo sapiens OX=9606 GN=GOT2 PE=1 SV=3	GOT2	47.5	33	15	26	15	0.621	0.998	0.845	1.138	0.798	0.93	0.861	1.034	1.607	1.568	1.219	1.016	0.704	1.026	1.335	0.9	0.928	0.419447
Q15758	Neutral amino acid transporter B(0) OS=Homo sapiens OX=9606 GN=SLC1A5 PE=1 SV=2	SLC1A5	56.6	8	3	4	3	0.861	0.801	1.119	0.742	0.929	1.091	1.169	0.739	1.362	1.072	1.367	0.945	1.132	1.016	1.55	0.923	1.295	0.013979
Q9H0P0	Cytosolic 5'-nucleotidase 3A OS=Homo sapiens OX=9606 GN=NT5C3A PE=1 SV=3	NT5C3A	37.9	7	3	4	3	0.922	0.685	0.766	0.572	0.827	0.717	3.848	0.516	1.248	1.16	2.037	0.569	1.09	0.66	1.561	0.953	2.109	0.0102614
P35611	Alpha-adducin OS=Homo sapiens OX=9606 GN=ADD1 PE=1 SV=2	ADD1	80.9	13	8	12	8	1.027	1.093	1.43	1.525	1.483	1.052	0.785	0.89	0.847	0.72	0.658	1.503	0.739	0.755	0.757	0.885	0.917	0.537699
Q9H4A4	Aminopeptidase B OS=Homo sapiens OX=9606 GN=RNPEP PE=1 SV=2	RNPEP	72.5	27	16	25	16	0.892	1.502	0.905	0.964	0.627	0.741	0.759	1.118	1.127	1.164	0.839	1.093	0.731	1.165	1.394	1.174	0.815	0.078866
P55196	Afadin OS=Homo sapiens OX=9606 GN=AFDN PE=1 SV=3	AFDN	206.7	6	9	10	9	1.149	0.883	1.107	0.83	0.928	0.903	1.398	0.845	1.067	0.859	1.606	0.913	1.726	0.875	1.166	1.162	1.396	0.00206309
Q01484	Ankyrin-2 OS=Homo sapiens OX=9606 GN=ANK2 PE=1 SV=4	ANK2	433.4	5	18	21	9	1.031	1.646	1.03	1.525	0.948	0.72	0.855	1.373	0.662	1.072	0.616	1.366	0.938	0.985	0.496	1.21	0.664	0.00900705
Q15369	Elongin-C OS=Homo sapiens OX=9606 GN=ELOC PE=1 SV=1	ELOC	12.5	28	3	4	3	0.713	1.066	0.943	1.118	1.119	1.099	0.899	1.112	1.135	1.228	0.925	1.1	0.737	1.157	0.987	1.065	0.834	0.0146099
O95834	Echinoderm microtubule-associated protein-like 2 OS=Homo sapiens OX=9606 GN=EML2 PE=1 SV=1	EML2	70.6	18	10	15	10	0.85	1.364	0.996	1.05	0.808	0.995	1.019	0.859	1.112	1.331	1.38	0.908	0.772	0.988	1.163	1.083	0.944	0.506411
A0FGR8	Extended synaptotagmin-2 OS=Homo sapiens OX=9606 GN=ESYT2 PE=1 SV=1	ESYT2	102.3	19	13	16	13	1.087	1.181	1.038	1.078	1.249	1.152	0.958	1.085	0.84	1.017	0.875	1.09	1.001	1.029	0.898	1.089	0.911	0.0736929
Q96DZ1	Endoplasmic reticulum lectin 1 OS=Homo sapiens OX=9606 GN=ERLEC1 PE=1 SV=1	ERLEC1	54.8	12	6	7	6	0.959	0.929	1.048	1.146	1.104	1.411	1.433	1.063	1.065	1.023	1.032	1.205	0.777	1.026	0.858	0.918	0.949	0.489098
Q5VWC8	Very-long-chain (3R)-3-hydroxyacyl-CoA dehydratase 4 OS=Homo sapiens OX=9606 GN=HACD4 PE=1 SV=1	HACD4	27.5	4	1	2	1	0.94	1.559	1.022	0.807	1.05	1.132	0.709	0.986	0.774	1.089	0.914	1.134	0.7	1.101	0.853	1.947	0.714	0.0135432
P11142	Heat shock cognate 71 kDa protein OS=Homo sapiens OX=9606 GN=HSPA8 PE=1 SV=1	HSPA8	70.9	65	40	130	25	0.957	0.903	0.869	0.893	0.968	1.088	0.667	0.93	1.4	1.499	1.134	0.966	0.798	1.135	1.462	0.942	0.988	0.796513
P01742	Immunoglobulin heavy variable 1-69 OS=Homo sapiens OX=9606 GN=IGHV1-69 PE=1 SV=2	IGHV1-69	12.7	32	4	8	4	1.591	0.795	1.106	1.436	1.124	1.305	1.595	1.433	0.723	0.902	0.704	0.888	1.187	0.578	0.385	0.922	1.019	0.896254
P78318	Immunoglobulin-binding protein 1 OS=Homo sapiens OX=9606 GN=IGBP1 PE=1 SV=1	IGBP1	39.2	8	3	3	3	1.356	1.102	1.031	1.357	1.023	0.965	0.702	0.901	1.186	0.901	0.958	1	1.225	1.112	1.561	1.203	1.059	0.685513
Q12905	Interleukin enhancer-binding factor 2 OS=Homo sapiens OX=9606 GN=ILF2 PE=1 SV=2	ILF2	43	27	11	17	11	0.602	0.952	1.095	0.997	1.036	1.025	0.589	1.244	1.319	1.136	0.926	1.11	0.535	1.249	1.313	0.897	0.861	0.181311
P01880	Immunoglobulin heavy constant delta OS=Homo sapiens OX=9606 GN=IGHD PE=1 SV=3	IGHD	42.3	3	1	1	1	1.166	0.434	0.838	1.217	1.619	0.85	0.964	0.803	0.747	0.669	0.597	1.164	2.684	0.752	0.786	2.893	1.07	0.689285
P55010	Eukaryotic translation initiation factor 5 OS=Homo sapiens OX=9606 GN=EIF5 PE=1 SV=2	EIF5	49.2	18	8	9	8	0.726	1.2	0.879	0.831	0.794	0.959	1.467	0.736	1.142	0.825	1.536	0.722	1.283	0.773	1.806	0.946	1.378	0.0485059
P40121	Macrophage-capping protein OS=Homo sapiens OX=9606 GN=CAPG PE=1 SV=2	CAPG	38.5	30	9	29	9	1.609	1.038	0.77	1.1	1.918	1.947	0.748	0.86	1.07	0.87	0.851	0.613	0.984	0.928	0.907	0.748	1.093	0.610173
Q9NXV6	CDKN2A-interacting protein OS=Homo sapiens OX=9606 GN=CDKN2AIP PE=1 SV=3	CDKN2AIP	61.1	8	3	3	3	0.597	0.653	1.007	0.651	1.034	0.982	2.377	0.594	1.288	0.938	2.291	0.78	1.746	0.978	1.146	0.838	1.791	0.0129653
Q5T0F9	Coiled-coil and C2 domain-containing protein 1B OS=Homo sapiens OX=9606 GN=CC2D1B PE=1 SV=1	CC2D1B	94.2	1	1	1	1
P14209	CD99 antigen OS=Homo sapiens OX=9606 GN=CD99 PE=1 SV=1	CD99	18.8	5	1	3	1	0.892	0.825	1.456	2.449	0.964	0.853	2.676	1.037	0.842	0.391	1.876	1.353	1.328	0.583	0.481	0.668	1.289	0.325852
P16070	CD44 antigen OS=Homo sapiens OX=9606 GN=CD44 PE=1 SV=3	CD44	81.5	11	9	19	9	0.972	1.031	1.146	1.494	0.958	1.141	0.758	1.072	1.078	1.106	0.934	1.16	0.706	1.073	1.072	0.938	0.846	0.0426761
P12111	Collagen alpha-3(VI) chain OS=Homo sapiens OX=9606 GN=COL6A3 PE=1 SV=5	COL6A3	343.5	43	122	355	122	1.772	0.728	0.936	2.235	0.904	0.584	0.518	2.163	0.465	1.285	0.346	1.126	0.474	1.034	0.315	1.176	0.555	0.0261625
O15247	Chloride intracellular channel protein 2 OS=Homo sapiens OX=9606 GN=CLIC2 PE=1 SV=3	CLIC2	28.3	28	5	8	5	1.124	1.842	0.858	1.378	1.12	1.212	0.782	1.051	0.657	1.394	0.567	1.239	0.946	0.95	0.495	1.27	0.634	0.00228964
P35606	Coatomer subunit beta' OS=Homo sapiens OX=9606 GN=COPB2 PE=1 SV=2	COPB2	102.4	41	30	45	30	0.923	0.944	0.978	0.902	0.97	1.238	1.212	1.167	1.08	1.23	1.08	1.026	1.099	1.074	1.094	0.96	0.988	0.867189
P24310	Cytochrome c oxidase subunit 7A1, mitochondrial OS=Homo sapiens OX=9606 GN=COX7A1 PE=1 SV=2	COX7A1	9.1	29	2	2	2	1.054	1.072	1.074	1.272	1.178	0.896	0.557	1.764	0.668	1.603	0.418	1.638	0.65	1.151	0.462	1.076	0.579	0.00309083
Q8IY21	Probable ATP-dependent RNA helicase DDX60 OS=Homo sapiens OX=9606 GN=DDX60 PE=1 SV=3	DDX60	197.7	1	2	2	2	0.96	1.448	1.286	1.138	1.084	1	1.737	0.965	0.806	0.915	1.15	0.903	0.792	0.855	0.815	1.608	0.977	0.800839
O95786	Antiviral innate immune response receptor RIG-I OS=Homo sapiens OX=9606 GN=DDX58 PE=1 SV=2	DDX58	106.5	6	6	7	6	1.509	1.155	0.901	1.315	1.038	1.123	0.93	1.08	0.898	1.002	0.716	1.358	1.001	0.981	1.027	0.945	0.895	0.182478
Q8WW22	DnaJ homolog subfamily A member 4 OS=Homo sapiens OX=9606 GN=DNAJA4 PE=1 SV=1	DNAJA4	44.8	6	3	3	3	1.199	0.96	1.03	1.024	1.188	0.844	1.377	1.051	1.11	0.874	1.053	0.836	1.533	1.148	1.147	1.207	1.213	0.013611
Q9UBX3	Mitochondrial dicarboxylate carrier OS=Homo sapiens OX=9606 GN=SLC25A10 PE=1 SV=2	SLC25A10	31.3	8	2	2	2	0.853	1.12	0.964	0.786	0.876	0.938	1.311	1.071	1.026	1.432	1.198	1.037	1.09	1.126	1.398	0.874	1.04	0.673014
Q9NRD9	Dual oxidase 1 OS=Homo sapiens OX=9606 GN=DUOX1 PE=1 SV=1	DUOX1	177.1	10	12	14	12	1.494	0.781	1.074	0.777	0.869	0.903	1.175	0.881	1.084	0.867	1.338	0.909	1.117	1.031	1.592	0.94	1.374	0.00144449
Q14126	Desmoglein-2 OS=Homo sapiens OX=9606 GN=DSG2 PE=1 SV=2	DSG2	122.2	8	6	6	6	1.217	1.6	0.968	0.794	0.94	0.867	0.855	0.907	0.815	0.977	1.161	0.82	0.941	0.986	0.89	1.39	0.934	0.65099
Q15075	Early endosome antigen 1 OS=Homo sapiens OX=9606 GN=EEA1 PE=1 SV=2	EEA1	162.4	37	48	62	48	1.02	1.072	1	0.766	1.058	1.101	1.338	1.246	1.088	0.924	1.384	1.145	1.04	1.005	1.034	0.895	1.099	0.19219
Q96JJ3	Engulfment and cell motility protein 2 OS=Homo sapiens OX=9606 GN=ELMO2 PE=1 SV=2	ELMO2	82.6	6	4	6	2	1.14	0.816	1.08	1.039	1.324	1.352	1.875	0.925	0.832	0.98	1.626	1.01	1.454	0.842	0.916	0.82	1.316	0.0455791
Q9UI08	Ena/VASP-like protein OS=Homo sapiens OX=9606 GN=EVL PE=1 SV=2	EVL	44.6	4	1	1	1	0.603	0.388	0.542	0.377	1.176	0.989	5.28	0.676	1.414	0.268	4.498	0.348	2.372	0.485	0.268	1.739	3.065	0.0632406
Q6ZRV2	Protein FAM83H OS=Homo sapiens OX=9606 GN=FAM83H PE=1 SV=3	FAM83H	127	25	21	30	21	0.889	0.929	1.097	0.79	0.788	0.793	1.858	0.903	1.174	1.197	1.508	0.867	0.948	1.164	1.385	0.84	1.289	0.0713536
Q96IJ6	Mannose-1-phosphate guanyltransferase alpha OS=Homo sapiens OX=9606 GN=GMPPA PE=1 SV=1	GMPPA	46.3	8	3	3	3	1.312	1.222	0.91	1.151	1.117	1.158	0.966	1.231	1.01	1.048	0.745	0.872	1.065	0.882	1.198	1.34	0.935	0.413325
Q9H8Y8	Golgi reassembly-stacking protein 2 OS=Homo sapiens OX=9606 GN=GORASP2 PE=1 SV=3	GORASP2	47.1	19	7	8	7	1.063	1.089	1.113	1.269	1.022	1.214	0.846	1.198	0.966	1.068	0.769	1.043	0.924	1.002	1.093	0.996	0.878	0.0330745
P49841	Glycogen synthase kinase-3 beta OS=Homo sapiens OX=9606 GN=GSK3B PE=1 SV=2	GSK3B	46.7	18	4	5	3	0.938	0.992	1.021	0.936	0.942	1.035	1.142	0.979	0.964	0.74	1.616	1.046	0.971	1.07	1.047	1.05	1.101	0.280698
Q9Y624	Junctional adhesion molecule A OS=Homo sapiens OX=9606 GN=F11R PE=1 SV=1	F11R	32.6	30	8	9	8	1.026	0.932	0.943	0.888	0.898	0.976	0.988	0.974	1.078	1.158	1.168	0.99	0.874	1.306	1.54	1.001	1.035	0.742019
O95373	Importin-7 OS=Homo sapiens OX=9606 GN=IPO7 PE=1 SV=1	IPO7	119.4	14	10	12	10	1.019	0.969	1.071	0.905	1.005	1.064	1.017	0.823	1.123	1.329	0.847	1.052	1.134	1.03	1.358	1.22	1.022	0.744798
P28288	ATP-binding cassette sub-family D member 3 OS=Homo sapiens OX=9606 GN=ABCD3 PE=1 SV=1	ABCD3	75.4	15	9	12	9	0.953	1.018	1.243	0.724	0.909	1.027	1.312	0.79	0.905	0.74	1.736	0.955	0.945	1.116	1.518	0.912	1.307	0.0347746
Q9UKV3	Apoptotic chromatin condensation inducer in the nucleus OS=Homo sapiens OX=9606 GN=ACIN1 PE=1 SV=2	ACIN1	151.8	8	11	11	11	0.604	1.226	0.978	0.705	0.832	1.032	0.874	0.922	1.42	0.913	1.685	0.915	0.955	0.877	1.239	0.914	1.144	0.451029
O60218	Aldo-keto reductase family 1 member B10 OS=Homo sapiens OX=9606 GN=AKR1B10 PE=1 SV=2	AKR1B10	36	47	10	15	10	0.702	0.42	0.516	0.407	0.376	0.467	0.878	0.369	0.868	2.114	0.505	0.674	0.785	1.468	4.201	0.888	1.297	0.684209
O75891	Cytosolic 10-formyltetrahydrofolate dehydrogenase OS=Homo sapiens OX=9606 GN=ALDH1L1 PE=1 SV=2	ALDH1L1	98.8	25	20	26	17	1.076	0.736	1.363	1.08	0.898	0.784	1.026	0.841	1.066	0.729	1.298	1.069	1.086	0.996	1.777	0.94	1.337	0.0100881
O95433	Activator of 90 kDa heat shock protein ATPase homolog 1 OS=Homo sapiens OX=9606 GN=AHSA1 PE=1 SV=1	AHSA1	38.3	30	8	13	8	0.976	1.012	1.003	0.908	0.956	1.061	1.055	0.869	1.175	1.429	1.057	0.976	1.076	1.069	1.291	0.989	1.033	0.553993
P03950	Angiogenin OS=Homo sapiens OX=9606 GN=ANG PE=1 SV=1	ANG	16.5	20	2	4	2	3.115	1.18	1.012	1.256	1.142	0.866	1.349	0.882	0.752	0.796	0.845	0.805	1.282	0.793	0.787	1.052	1.348	0.260267
O14744	Protein arginine N-methyltransferase 5 OS=Homo sapiens OX=9606 GN=PRMT5 PE=1 SV=4	PRMT5	72.6	18	9	11	9	1.17	0.956	1.066	1.146	1.077	0.926	0.861	0.949	1.05	1.034	1.051	0.972	1.337	1.027	1.18	1.15	1.077	0.208108
Q9UH62	Armadillo repeat-containing X-linked protein 3 OS=Homo sapiens OX=9606 GN=ARMCX3 PE=1 SV=1	ARMCX3	42.5	3	1	1	1	1.725	0.797	1.112	1.266	1.412	1.16	1.008	1.007	0.855	0.916	0.675	1.135	1.354	0.956	0.758	1.327	1.039	0.970418
Q8WWM7	Ataxin-2-like protein OS=Homo sapiens OX=9606 GN=ATXN2L PE=1 SV=2	ATXN2L	113.3	3	3	3	3	0.787	0.761	1.029	0.7	0.808	0.922	3.1	0.61	1.844	0.778	2.268	0.735	2.193	0.698	1.054	0.67	2.227	0.00739103
Q7L775	EPM2A-interacting protein 1 OS=Homo sapiens OX=9606 GN=EPM2AIP1 PE=1 SV=1	EPM2AIP1	70.3	2	2	2	2	0.924	0.99	1.008	0.791	1.054	0.959	2.2	1.156	0.898	0.936	1.664	0.992	1.632	0.938	1.035	0.992	1.343	0.0651185
P00742	Coagulation factor X OS=Homo sapiens OX=9606 GN=F10 PE=1 SV=2	F10	54.7	9	4	5	4	4.03	0.619	0.984	0.925	1.017	0.844	0.942	0.726	0.568	0.608	0.627	1.214	1.07	0.785	0.669	1.428	1.386	0.5448
Q14254	Flotillin-2 OS=Homo sapiens OX=9606 GN=FLOT2 PE=1 SV=2	FLOT2	47	35	14	20	14	1.267	0.847	1.084	1.125	1.388	1.04	1.195	0.992	0.897	0.848	0.873	1.266	1.298	1.022	0.847	1.23	1.057	0.585964
Q6ZVX7	F-box only protein 50 OS=Homo sapiens OX=9606 GN=NCCRP1 PE=1 SV=1	NCCRP1	30.8	24	5	12	5	0.492	0.487	0.774	0.495	0.684	0.706	3.978	0.471	1.133	0.602	3.273	0.484	2.434	0.587	1.953	0.712	3.24	0.0107257
P51610	Host cell factor 1 OS=Homo sapiens OX=9606 GN=HCFC1 PE=1 SV=2	HCFC1	208.6	8	13	14	13	1.023	1.182	1.036	1.082	1.081	1.044	0.946	1.152	1.118	1.144	0.948	1.047	0.852	1.01	0.924	0.985	0.917	0.0423496
Q96AC1	Fermitin family homolog 2 OS=Homo sapiens OX=9606 GN=FERMT2 PE=1 SV=1	FERMT2	77.8	18	12	17	9	0.948	1.322	1.08	1.398	1.059	0.901	0.752	1.416	0.698	0.96	0.514	1.55	0.797	1.064	0.466	1.478	0.626	0.002429
Q03591	Complement factor H-related protein 1 OS=Homo sapiens OX=9606 GN=CFHR1 PE=1 SV=2	CFHR1	37.6	28	9	19	1	3.37	0.683	1.505	1.56	1.415	1.056	1.174	0.883	0.786	0.994	0.596	1.017	1.082	0.582	0.47	0.764	1.379	0.450315
Q96PY5	Formin-like protein 2 OS=Homo sapiens OX=9606 GN=FMNL2 PE=1 SV=3	FMNL2	123.2	7	7	7	4	1.209	0.896	0.973	1.034	1.314	1.652	0.827	1.306	0.928	0.958	0.73	1.227	0.964	1.066	0.869	0.976	0.857	0.146083
P02792	Ferritin light chain OS=Homo sapiens OX=9606 GN=FTL PE=1 SV=2	FTL	20	63	13	56	13	2.577	0.655	0.291	0.355	3.348	5.951	0.456	0.309	0.664	0.316	0.314	0.326	0.412	0.209	0.221	0.28	0.986	0.617682
Q06547	GA-binding protein subunit beta-1 OS=Homo sapiens OX=9606 GN=GABPB1 PE=1 SV=2	GABPB1	42.5	5	2	2	2	0.775	0.951	0.883	1.139	0.776	0.774	2.485	1.111	0.616	0.843	1.846	0.935	1.758	1.208	1.024	1.335	1.225	0.596175
Q53GS7	Nucleoporin GLE1 OS=Homo sapiens OX=9606 GN=GLE1 PE=1 SV=2	GLE1	79.8	1	1	1	1	0.73	0.928	1.12	0.63	0.93	1.15	1.971	0.857	1.078	0.983	1.676	1.08	1.475	1.18	1.225	0.755	1.349	0.0655468
P31942	Heterogeneous nuclear ribonucleoprotein H3 OS=Homo sapiens OX=9606 GN=HNRNPH3 PE=1 SV=2	HNRNPH3	36.9	20	6	16	6	0.832	1.155	0.986	1.161	1.076	1.054	0.788	1.122	1.072	1.245	1.15	1.044	0.666	1.271	0.974	0.859	0.847	0.0444668
Q9NZH8	Interleukin-36 gamma OS=Homo sapiens OX=9606 GN=IL36G PE=1 SV=1	IL36G	18.7	32	4	6	4	0.692	0.442	0.869	0.513	0.524	0.764	1.028	0.646	1.572	4.056	0.857	0.58	0.944	0.546	1.984	0.744	1.022	0.396559
O43432	Eukaryotic translation initiation factor 4 gamma 3 OS=Homo sapiens OX=9606 GN=EIF4G3 PE=1 SV=2	EIF4G3	176.5	5	8	9	5	1.084	0.833	1.259	0.925	1.194	0.931	0.936	0.81	1.182	0.861	1.038	0.925	1.306	1.05	1.238	0.95	1.268	0.000300806
P05091	Aldehyde dehydrogenase, mitochondrial OS=Homo sapiens OX=9606 GN=ALDH2 PE=1 SV=2	ALDH2	56.3	55	21	41	18	0.485	1.214	1.159	1.57	0.736	0.852	0.532	1.318	0.645	1.213	0.49	0.702	0.605	1.41	1.27	1.961	0.578	0.00596649
P14550	Aldo-keto reductase family 1 member A1 OS=Homo sapiens OX=9606 GN=AKR1A1 PE=1 SV=3	AKR1A1	36.6	54	17	30	16	0.865	1.923	0.718	0.947	1.012	1.197	0.641	1.311	0.889	1.052	0.667	0.889	0.852	0.98	0.933	1.409	0.677	0.00395344
Q9UEY8	Gamma-adducin OS=Homo sapiens OX=9606 GN=ADD3 PE=1 SV=1	ADD3	79.1	16	8	13	8	1.083	1.298	1.276	1.493	1.323	1.048	0.686	1.066	0.741	0.826	0.621	1.539	0.807	0.856	0.567	1.023	0.776	0.072563
Q99490	Arf-GAP with GTPase, ANK repeat and PH domain-containing protein 2 OS=Homo sapiens OX=9606 GN=AGAP2 PE=1 SV=2	AGAP2	124.6	1	2	2	2	0.889	1.002	1.286	1.278	1.214	1.325	0.95	0.896	1.202	1.191	0.9	1.22	0.769	1.026	0.856	0.83	0.92	0.35512
Q9ULJ7	Ankyrin repeat domain-containing protein 50 OS=Homo sapiens OX=9606 GN=ANKRD50 PE=1 SV=4	ANKRD50	155.8	1	1	1	1	1.172	1.095	1.032	0.996	1.235	0.855	1.156	1.192	0.972	1.178	0.803	0.946	0.961	1.146	1.244	1.053	1.013	0.891649
O76027	Annexin A9 OS=Homo sapiens OX=9606 GN=ANXA9 PE=1 SV=3	ANXA9	38.3	33	9	11	9	0.973	0.618	1.125	0.85	0.862	0.824	1.374	0.767	1.03	1.044	1.464	0.826	1.177	0.919	2.253	0.966	1.505	0.00731086
Q5T9A4	ATPase family AAA domain-containing protein 3B OS=Homo sapiens OX=9606 GN=ATAD3B PE=1 SV=1	ATAD3B	72.5	7	5	6	1	0.947	0.928	1.011	0.842	1.102	1.251	0.692	1.052	1.113	1.32	0.841	1.256	0.695	1.169	1.364	0.946	0.886	0.213866
Q9UPY3	Endoribonuclease Dicer OS=Homo sapiens OX=9606 GN=DICER1 PE=1 SV=3	DICER1	218.5	1	2	2	2	1.008	1.004	1.015	0.835	0.933	1.06	1.235	0.896	1.017	1.105	1.502	0.909	1.298	1.038	1.488	1.032	1.205	0.0401573
Q9UHL4	Dipeptidyl peptidase 2 OS=Homo sapiens OX=9606 GN=DPP7 PE=1 SV=3	DPP7	54.3	28	13	20	13	0.784	0.557	0.783	0.813	0.925	0.864	4.099	0.682	0.793	0.539	3.791	0.556	3.733	0.606	0.661	0.563	3.006	0.0180171
O60762	Dolichol-phosphate mannosyltransferase subunit 1 OS=Homo sapiens OX=9606 GN=DPM1 PE=1 SV=1	DPM1	29.6	25	6	8	6	1.227	1.04	1.179	1.112	1.153	1.059	1.063	1.144	0.902	1.049	0.966	1.052	0.941	1.098	1.108	1.241	0.971	0.472373
Q8NEU8	DCC-interacting protein 13-beta OS=Homo sapiens OX=9606 GN=APPL2 PE=1 SV=3	APPL2	74.4	15	7	7	6	1.01	1.059	1.005	1.022	0.928	0.886	1.916	0.933	1.02	1.02	1.753	0.873	1.072	0.962	1.059	0.907	1.274	0.0601128
Q96A84	EMI domain-containing protein 1 OS=Homo sapiens OX=9606 GN=EMID1 PE=2 SV=1	EMID1	45.3	4	2	2	2	0.915	0.692	0.994	0.986	0.922	0.703	0.976	1.95	0.682	0.828	0.871	1.213	0.8	2.134	0.556	1.718	0.657	0.0789972
P16452	Protein 4.2 OS=Homo sapiens OX=9606 GN=EPB42 PE=1 SV=3	EPB42	77	30	20	28	19	1.893	0.533	1.377	1.238	1.954	0.9	0.899	0.735	0.681	0.514	0.526	0.948	1.53	0.82	0.537	2.437	1.157	0.589511
Q86XS8	E3 ubiquitin-protein ligase RNF130 OS=Homo sapiens OX=9606 GN=RNF130 PE=1 SV=1	RNF130	46.4	2	1	1	1	1.579	0.904	0.995	1.276	1.404	1.237	1.642	1	0.847	1.006	1.088	1.111	1.365	0.769	0.629	1.051	1.143	0.459827
P35754	Glutaredoxin-1 OS=Homo sapiens OX=9606 GN=GLRX PE=1 SV=2	GLRX	11.8	30	2	4	2	1.21	0.827	0.978	0.92	1.184	1.564	1.098	0.706	1.082	0.932	2.074	0.772	1.449	0.855	1.1	1.031	1.338	0.0291386
P78417	Glutathione S-transferase omega-1 OS=Homo sapiens OX=9606 GN=GSTO1 PE=1 SV=2	GSTO1	27.5	39	12	28	12	1.618	1.012	0.963	1.144	1.316	1.538	0.959	1.06	0.999	0.912	0.499	0.676	1.602	0.983	0.982	1.244	1.043	0.950076
P00390	Glutathione reductase, mitochondrial OS=Homo sapiens OX=9606 GN=GSR PE=1 SV=2	GSR	56.2	38	13	18	13	0.726	0.745	0.817	0.938	1.132	0.985	1.553	0.865	1.332	0.898	2.236	0.814	3.478	0.726	0.812	0.692	1.814	0.049421
P48637	Glutathione synthetase OS=Homo sapiens OX=9606 GN=GSS PE=1 SV=1	GSS	52.4	36	15	31	15	0.999	0.955	0.715	0.644	0.905	0.867	3.949	0.725	1.294	0.861	2.508	0.649	2.573	0.726	0.825	0.838	2.198	0.0298165
Q12849	G-rich sequence factor 1 OS=Homo sapiens OX=9606 GN=GRSF1 PE=1 SV=3	GRSF1	53.1	2	1	1	1	0.86	1.059	0.951	0.989	1.076	1.097	1.421	0.966	1.08	1.225	1.367	0.917	1.016	0.935	1.192	1.199	1.069	0.430623
P02008	Hemoglobin subunit zeta OS=Homo sapiens OX=9606 GN=HBZ PE=1 SV=2	HBZ	15.6	20	3	85	2	1.118	0.584	0.766	1.046	0.763	0.446	0.598	0.848	0.518	0.625	0.452	0.43	4.413	1.283	0.928	3.907	1.042	0.94945
O14929	Histone acetyltransferase type B catalytic subunit OS=Homo sapiens OX=9606 GN=HAT1 PE=1 SV=1	HAT1	49.5	7	2	2	2	0.918	1.044	0.946	0.758	0.83	0.846	0.6	0.934	1.289	1.666	0.974	1.019	0.719	1.181	1.76	0.936	0.958	0.652364
Q9UJ83	2-hydroxyacyl-CoA lyase 1 OS=Homo sapiens OX=9606 GN=HACL1 PE=1 SV=2	HACL1	63.7	2	1	1	1
A0A0C4DH34	Immunoglobulin heavy variable 4-28 OS=Homo sapiens OX=9606 GN=IGHV4-28 PE=3 SV=1	IGHV4-28	13.1	8	1	3	1	1.76	0.844	0.749	0.888	1.449	1.92	2.318	1.205	0.808	1.086	1.022	0.837	1.838	0.483	0.4	0.927	1.263	0.511163
Q1KMD3	Heterogeneous nuclear ribonucleoprotein U-like protein 2 OS=Homo sapiens OX=9606 GN=HNRNPUL2 PE=1 SV=1	HNRNPUL2	85.1	22	15	22	15	0.704	1.099	1.074	0.96	1.003	0.79	0.835	1.245	1.369	0.864	1.144	0.788	0.715	1.093	1.358	1.006	1.046	0.810479
Q8NC56	LEM domain-containing protein 2 OS=Homo sapiens OX=9606 GN=LEMD2 PE=1 SV=1	LEMD2	56.9	15	7	7	7	1.129	0.872	0.922	0.946	0.932	0.894	1.23	1.845	0.848	0.793	1.021	1.052	1.122	1.094	0.776	1.152	0.923	0.599094
Q9BYX4	Interferon-induced helicase C domain-containing protein 1 OS=Homo sapiens OX=9606 GN=IFIH1 PE=1 SV=3	IFIH1	116.6	1	1	1	1	1.202	1.09	1.126	1.004	1.265	1.05	1.143	0.989	0.798	0.593	1.043	0.933	1.055	0.878	1.913	1.051	1.258	0.0711844
Q86UE4	Protein LYRIC OS=Homo sapiens OX=9606 GN=MTDH PE=1 SV=2	MTDH	63.8	10	3	5	3	1.375	0.976	1.194	1.062	1.262	1.087	1.068	1.082	0.808	0.918	1.046	1.072	1.099	0.971	1.129	1.043	1.094	0.198755
Q969Z3	Mitochondrial amidoxime reducing component 2 OS=Homo sapiens OX=9606 GN=MTARC2 PE=1 SV=1	MTARC2	38	4	2	2	2	0.844	1.192	1.052	1.252	1.198	0.871	0.902	1.294	0.714	1.058	0.658	1.876	0.96	1.094	0.615	1.285	0.7	0.00690684
Q9Y2E5	Epididymis-specific alpha-mannosidase OS=Homo sapiens OX=9606 GN=MAN2B2 PE=1 SV=4	MAN2B2	113.9	2	2	2	2	1.031	0.882	0.709	0.885	0.706	0.896	3.819	1.221	0.881	1.08	2.41	0.939	2.916	0.681	0.271	0.713	1.746	0.445646
Q9NQ48	Leucine zipper transcription factor-like protein 1 OS=Homo sapiens OX=9606 GN=LZTFL1 PE=1 SV=1	LZTFL1	34.6	9	2	2	2
Q641Q3	Meteorin-like protein OS=Homo sapiens OX=9606 GN=METRNL PE=2 SV=1	METRNL	34.4	10	3	3	3	7.766	0.554	0.575	0.696	0.844	0.578	1.706	0.725	0.592	0.678	1.01	0.576	1.2	0.524	0.594	0.994	2.683	0.10152
Q8IXI2	Mitochondrial Rho GTPase 1 OS=Homo sapiens OX=9606 GN=RHOT1 PE=1 SV=2	RHOT1	70.7	9	5	5	5	1.269	1.112	1.198	1.064	1.207	1.021	0.802	1.045	0.979	0.962	0.933	1.061	0.895	1.146	1.136	1.113	0.988	0.720022
O95297	Myelin protein zero-like protein 1 OS=Homo sapiens OX=9606 GN=MPZL1 PE=1 SV=1	MPZL1	29.1	8	2	2	2	0.981	1.084	1.008	1.059	1.072	0.977	0.938	1.162	1.105	1.242	0.949	1.14	1.497	1.005	1.033	0.937	0.997	0.88369
O15439	Multidrug resistance-associated protein 4 OS=Homo sapiens OX=9606 GN=ABCC4 PE=1 SV=3	ABCC4	149.4	2	2	2	2	0.987	0.783	1.106	0.844	1.026	1.121	1.193	0.885	1.175	1.218	1.318	1.022	1.247	1.101	1.393	0.831	1.21	0.0158563
Q6W4X9	Mucin-6 OS=Homo sapiens OX=9606 GN=MUC6 PE=1 SV=3	MUC6	256.9	4	6	6	6	0.918	2.77	0.444	0.491	0.737	0.757	1.225	0.367	0.366	1.102	0.845	0.55	0.941	0.491	0.372	5.359	0.492	0.378551
Q8N3F0	Maturin OS=Homo sapiens OX=9606 GN=MTURN PE=1 SV=2	MTURN	14.9	6	1	1	1	1.46	1.261	1.093	1.512	1.049	0.841	0.963	1.216	0.813	0.816	0.733	1.163	1.341	0.947	0.667	1.519	0.875	0.297753
Q9H6N6	Putative uncharacterized protein MYH16 OS=Homo sapiens OX=9606 GN=MYH16 PE=1 SV=2	MYH16	128.2	1	2	3	1	0.63	0.865	1.041	0.634	1.163	1.519	0.551	1.296	1.087	0.861	0.661	1.953	0.456	1.491	0.893	1.094	0.667	0.04426
Q14978	Nucleolar and coiled-body phosphoprotein 1 OS=Homo sapiens OX=9606 GN=NOLC1 PE=1 SV=2	NOLC1	73.6	3	2	2	2	1.138	0.95	0.896	0.841	0.996	0.794	1.878	0.642	0.926	0.568	2.398	0.616	2.056	0.607	2.222	0.905	2.112	0.00196823
Q96CV9	Optineurin OS=Homo sapiens OX=9606 GN=OPTN PE=1 SV=3	OPTN	65.9	13	6	8	6	1.157	1.082	1.096	0.956	0.907	0.99	1.168	1.098	1.14	0.884	1.173	1.13	1.1	1.147	0.984	1.054	1.046	0.343057
O00443	Phosphatidylinositol 4-phosphate 3-kinase C2 domain-containing subunit alpha OS=Homo sapiens OX=9606 GN=PIK3C2A PE=1 SV=2	PIK3C2A	190.6	2	3	4	3	0.746	0.965	1.182	0.899	0.984	0.943	1.271	1.132	0.963	1.027	1.07	1.259	1.354	1.19	1.044	1.157	1.005	0.967717
Q96AQ6	Pre-B-cell leukemia transcription factor-interacting protein 1 OS=Homo sapiens OX=9606 GN=PBXIP1 PE=1 SV=1	PBXIP1	80.6	8	4	5	4	1.026	0.952	1.151	1.14	1.208	1.142	0.902	1.05	0.978	0.771	0.874	1.246	0.974	1.062	0.951	1.034	0.96	0.57519
Q15118	[Pyruvate dehydrogenase (acetyl-transferring)] kinase isozyme 1, mitochondrial OS=Homo sapiens OX=9606 GN=PDK1 PE=1 SV=1	PDK1	49.2	3	1	2	1	1.514	0.749	1.36	1.791	1.348	1.14	0.767	0.813	0.807	0.815	0.502	0.96	1.761	0.904	0.804	1.469	1.026	0.970723
O00151	PDZ and LIM domain protein 1 OS=Homo sapiens OX=9606 GN=PDLIM1 PE=1 SV=4	PDLIM1	36	62	15	29	15	0.943	1.116	0.998	0.785	0.914	1.027	0.531	0.962	1.475	1.071	0.872	1.022	0.636	1.043	1.848	0.851	1.043	0.871344
Q7L5N7	Lysophosphatidylcholine acyltransferase 2 OS=Homo sapiens OX=9606 GN=LPCAT2 PE=1 SV=1	LPCAT2	60.2	16	7	8	7	1.028	0.886	1.019	1.036	1.285	1.353	1.36	1.078	0.958	0.954	0.954	1.136	1.147	0.874	0.801	0.99	1.029	0.753833
Q8NC51	Plasminogen activator inhibitor 1 RNA-binding protein OS=Homo sapiens OX=9606 GN=SERBP1 PE=1 SV=2	SERBP1	44.9	31	14	18	14	0.574	0.599	0.757	0.687	0.487	0.642	2.674	0.509	1.423	0.74	2.68	0.529	1.504	0.585	2.888	0.56	2.677	0.017417
Q9HBI0	Gamma-parvin OS=Homo sapiens OX=9606 GN=PARVG PE=1 SV=1	PARVG	37.5	4	1	1	1	2.718	1.016	1.057	1.276	1.076	1.179	0.962	1.118	0.742	1.003	0.587	0.93	1.232	0.813	0.752	1.138	1.077	0.882747
Q9UKK3	Protein mono-ADP-ribosyltransferase PARP4 OS=Homo sapiens OX=9606 GN=PARP4 PE=1 SV=3	PARP4	192.5	3	4	4	4	1.146	0.966	1.16	0.948	1.297	1.226	1.222	0.978	0.934	1.097	0.946	1.076	1.038	1.032	1.192	0.833	1.096	0.145564
Q68DD2	Cytosolic phospholipase A2 zeta OS=Homo sapiens OX=9606 GN=PLA2G4F PE=1 SV=3	PLA2G4F	95	1	1	1	1	0.339	1.049	0.947	1.204	0.484	0.585	2.08	0.921	1.131	1.008	1.724	0.741	1.294	1.652	1.561	0.896	1.187	0.795868
Q9NVE7	4'-phosphopantetheine phosphatase OS=Homo sapiens OX=9606 GN=PANK4 PE=1 SV=1	PANK4	85.9	2	1	1	1	1.722	1.054	1.097	1.351	1.427	0.998	1.638	1.043	0.842	0.88	1.043	0.8	1.663	0.788	0.743	0.972	1.29	0.115759
Q14767	Latent-transforming growth factor beta-binding protein 2 OS=Homo sapiens OX=9606 GN=LTBP2 PE=1 SV=3	LTBP2	194.9	6	10	13	10	1.731	1.126	1.085	0.962	1	1.222	1.051	1.02	0.646	0.822	1.031	0.701	1.477	0.877	0.533	0.929	1.117	0.68988
O43324	Eukaryotic translation elongation factor 1 epsilon-1 OS=Homo sapiens OX=9606 GN=EEF1E1 PE=1 SV=1	EEF1E1	19.8	34	5	6	5	0.914	1.13	1.142	1.166	1.126	1.093	1.092	1.215	1.065	1.056	1.012	1.102	0.858	1.109	0.876	0.986	0.913	0.0589028
Q7Z3U7	Protein MON2 homolog OS=Homo sapiens OX=9606 GN=MON2 PE=1 SV=3	MON2	190.2	1	2	2	2	1.14	0.968	1.368	0.766	0.948	1.163	0.968	1.106	0.956	1.072	0.886	1.15	0.838	1.104	1.2	1.244	0.969	0.665028
Q96S97	Myeloid-associated differentiation marker OS=Homo sapiens OX=9606 GN=MYADM PE=1 SV=2	MYADM	35.3	16	3	6	3	1.45	0.923	1.133	1.246	1.251	1.07	1.309	1.204	0.806	1.207	0.726	1.12	1.564	0.86	0.644	1.121	1.015	0.850077
O60502	Protein O-GlcNAcase OS=Homo sapiens OX=9606 GN=OGA PE=1 SV=2	OGA	102.8	5	4	4	4	1.241	1.015	1.048	0.866	1.149	1.008	0.982	0.973	1.038	1.045	0.978	0.972	1.503	0.974	1.068	1.042	1.141	0.0418069
P32322	Pyrroline-5-carboxylate reductase 1, mitochondrial OS=Homo sapiens OX=9606 GN=PYCR1 PE=1 SV=2	PYCR1	33.3	10	2	2	2	0.993	0.473	0.977	0.884	1.042	0.821	3.357	1.471	1.107	0.801	2.376	0.82	1.996	0.857	0.688	0.7	1.836	0.0353149
Q9H3D4	Tumor protein 63 OS=Homo sapiens OX=9606 GN=TP63 PE=1 SV=1	TP63	76.7	8	4	4	4	0.998	1.031	0.99	1.054	0.805	0.86	1.05	1.051	1.096	1.26	1.244	0.96	1.149	1.188	1.386	1.026	1.034	0.699196
P61758	Prefoldin subunit 3 OS=Homo sapiens OX=9606 GN=VBP1 PE=1 SV=4	VBP1	22.6	16	3	3	3	1.464	1.09	0.922	1.124	1.137	1.006	1.111	0.96	1.063	0.804	1.172	0.767	1.159	0.901	1.406	1.314	1.184	0.0528812
Q99943	1-acyl-sn-glycerol-3-phosphate acyltransferase alpha OS=Homo sapiens OX=9606 GN=AGPAT1 PE=1 SV=2	AGPAT1	31.7	6	2	2	2	0.809	1.506	1.014	1.167	1.087	0.885	1.386	1.493	0.831	0.774	1.062	1.077	0.896	1.284	0.778	1.119	0.845	0.153052
Q08752	Peptidyl-prolyl cis-trans isomerase D OS=Homo sapiens OX=9606 GN=PPID PE=1 SV=3	PPID	40.7	14	6	7	5	1.141	0.824	1.036	0.971	1.046	0.993	0.86	0.929	1.39	1.042	1.108	1.006	1.183	0.825	1.743	1.012	1.251	0.0238854
Q9NZL4	Hsp70-binding protein 1 OS=Homo sapiens OX=9606 GN=HSPBP1 PE=1 SV=2	HSPBP1	39.3	3	1	1	1	0.925	1.06	1.137	0.859	0.93	0.832	0.832	1.048	1.372	0.885	1.032	1.054	0.745	1.229	1.762	0.923	1.107	0.513796
P05114	Non-histone chromosomal protein HMG-14 OS=Homo sapiens OX=9606 GN=HMGN1 PE=1 SV=3	HMGN1	10.7	10	1	2	1	0.52	0.267	0.722	0.504	0.548	0.728	5.254	0.355	1.371	0.335	6.836	0.352	2.927	0.375	0.533	0.704	5.169	0.015861
Q9Y4W2	Ribosomal biogenesis protein LAS1L OS=Homo sapiens OX=9606 GN=LAS1L PE=1 SV=2	LAS1L	83	2	2	2	2	0.895	0.894	1.208	0.805	0.997	1.026	0.815	1.052	1.18	1.261	0.988	1.063	1.346	1.164	1.337	0.914	1.072	0.460318
P80217	Interferon-induced 35 kDa protein OS=Homo sapiens OX=9606 GN=IFI35 PE=1 SV=5	IFI35	31.5	4	1	1	1
Q9NZM3	Intersectin-2 OS=Homo sapiens OX=9606 GN=ITSN2 PE=1 SV=3	ITSN2	193.3	2	4	4	3	1.135	1.102	1.093	0.874	1.151	1.155	1.573	0.819	1.012	0.948	1.388	0.959	1.808	0.828	1.092	0.928	1.347	0.00474792
P23229	Integrin alpha-6 OS=Homo sapiens OX=9606 GN=ITGA6 PE=1 SV=5	ITGA6	126.5	28	26	35	26	0.702	1.187	1.006	1.296	0.863	0.756	0.616	1.374	1.007	1.462	0.863	1.21	0.746	1.339	0.796	1.164	0.674	0.000970049
Q14145	Kelch-like ECH-associated protein 1 OS=Homo sapiens OX=9606 GN=KEAP1 PE=1 SV=2	KEAP1	69.6	8	4	4	4	1.28	0.905	1.112	0.99	1.069	0.927	1.49	0.842	1.202	1.063	1.145	0.88	1.439	0.936	0.971	1.018	1.284	0.000985492
Q9P0J7	E3 ubiquitin-protein ligase KCMF1 OS=Homo sapiens OX=9606 GN=KCMF1 PE=1 SV=2	KCMF1	41.9	5	2	2	2	0.758	0.826	0.867	0.712	0.786	0.834	3.193	0.629	1.255	0.796	2.214	0.768	1.476	0.713	2.05	0.712	2.103	0.0129276
Q15418	Ribosomal protein S6 kinase alpha-1 OS=Homo sapiens OX=9606 GN=RPS6KA1 PE=1 SV=2	RPS6KA1	82.7	19	13	15	8	1.102	1.111	0.976	0.826	1.024	1.16	1.011	0.812	1.184	1.155	0.973	0.848	1.13	1.082	1.59	0.781	1.156	0.104404
A0A075B6I9	Immunoglobulin lambda variable 7-46 OS=Homo sapiens OX=9606 GN=IGLV7-46 PE=3 SV=4	IGLV7-46	12.5	15	2	3	2	1.426	0.619	1.517	2.153	1.172	1.538	1.55	1.729	0.756	1.366	0.421	0.811	1.946	0.471	0.168	0.394	0.986	0.848753
P25205	DNA replication licensing factor MCM3 OS=Homo sapiens OX=9606 GN=MCM3 PE=1 SV=3	MCM3	90.9	13	9	9	9	1.054	1.03	1.04	0.816	0.917	0.861	1.129	0.872	1.342	1.463	1.562	0.844	1.069	1.034	1.244	0.979	1.185	0.0731307
Q96T76	MMS19 nucleotide excision repair protein homolog OS=Homo sapiens OX=9606 GN=MMS19 PE=1 SV=2	MMS19	113.2	6	6	6	6	1.026	0.904	1.032	0.848	0.958	1.077	1.077	0.933	0.987	0.898	0.937	1.118	1.01	1.138	1.602	1.122	1.074	0.409071
P51970	NADH dehydrogenase [ubiquinone] 1 alpha subcomplex subunit 8 OS=Homo sapiens OX=9606 GN=NDUFA8 PE=1 SV=3	NDUFA8	20.1	25	4	6	4	0.833	1.064	0.869	1.545	0.852	1.102	0.784	1.139	1.052	0.996	1.218	1.055	0.676	1.231	1.309	0.901	0.841	0.0808552
P12694	2-oxoisovalerate dehydrogenase subunit alpha, mitochondrial OS=Homo sapiens OX=9606 GN=BCKDHA PE=1 SV=2	BCKDHA	50.4	9	4	4	4	0.778	1.391	0.88	1.19	1.015	0.918	1.136	1.104	0.975	1.117	1.197	0.886	0.733	0.998	1.01	1.175	0.88	0.124669
Q16822	Phosphoenolpyruvate carboxykinase [GTP], mitochondrial OS=Homo sapiens OX=9606 GN=PCK2 PE=1 SV=4	PCK2	70.7	22	13	20	13	1.343	0.984	1.005	0.98	1.411	1.436	1.111	0.828	1.024	1.086	0.887	0.825	1.157	0.893	0.687	0.931	1.083	0.49311
Q8NCN5	Pyruvate dehydrogenase phosphatase regulatory subunit, mitochondrial OS=Homo sapiens OX=9606 GN=PDPR PE=1 SV=2	PDPR	99.3	9	7	8	7	0.756	1.122	0.946	1.273	1.1	1.142	0.666	1.344	0.787	1.557	0.68	1.347	0.699	1.128	0.786	1.051	0.644	4.51038e-05
A0A0J9YXX1	Immunoglobulin heavy variable 5-10-1 OS=Homo sapiens OX=9606 GN=IGHV5-10-1 PE=3 SV=1	IGHV5-10-1	12.8	26	3	5	1	1.918	1.413	0.356	0.332	1.458	2.9	0.679	0.362	1.063	1.734	0.51	0.911	1.404	0.569	0.566	0.857	0.876	0.924243
Q01581	Hydroxymethylglutaryl-CoA synthase, cytoplasmic OS=Homo sapiens OX=9606 GN=HMGCS1 PE=1 SV=2	HMGCS1	57.3	14	7	10	7	1.012	0.806	0.901	0.816	0.703	0.734	1.164	0.637	1.303	1.585	1.442	0.641	1.014	0.872	2.13	0.944	1.374	0.0687907
Q9NVH2	Integrator complex subunit 7 OS=Homo sapiens OX=9606 GN=INTS7 PE=1 SV=1	INTS7	106.8	2	1	1	1	0.704	0.404	0.73	0.385	0.823	0.81	5.95	0.529	1.077	0.494	4.275	0.48	2.919	0.504	0.721	0.936	3.787	0.00894179
O95382	Mitogen-activated protein kinase kinase kinase 6 OS=Homo sapiens OX=9606 GN=MAP3K6 PE=1 SV=3	MAP3K6	142.5	1	1	1	1
P33993	DNA replication licensing factor MCM7 OS=Homo sapiens OX=9606 GN=MCM7 PE=1 SV=4	MCM7	81.3	9	5	5	5	1.533	0.956	1.096	1.026	1.016	0.926	1.046	0.932	0.889	1.118	1.014	0.863	1.248	0.866	0.944	1.023	1.14	0.101449
P13591	Neural cell adhesion molecule 1 OS=Homo sapiens OX=9606 GN=NCAM1 PE=1 SV=3	NCAM1	94.5	3	3	3	3	1.24	0.701	0.891	1.475	1.836	0.722	1.067	2.322	0.665	0.746	0.698	1.358	1.3	0.875	0.524	0.927	0.901	0.669759
P19878	Neutrophil cytosol factor 2 OS=Homo sapiens OX=9606 GN=NCF2 PE=1 SV=2	NCF2	59.7	3	2	3	2	1.264	0.969	0.632	0.614	1.392	2.226	2.072	0.676	0.716	0.882	1.535	0.955	2.426	0.668	0.605	0.955	1.339	0.301037
Q9BXJ9	N-alpha-acetyltransferase 15, NatA auxiliary subunit OS=Homo sapiens OX=9606 GN=NAA15 PE=1 SV=1	NAA15	101.2	15	14	16	13	0.874	0.902	1.025	0.852	0.851	0.977	1.143	0.885	1.153	1.113	1.188	0.937	0.95	1.163	1.839	0.894	1.168	0.184937
Q8IW45	ATP-dependent (S)-NAD(P)H-hydrate dehydratase OS=Homo sapiens OX=9606 GN=NAXD PE=1 SV=1	NAXD	36.6	24	6	6	6	0.944	1.198	0.959	1.392	0.978	0.996	0.669	1.312	0.903	1.206	0.938	1.229	0.883	1.086	0.796	1.106	0.742	0.000163805
Q9BW27	Nuclear pore complex protein Nup85 OS=Homo sapiens OX=9606 GN=NUP85 PE=1 SV=1	NUP85	75	9	5	5	5	0.995	1.016	1.192	0.859	0.976	0.944	0.853	1.19	1.161	1.03	0.843	1.1	0.841	1.254	1.068	0.983	0.947	0.404518
Q9H6K4	Optic atrophy 3 protein OS=Homo sapiens OX=9606 GN=OPA3 PE=1 SV=1	OPA3	20	6	1	1	1	0.83	0.956	0.974	1.208	1.095	1.102	1.906	1.019	0.905	1.112	1.27	1.091	1.673	0.952	0.769	1.092	1.104	0.671147
Q6P587	Acylpyruvase FAHD1, mitochondrial OS=Homo sapiens OX=9606 GN=FAHD1 PE=1 SV=2	FAHD1	24.8	17	3	4	3	0.64	1.024	0.889	1.223	1.064	1.063	1.121	1.158	1.201	1.278	1.483	1.08	0.747	1.009	1.104	0.863	0.948	0.473731
P34059	N-acetylgalactosamine-6-sulfatase OS=Homo sapiens OX=9606 GN=GALNS PE=1 SV=1	GALNS	58	11	5	6	4	1.219	1.102	0.908	0.91	1.182	0.888	2.06	0.876	0.903	0.884	1.728	0.928	1.396	0.828	0.887	0.847	1.416	0.0289129
P14314	Glucosidase 2 subunit beta OS=Homo sapiens OX=9606 GN=PRKCSH PE=1 SV=2	PRKCSH	59.4	34	14	30	14	0.708	1.106	1.006	1.675	1.036	1.346	0.604	1.308	1.242	0.686	0.945	1.305	0.59	0.825	1.03	1.006	0.774	0.095349
P09471	Guanine nucleotide-binding protein G(o) subunit alpha OS=Homo sapiens OX=9606 GN=GNAO1 PE=1 SV=4	GNAO1	40	11	3	5	2	0.73	0.744	1.538	1.719	1.069	0.802	0.738	1.592	0.83	1.069	0.458	1.684	0.732	1.129	0.418	1.498	0.636	0.0229602
P15586	N-acetylglucosamine-6-sulfatase OS=Homo sapiens OX=9606 GN=GNS PE=1 SV=3	GNS	62	17	9	10	9	0.95	0.805	0.652	0.779	0.884	0.753	4.559	0.752	1.063	0.744	2.933	0.666	2.611	0.602	0.627	0.749	2.441	0.0493421
Q9HD26	Golgi-associated PDZ and coiled-coil motif-containing protein OS=Homo sapiens OX=9606 GN=GOPC PE=1 SV=1	GOPC	50.5	9	4	4	4	1.17	0.996	0.944	1.025	0.962	0.917	1.339	1.056	1.041	0.852	1.215	0.768	1.035	0.952	1.156	1.121	1.153	0.0349591
Q8WU03	Glycine N-acyltransferase-like protein 2 OS=Homo sapiens OX=9606 GN=GLYATL2 PE=1 SV=1	GLYATL2	34.3	11	3	7	3	0.492	5.968	0.226	0.436	0.289	0.412	0.377	0.381	0.208	1.218	0.211	0.222	0.362	0.403	0.228	4.527	0.176	0.0349759
P34896	Serine hydroxymethyltransferase, cytosolic OS=Homo sapiens OX=9606 GN=SHMT1 PE=1 SV=1	SHMT1	53	13	5	5	5	0.95	1.004	1.2	1.64	0.997	0.84	1.271	1.09	1.002	1.309	0.825	0.928	0.881	1.049	1.051	0.858	0.938	0.60668
Q06033	Inter-alpha-trypsin inhibitor heavy chain H3 OS=Homo sapiens OX=9606 GN=ITIH3 PE=1 SV=2	ITIH3	99.8	7	6	7	6	2.178	0.798	1.151	1.604	0.964	1.4	0.916	1.339	0.594	0.778	0.616	1.41	1.032	0.65	0.615	0.984	0.9	0.459503
P01703	Immunoglobulin lambda variable 1-40 OS=Homo sapiens OX=9606 GN=IGLV1-40 PE=1 SV=2	IGLV1-40	12.3	14	1	1	1	2.934	0.496	0.992	1.141	1.21	0.998	1.68	1.661	0.728	0.896	0.997	1.142	1.805	0.58	0.48	0.839	1.396	0.302521
P19838	Nuclear factor NF-kappa-B p105 subunit OS=Homo sapiens OX=9606 GN=NFKB1 PE=1 SV=2	NFKB1	105.3	14	10	10	10	0.943	1.001	1.088	0.998	0.971	0.986	1.112	0.946	1.059	0.99	1.101	1.182	1.089	1.201	1.212	0.913	1.044	0.34046
Q92542	Nicastrin OS=Homo sapiens OX=9606 GN=NCSTN PE=1 SV=2	NCSTN	78.4	10	6	7	6	1.258	0.695	1.09	0.848	1.352	1.08	3.023	0.614	1.092	0.76	1.733	1.051	2.038	0.75	0.783	0.736	1.893	0.00369968
O95299	NADH dehydrogenase [ubiquinone] 1 alpha subcomplex subunit 10, mitochondrial OS=Homo sapiens OX=9606 GN=NDUFA10 PE=1 SV=1	NDUFA10	40.7	31	13	17	13	0.759	1.115	0.958	1.176	0.885	1.15	0.748	1.106	0.933	1.364	0.976	1.127	0.566	1.241	1.154	1.024	0.75	0.00248743
P57740	Nuclear pore complex protein Nup107 OS=Homo sapiens OX=9606 GN=NUP107 PE=1 SV=1	NUP107	106.3	7	5	5	5	1.155	1.096	1.116	0.896	1.067	1.007	0.916	1.221	1.074	1.082	0.903	1.059	0.894	1.224	1.142	1.042	0.958	0.425749
P80303	Nucleobindin-2 OS=Homo sapiens OX=9606 GN=NUCB2 PE=1 SV=3	NUCB2	50.2	18	6	8	6	1.115	1.464	0.908	1.217	1.113	1.208	0.604	1.054	0.926	0.86	0.583	1.068	0.698	0.862	0.902	1.36	0.753	0.0212095
Q9NZT2	Opioid growth factor receptor OS=Homo sapiens OX=9606 GN=OGFR PE=1 SV=3	OGFR	73.3	2	1	1	1	1.519	0.978	1.016	1.008	1.918	1.66	0.759	0.783	0.807	0.735	0.84	1.196	1.157	0.957	0.885	0.919	1.081	0.70613
Q8NF37	Lysophosphatidylcholine acyltransferase 1 OS=Homo sapiens OX=9606 GN=LPCAT1 PE=1 SV=2	LPCAT1	59.1	4	3	3	3	1.18	0.669	1.161	0.927	1.322	1.143	0.836	1.379	0.915	0.96	0.718	1.199	0.759	1.129	1.181	0.945	0.967	0.747265
Q15365	Poly(rC)-binding protein 1 OS=Homo sapiens OX=9606 GN=PCBP1 PE=1 SV=2	PCBP1	37.5	56	13	30	7	0.686	1.111	1.033	0.917	0.938	1.064	0.751	0.967	1.253	1.352	0.994	1.086	0.837	1.278	1.454	0.832	0.923	0.37762
Q9ULE6	Paladin OS=Homo sapiens OX=9606 GN=PALD1 PE=1 SV=3	PALD1	96.7	2	1	1	1
Q5SRE7	Phytanoyl-CoA dioxygenase domain-containing protein 1 OS=Homo sapiens OX=9606 GN=PHYHD1 PE=1 SV=2	PHYHD1	32.4	21	5	5	5	1.013	1.117	0.969	1.1	0.957	0.901	1.408	1.064	1.094	0.925	1.281	0.989	1.308	1.065	0.853	1.074	1.079	0.371167
Q86SQ0	Pleckstrin homology-like domain family B member 2 OS=Homo sapiens OX=9606 GN=PHLDB2 PE=1 SV=2	PHLDB2	142.1	1	1	2	1	0.671	0.955	0.971	0.688	1.065	1	1.953	0.817	1.049	0.74	1.946	1.031	2.607	1.232	0.874	0.873	1.518	0.0864898
P08237	ATP-dependent 6-phosphofructokinase, muscle type OS=Homo sapiens OX=9606 GN=PFKM PE=1 SV=2	PFKM	85.1	20	13	16	11	1.43	1.105	1.057	1.052	1.065	0.888	0.948	1.213	0.965	1.084	0.781	1.082	1.117	0.962	0.892	1.186	0.963	0.524966
Q5JTB6	Placenta-specific protein 9 OS=Homo sapiens OX=9606 GN=PLAC9 PE=1 SV=1	PLAC9	10.3	10	1	1	1	1.352	0.876	1.128	1.67	1.137	0.96	0.612	1.857	0.508	0.769	0.335	2.165	0.765	1.147	0.3	1.226	0.575	0.0214412
Q9UBV8	Peflin OS=Homo sapiens OX=9606 GN=PEF1 PE=1 SV=1	PEF1	30.4	15	5	9	5	0.671	0.941	0.953	1.341	0.819	0.919	1.25	1.197	1.172	1.146	1.107	1.002	1	1.217	0.985	0.891	0.919	0.326311
Q4J6C6	Prolyl endopeptidase-like OS=Homo sapiens OX=9606 GN=PREPL PE=1 SV=1	PREPL	83.9	2	2	2	2	0.761	1.194	1.098	1.007	0.909	0.918	0.822	1.04	0.954	1.166	1.118	1.058	0.958	1.134	1.625	0.981	0.97	0.564673
Q13907	Isopentenyl-diphosphate Delta-isomerase 1 OS=Homo sapiens OX=9606 GN=IDI1 PE=1 SV=2	IDI1	26.3	22	6	6	6	0.926	1.14	0.875	0.77	0.792	0.872	2.16	0.748	1.372	1.236	1.372	0.827	1.064	0.806	1.676	1.067	1.371	0.0681088
Q14624	Inter-alpha-trypsin inhibitor heavy chain H4 OS=Homo sapiens OX=9606 GN=ITIH4 PE=1 SV=4	ITIH4	103.3	32	24	50	24	2.593	0.894	1.105	1.473	1.032	1.232	0.987	1.11	0.582	0.972	0.685	1.107	1.355	0.574	0.567	1.387	1.018	0.746041
Q13683	Integrin alpha-7 OS=Homo sapiens OX=9606 GN=ITGA7 PE=1 SV=3	ITGA7	128.9	3	4	4	4	1.058	0.853	0.966	1.432	0.824	0.59	0.842	1.182	0.69	0.887	0.96	1.967	0.959	1.164	0.59	1.316	0.734	0.090112
P10721	Mast/stem cell growth factor receptor Kit OS=Homo sapiens OX=9606 GN=KIT PE=1 SV=1	KIT	109.8	2	2	2	1	1.074	0.663	1.068	2.259	1.199	0.908	1.353	1.047	0.688	1.422	0.891	0.901	1.383	1.018	0.588	1.236	0.872	0.51522
Q6P597	Kinesin light chain 3 OS=Homo sapiens OX=9606 GN=KLC3 PE=1 SV=2	KLC3	55.3	23	9	9	7	0.75	0.857	1.1	0.917	0.796	0.792	0.856	0.997	1.512	0.988	1.157	0.885	1.025	1.347	1.374	1.022	1.098	0.478106
P30613	Pyruvate kinase PKLR OS=Homo sapiens OX=9606 GN=PKLR PE=1 SV=2	PKLR	61.8	17	8	9	7	1.607	0.705	1.059	1.2	1.944	0.988	1.416	0.88	0.831	0.719	0.928	0.8	1.892	0.708	0.708	1.236	1.435	0.062997
Q93052	Lipoma-preferred partner OS=Homo sapiens OX=9606 GN=LPP PE=1 SV=1	LPP	65.7	19	8	10	8	0.788	1.627	0.996	0.996	0.979	1.086	0.798	0.914	0.866	0.968	0.714	1.74	0.757	1.022	0.688	1.064	0.699	0.00420532
P53582	Methionine aminopeptidase 1 OS=Homo sapiens OX=9606 GN=METAP1 PE=1 SV=2	METAP1	43.2	29	9	10	9	0.878	1.106	1.018	0.982	0.854	0.908	0.899	0.907	1.154	1.383	1.112	0.949	1.025	1.03	1.438	0.934	1.022	0.829121
Q8IW41	MAP kinase-activated protein kinase 5 OS=Homo sapiens OX=9606 GN=MAPKAPK5 PE=1 SV=2	MAPKAPK5	54.2	2	1	1	1	0.946	1.119	1.002	0.946	0.936	1.194	0.783	1.063	1.103	1.259	0.854	1.087	0.683	1.23	1.462	0.864	0.887	0.164458
Q9BQG0	Myb-binding protein 1A OS=Homo sapiens OX=9606 GN=MYBBP1A PE=1 SV=2	MYBBP1A	148.8	7	7	9	7	0.842	0.814	1.171	0.727	0.981	1.014	0.669	1.02	0.683	1.14	1.073	1.208	0.727	1.412	1.871	0.907	0.973	0.661867
Q68D91	Metallo-beta-lactamase domain-containing protein 2 OS=Homo sapiens OX=9606 GN=MBLAC2 PE=1 SV=3	MBLAC2	31.4	20	4	7	4	1.473	0.994	1.114	1.251	1.26	1.06	1.272	1.034	0.858	1.101	0.814	0.944	1.339	0.985	0.864	1.13	1.058	0.680543
Q7Z304	MAM domain-containing protein 2 OS=Homo sapiens OX=9606 GN=MAMDC2 PE=1 SV=3	MAMDC2	77.5	9	5	6	5	3.573	1.058	0.954	1.312	0.98	0.721	0.954	1.477	0.624	0.982	0.57	0.715	0.932	0.812	0.419	1.247	1.082	0.666876
Q9Y316	Protein MEMO1 OS=Homo sapiens OX=9606 GN=MEMO1 PE=1 SV=1	MEMO1	33.7	18	4	5	4	0.849	0.789	1.252	0.764	0.944	0.911	1.309	0.849	1.265	1.302	1.697	0.866	1.335	1.153	1.392	0.755	1.359	0.0114776
Q9GZY8	Mitochondrial fission factor OS=Homo sapiens OX=9606 GN=MFF PE=1 SV=1	MFF	38.4	10	2	2	2	0.812	0.758	1.136	0.964	1.086	1.01	2.46	0.822	1.088	0.954	1.903	0.961	1.706	1.059	0.856	0.838	1.5	0.0358239
P34949	Mannose-6-phosphate isomerase OS=Homo sapiens OX=9606 GN=MPI PE=1 SV=2	MPI	46.6	17	6	9	6	0.996	1.167	1.014	0.97	0.94	1.01	0.731	1.028	1.079	1.366	0.756	1.039	0.91	1.229	1.426	0.934	0.898	0.192302
P80297	Metallothionein-1X OS=Homo sapiens OX=9606 GN=MT1X PE=1 SV=1	MT1X	6.1	33	2	5	1	1.051	1.786	0.537	0.902	0.44	0.53	0.766	2.483	0.693	0.806	0.853	1.995	0.883	1.212	0.484	1.399	0.514	0.0140191
Q8IXL7	Methionine-R-sulfoxide reductase B3 OS=Homo sapiens OX=9606 GN=MSRB3 PE=1 SV=2	MSRB3	20.7	7	1	1	1	1.187	1.567	0.981	1.15	0.835	0.989	1.351	1.528	0.685	0.926	1.194	1.045	1.164	0.91	0.727	1.24	0.868	0.22619
Q9HD67	Unconventional myosin-X OS=Homo sapiens OX=9606 GN=MYO10 PE=1 SV=3	MYO10	237.2	1	2	2	2	1.172	0.948	1.024	0.944	1.095	0.965	1.413	1.029	1.099	1.086	1.316	0.993	1.341	1.021	1.084	1.037	1.19	0.00232854
O14745	Na(+)/H(+) exchange regulatory cofactor NHE-RF1 OS=Homo sapiens OX=9606 GN=SLC9A3R1 PE=1 SV=4	SLC9A3R1	38.8	26	8	10	8	0.764	1.196	0.939	0.937	0.938	1.01	0.66	0.782	1.398	1.184	1.15	0.978	0.855	0.946	1.424	1.009	1.011	0.893858
Q9NVX2	Notchless protein homolog 1 OS=Homo sapiens OX=9606 GN=NLE1 PE=1 SV=4	NLE1	53.3	3	1	1	1	1.025	0.999	1.083	0.864	1.352	0.914	1.091	1.172	1.249	1.009	1.015	1.01	0.861	1.174	1.131	1.054	1.075	0.281536
Q16795	NADH dehydrogenase [ubiquinone] 1 alpha subcomplex subunit 9, mitochondrial OS=Homo sapiens OX=9606 GN=NDUFA9 PE=1 SV=2	NDUFA9	42.5	29	9	11	9	0.665	1.196	1.184	1.11	0.97	1.022	0.73	1.227	0.961	0.909	1.023	1.218	0.54	1.326	1.382	1.124	0.816	0.0633364
Q9P032	NADH dehydrogenase [ubiquinone] 1 alpha subcomplex assembly factor 4 OS=Homo sapiens OX=9606 GN=NDUFAF4 PE=1 SV=1	NDUFAF4	20.3	8	1	1	1	0.965	1.192	1.013	1.303	1.013	1.074	0.634	1.061	1.167	0.928	0.969	1.124	1.208	1.143	1.047	1.074	0.901	0.158825
O14561	Acyl carrier protein, mitochondrial OS=Homo sapiens OX=9606 GN=NDUFAB1 PE=1 SV=3	NDUFAB1	17.4	15	3	7	3	0.766	1.255	0.913	1.725	0.911	0.643	0.915	1.158	0.988	0.818	1.034	0.932	1.09	1.013	1.286	1.094	0.915	0.610192
Q8N139	ATP-binding cassette sub-family A member 6 OS=Homo sapiens OX=9606 GN=ABCA6 PE=1 SV=2	ABCA6	184.2	1	1	1	1	1.442	1.17	1.483	2.015	1.45	0.982	0.633	1.387	0.794	0.908	0.504	1.317	0.611	0.702	0.406	1.108	0.764	0.133812
Q12802	A-kinase anchor protein 13 OS=Homo sapiens OX=9606 GN=AKAP13 PE=1 SV=2	AKAP13	307.4	1	3	4	3	0.76	1.026	1.096	0.783	1.008	1.214	1.649	0.882	1.12	0.87	1.583	1.002	1.1	1.14	1.11	1.158	1.167	0.201951
O95994	Anterior gradient protein 2 homolog OS=Homo sapiens OX=9606 GN=AGR2 PE=1 SV=1	AGR2	20	22	3	4	3	1.044	1.456	1.195	0.775	1.586	0.772	1.052	0.784	0.858	1.103	0.878	0.854	1.104	0.667	0.884	1.878	1.038	0.594631
P53367	Arfaptin-1 OS=Homo sapiens OX=9606 GN=ARFIP1 PE=1 SV=2	ARFIP1	41.7	14	6	7	6	1.008	1.182	1.06	0.97	1.014	1.08	0.968	0.956	1.203	0.978	1.137	0.968	0.982	1.21	1.422	1.005	1.053	0.412647
O95671	Probable bifunctional dTTP/UTP pyrophosphatase/methyltransferase protein OS=Homo sapiens OX=9606 GN=ASMTL PE=1 SV=3	ASMTL	68.8	10	5	6	5	0.961	1.418	0.924	1.024	1.119	1.328	0.679	0.942	1.07	1.205	0.677	1.138	0.768	0.824	0.782	1.042	0.782	0.0193254
P20020	Plasma membrane calcium-transporting ATPase 1 OS=Homo sapiens OX=9606 GN=ATP2B1 PE=1 SV=4	ATP2B1	134.6	12	10	14	4	1.135	0.944	1.475	1.229	1.248	1.268	0.863	1.186	1.03	0.924	0.817	1.066	0.859	1.072	0.85	0.929	0.96	0.551114
Q8NDI1	EH domain-binding protein 1 OS=Homo sapiens OX=9606 GN=EHBP1 PE=1 SV=3	EHBP1	139.9	1	1	1	1	1.984	0.996	1.145	1.105	1.281	0.865	1.186	0.952	0.973	1.037	0.806	0.934	1.36	0.985	0.92	1.033	1.221	0.14024
Q8IZ81	ELMO domain-containing protein 2 OS=Homo sapiens OX=9606 GN=ELMOD2 PE=1 SV=1	ELMOD2	34.9	12	3	3	3	1.4	0.958	1.038	0.993	0.968	1.267	1.485	1.022	0.843	0.882	1.616	1.096	1.633	0.75	0.98	1.044	1.244	0.0925048
Q9Y6I3	Epsin-1 OS=Homo sapiens OX=9606 GN=EPN1 PE=1 SV=2	EPN1	60.3	4	3	3	1	1.049	1.366	1.126	0.931	1.327	1.042	0.608	1.219	1.132	0.888	0.775	1.16	0.769	1.042	0.984	1.234	0.875	0.169912
P34897	Serine hydroxymethyltransferase, mitochondrial OS=Homo sapiens OX=9606 GN=SHMT2 PE=1 SV=3	SHMT2	56	19	8	10	8	0.982	0.998	1.164	1.268	0.992	0.818	0.898	0.936	1.078	1.047	0.925	0.928	0.858	1.086	1.696	1.051	1.057	0.662932
P16403	Histone H1.2 OS=Homo sapiens OX=9606 GN=H1-2 PE=1 SV=2	H1-2	21.4	35	8	9	2	0.905	0.972	2.916	0.891	0.596	0.71	2.864	0.482	0.731	0.473	2.938	0.456	1.165	0.497	1.465	0.619	2.663	0.00796881
O95989	Diphosphoinositol polyphosphate phosphohydrolase 1 OS=Homo sapiens OX=9606 GN=NUDT3 PE=1 SV=1	NUDT3	19.5	16	3	4	3	1.061	1.17	1.011	1.214	1.044	1.072	1.185	1.046	1.025	1.055	1.219	1.068	0.863	1.054	1.169	0.964	0.992	0.821095
O43252	Bifunctional 3'-phosphoadenosine 5'-phosphosulfate synthase 1 OS=Homo sapiens OX=9606 GN=PAPSS1 PE=1 SV=2	PAPSS1	70.8	18	9	9	8	0.915	1.026	0.924	0.831	1.038	1.222	0.982	0.918	1.153	1.304	1.071	0.97	1.055	1.055	1.286	0.891	1.025	0.66696
Q9Y2J8	Protein-arginine deiminase type-2 OS=Homo sapiens OX=9606 GN=PADI2 PE=1 SV=2	PADI2	75.5	6	4	5	4	1.216	1.43	0.797	0.73	1.479	1.601	1.01	0.645	0.739	1.296	0.802	1.064	2.046	0.71	0.589	1.115	1.01	0.933261
P48163	NADP-dependent malic enzyme OS=Homo sapiens OX=9606 GN=ME1 PE=1 SV=1	ME1	64.1	26	14	24	13	0.652	1.383	0.984	0.725	0.774	1.158	1.343	0.567	1.156	1.098	1.934	0.613	1.51	0.71	1.608	1.186	1.339	0.136
Q9ULV0	Unconventional myosin-Vb OS=Homo sapiens OX=9606 GN=MYO5B PE=1 SV=3	MYO5B	213.5	1	2	3	1	1.625	0.903	1.023	1.052	1.29	0.563	2.553	0.773	0.69	0.635	1.455	0.827	1.715	0.913	1.174	1.447	1.62	0.0187666
P40926	Malate dehydrogenase, mitochondrial OS=Homo sapiens OX=9606 GN=MDH2 PE=1 SV=3	MDH2	35.5	60	18	62	18	0.665	1.228	0.952	1.402	0.865	1.002	0.567	0.975	1.316	1.574	1.006	0.972	0.554	1.086	1.199	1.039	0.768	0.0430697
O43148	mRNA cap guanine-N7 methyltransferase OS=Homo sapiens OX=9606 GN=RNMT PE=1 SV=1	RNMT	54.8	6	3	3	3	0.954	1.067	0.924	1.069	0.963	0.975	1.091	1.038	1.165	1.198	1.243	0.936	0.946	0.872	1.193	1.247	1.009	0.881852
P33992	DNA replication licensing factor MCM5 OS=Homo sapiens OX=9606 GN=MCM5 PE=1 SV=5	MCM5	82.2	5	3	3	3	1.208	1.265	1.059	0.825	0.785	0.863	0.742	0.885	1.165	1.144	1.016	0.708	0.808	0.972	1.381	1.074	1.055	0.657819
Q8NE86	Calcium uniporter protein, mitochondrial OS=Homo sapiens OX=9606 GN=MCU PE=1 SV=1	MCU	39.8	10	3	3	3	1.246	0.702	1.069	1.098	1.227	0.995	1.348	1.178	0.82	1.178	1.007	1.195	1.707	0.96	0.8	1.218	1.082	0.574109
Q14566	DNA replication licensing factor MCM6 OS=Homo sapiens OX=9606 GN=MCM6 PE=1 SV=1	MCM6	92.8	9	7	8	7	0.556	0.776	0.948	0.568	0.673	0.817	1.906	0.638	1.449	1.329	1.658	0.767	2.071	0.955	1.256	0.803	1.581	0.0606236
P49321	Nuclear autoantigenic sperm protein OS=Homo sapiens OX=9606 GN=NASP PE=1 SV=2	NASP	85.2	14	11	12	11	0.852	1.048	1.116	1.099	0.858	0.882	0.599	1.014	1.449	1.31	0.988	1.012	0.566	1.166	1.388	0.86	0.931	0.41089
P15559	NAD(P)H dehydrogenase [quinone] 1 OS=Homo sapiens OX=9606 GN=NQO1 PE=1 SV=1	NQO1	30.8	21	6	8	6	0.649	0.758	0.434	0.401	0.718	0.728	0.948	0.552	0.643	1.508	0.717	0.662	0.635	0.516	0.569	7.108	0.434	0.340178
P25208	Nuclear transcription factor Y subunit beta OS=Homo sapiens OX=9606 GN=NFYB PE=1 SV=2	NFYB	22.8	10	2	2	2	1.078	1.059	1.17	1.267	1.142	0.756	1.383	0.93	1.192	0.964	1.457	0.82	1.537	0.87	1.068	1.047	1.3	0.00360564
Q96NY8	Nectin-4 OS=Homo sapiens OX=9606 GN=NECTIN4 PE=1 SV=1	NECTIN4	55.4	5	2	2	2	0.684	1.381	0.787	0.65	0.608	0.822	2.984	0.634	1.062	1.015	2.593	0.61	2.182	0.655	1.005	1.428	1.655	0.153417
Q9BSD7	Cancer-related nucleoside-triphosphatase OS=Homo sapiens OX=9606 GN=NTPCR PE=1 SV=1	NTPCR	20.7	44	7	9	7	1.016	1.202	1.054	1.203	1.095	1.109	0.926	1.083	1.157	0.973	1.086	0.899	1.04	1.155	1.177	1.02	0.989	0.852262
P11177	Pyruvate dehydrogenase E1 component subunit beta, mitochondrial OS=Homo sapiens OX=9606 GN=PDHB PE=1 SV=3	PDHB	39.2	21	6	16	6	0.717	1.11	0.973	1.49	1.009	1.048	0.515	1.155	1.12	1.434	0.974	1.174	0.614	1.131	0.94	0.985	0.72	0.00670992
Q86W56	Poly(ADP-ribose) glycohydrolase OS=Homo sapiens OX=9606 GN=PARG PE=1 SV=1	PARG	111	2	2	2	2	1.82	0.974	1.129	1.28	1.304	0.926	1.116	0.982	0.894	0.84	1.103	0.927	1.7	0.864	0.884	1.082	1.263	0.0665991
Q9BUL8	Programmed cell death protein 10 OS=Homo sapiens OX=9606 GN=PDCD10 PE=1 SV=1	PDCD10	24.7	11	2	4	2	0.946	1.022	1.008	1.425	1.156	0.941	0.86	1.167	1.127	1.012	0.534	1.076	0.562	1.297	1.263	1.184	0.817	0.0797289
Q96S52	GPI transamidase component PIG-S OS=Homo sapiens OX=9606 GN=PIGS PE=1 SV=3	PIGS	61.6	5	3	3	3	0.793	0.864	1.081	0.855	1.141	0.985	1.355	0.775	0.951	0.82	1.349	0.988	1.492	1.24	1.153	0.936	1.248	0.0318443
Q15102	Platelet-activating factor acetylhydrolase IB subunit alpha1 OS=Homo sapiens OX=9606 GN=PAFAH1B3 PE=1 SV=1	PAFAH1B3	25.7	27	6	10	6	1.032	1.063	0.991	1.103	0.778	0.845	0.966	0.906	1.039	1.184	1.043	0.899	1.436	1.048	1.006	0.954	1.036	0.69485
Q9NWT1	p21-activated protein kinase-interacting protein 1 OS=Homo sapiens OX=9606 GN=PAK1IP1 PE=1 SV=2	PAK1IP1	43.9	10	3	3	3	1.098	0.889	0.991	0.935	1.436	1.1	1.027	1.007	1.141	1.36	1.029	0.991	1.081	1.049	1.162	0.948	1.083	0.211348
P17858	ATP-dependent 6-phosphofructokinase, liver type OS=Homo sapiens OX=9606 GN=PFKL PE=1 SV=6	PFKL	85	26	20	26	15	0.902	1.258	1.076	1.001	1.015	1.276	0.833	1.17	0.909	1.045	0.87	1.18	0.867	1.046	1.15	1.026	0.847	0.00699261
Q08209	Serine/threonine-protein phosphatase 2B catalytic subunit alpha isoform OS=Homo sapiens OX=9606 GN=PPP3CA PE=1 SV=1	PPP3CA	58.7	16	8	16	7	0.908	1.051	1.026	1.069	0.9	0.878	1.069	1.138	1.154	1.07	1.016	0.976	1.089	1.184	1.148	0.914	1.004	0.931281
O43172	U4/U6 small nuclear ribonucleoprotein Prp4 OS=Homo sapiens OX=9606 GN=PRPF4 PE=1 SV=2	PRPF4	58.4	3	2	2	2
P60900	Proteasome subunit alpha type-6 OS=Homo sapiens OX=9606 GN=PSMA6 PE=1 SV=1	PSMA6	27.4	59	14	29	14	0.782	0.773	0.915	0.792	0.878	0.889	3.66	0.742	1.342	0.934	3.037	0.728	1.92	0.748	0.872	0.714	2.121	0.0299463
[truncated: 3,352 more rows]

## Sheet: Differentially expressed
Protein accession	Protein description	Gene name	Regulated Type	MW [kDa]	Coverage [%]	Peptides	PSM	Unique Peptides	c1	s1	c2	s2	c3	s3	c4	s4	c5	s5	c6	s6	c7	s7	c8	s8	c/s Ratio	c/s P value
[truncated: 923 more rows]
